# Supplementary material for: An integrated analysis of genome‐wide DNA methylation and gene expression data in hepatocellular carcinoma
Source: FEBS Open Bio. 2018 May 30;8(7):1093–103. doi: 10.1002/2211-5463.12433 (PMC6026698; doi:10.1002/2211-5463.12433)
Supplement: Supplementary file 1 — Table S1. List of 6510 differentially DNA‐methylated CpG sites (DMCs). [file FEB4-8-1093-s001.xlsx]

## Sheet: filter.table
SiteID	Chr	Loc	Gene	Island	case.avg.beta	normal.avg.beta	case.vs.normal.delta.beta	case.vs.normal.pvalue	case.vs.normal.fdr
cg22433276	1	1072642		chr1:1072369-1072847	0.332759	0.0687277	0.264032	3.76948e-50	6.1036e-49
cg13850380	1	1475143	C1orf70	chr1:1474962-1475220	0.502006	0.259208	0.242797	1.49239e-42	1.57635e-41
cg16306898	1	1475675	C1orf70	chr1:1476093-1476669	0.46919	0.0377209	0.431469	2.88439e-94	3.09198e-91
cg16601494	1	1475737	C1orf70	chr1:1476093-1476669	0.618873	0.186967	0.431907	4.62902e-43	5.02675e-42
cg15550572	1	2064441	PRKCZ	chr1:2064628-2064855	0.415537	0.188586	0.226951	5.61834e-16	1.78639e-15
cg25466090	1	2064691	PRKCZ	chr1:2064628-2064855	0.478323	0.240866	0.237457	9.61259e-15	2.8887e-14
cg05753589	1	2064765	PRKCZ	chr1:2064628-2064855	0.436119	0.171494	0.264625	1.23786e-20	4.83761e-20
cg08863830	1	2202028	SKI		0.526777	0.28537	0.241407	1.14525e-27	6.03986e-27
cg04021697	1	3567303	WDR8	chr1:3566445-3569636	0.466922	0.0680497	0.398873	4.10266e-76	5.12421e-74
cg21000072	1	3567408	WDR8	chr1:3566445-3569636	0.362263	0.106524	0.25574	1.18231e-67	6.68965e-66
cg16823083	1	3567412	WDR8	chr1:3566445-3569636	0.54093	0.168652	0.372278	8.14292e-70	5.57362e-68
cg07382920	1	3567646	TP73;WDR8	chr1:3566445-3569636	0.353491	0.130261	0.22323	4.29808e-37	3.46134e-36
cg20611911	1	3567930	TP73;WDR8	chr1:3566445-3569636	0.312246	0.103734	0.208511	6.90856e-36	5.25152e-35
cg24073122	1	3567986	TP73;WDR8	chr1:3566445-3569636	0.313643	0.10881	0.204833	4.74063e-34	3.30763e-33
cg14084907	1	3634811	TP73	chr1:3634633-3635101	0.482918	0.175565	0.307353	1.94138e-41	1.93545e-40
cg10634619	1	3663435	KIAA0495	chr1:3662963-3664085	0.431421	0.144279	0.287142	6.42556e-48	9.11977e-47
cg00783553	1	7023495	CAMTA1	chr1:7022001-7022308	0.326876	0.0896459	0.23723	4.4816e-32	2.85823e-31
cg23278418	1	12556568	VPS13D		0.472951	0.267252	0.205699	1.02871e-13	2.94283e-13
cg06641388	1	12655240	DHRS3	chr1:12655926-12656248	0.468397	0.167374	0.301023	2.2981e-49	3.55077e-48
cg00922376	1	14026584	PRDM2	chr1:14026481-14027200	0.439665	0.0407332	0.398932	1.73632e-78	2.77164e-76
cg05346841	1	14026590	PRDM2	chr1:14026481-14027200	0.372028	0.0413208	0.330707	1.96496e-70	1.42537e-68
cg00662782	1	16542981		chr1:16543683-16544307	0.391295	0.183021	0.208274	2.32764e-28	1.2638e-27
cg03321592	1	19991676	HTR6	chr1:19991146-19992788	0.404354	0.193002	0.211352	1.41633e-24	6.54182e-24
cg04552470	1	20669792	VWA5B1	chr1:20669566-20670018	0.340557	0.0861398	0.254417	7.93527e-64	3.27101e-62
cg00346208	1	20669905	VWA5B1	chr1:20669566-20670018	0.585805	0.257356	0.328449	9.56827e-34	6.58182e-33
cg08890418	1	21044141	KIF17	chr1:21043832-21044771	0.341577	0.0746997	0.266878	4.66951e-38	3.93545e-37
cg15467646	1	22141014	LDLRAD2	chr1:22140891-22141407	0.330328	0.0301745	0.300154	2.69124e-87	1.14837e-84
cg26404511	1	24229575	CNR2	chr1:24229115-24229537	0.529406	0.286091	0.243315	1.12271e-26	5.67256e-26
cg03611151	1	24229581	CNR2	chr1:24229115-24229537	0.49315	0.278425	0.214725	4.98588e-38	4.19716e-37
cg00117172	1	25255838	RUNX3	chr1:25255527-25259005	0.383369	0.14395	0.239419	1.69803e-42	1.78859e-41
cg19590532	1	25255920	RUNX3	chr1:25255527-25259005	0.461018	0.238186	0.222832	1.42719e-23	6.32138e-23
cg06377278	1	25256369	RUNX3	chr1:25255527-25259005	0.343105	0.032556	0.310549	4.1349e-67	2.23502e-65
cg26421310	1	25257058	RUNX3	chr1:25255527-25259005	0.35734	0.124358	0.232982	2.09782e-45	2.58065e-44
cg15014975	1	25257547	RUNX3	chr1:25255527-25259005	0.445688	0.201811	0.243877	4.90546e-28	2.62762e-27
cg26256263	1	25258146	RUNX3	chr1:25255527-25259005	0.498433	0.230262	0.268171	2.42224e-31	1.49545e-30
cg18118033	1	26686703		chr1:26686516-26687281	0.475559	0.210641	0.264918	1.10034e-35	8.28289e-35
cg15090202	1	26687087		chr1:26686516-26687281	0.413524	0.136395	0.277129	2.49457e-32	1.60936e-31
cg23605843	1	26735630		chr1:26737246-26738148	0.511845	0.296409	0.215436	3.02529e-34	2.1301e-33
cg17218045	1	26758308	DHDDS	chr1:26758492-26758856	0.3713	0.0920167	0.279283	1.0584e-46	1.39982e-45
cg24313303	1	27113219	PIGV	chr1:27114118-27114692	0.323412	0.112776	0.210636	1.40088e-38	1.20992e-37
cg10961604	1	27709771	CD164L2	chr1:27709600-27709831	0.515805	0.237211	0.278594	2.35595e-34	1.66705e-33
cg05436231	1	27709789	CD164L2	chr1:27709600-27709831	0.457887	0.229154	0.228732	3.08818e-26	1.53205e-25
cg11955474	1	27709791	CD164L2	chr1:27709600-27709831	0.35938	0.0888104	0.27057	8.98413e-44	1.0131e-42
cg27424995	1	27902555	AHDC1	chr1:27901660-27902688	0.366035	0.137292	0.228743	8.36653e-21	3.29511e-20
cg16553500	1	32169868	COL16A1	chr1:32169537-32169869	0.474701	0.254861	0.21984	1.50068e-36	1.17653e-35
cg11756095	1	32410614		chr1:32410188-32410630	0.530835	0.161319	0.369516	2.69332e-32	1.73515e-31
cg09768093	1	32930511	ZBTB8B	chr1:32930500-32931061	0.390774	0.148892	0.241881	9.85134e-47	1.3055e-45
cg22604123	1	32930522	ZBTB8B	chr1:32930500-32931061	0.307043	0.0669244	0.240118	1.81567e-52	3.38919e-51
cg00987080	1	32930837	ZBTB8B	chr1:32930500-32931061	0.346789	0.0950557	0.251734	2.04732e-48	2.99263e-47
cg00251405	1	33219246	KIAA1522	chr1:33219427-33220028	0.581431	0.268892	0.312539	1.75595e-23	7.74579e-23
cg17716617	1	33219580	KIAA1522	chr1:33219427-33220028	0.377798	0.0494983	0.3283	6.04852e-60	1.87049e-58
cg24102266	1	33219584	KIAA1522	chr1:33219427-33220028	0.376125	0.0771837	0.298942	1.94014e-34	1.37801e-33
cg05639679	1	33219593	KIAA1522	chr1:33219427-33220028	0.47504	0.178905	0.296135	1.45362e-21	5.91398e-21
cg04147049	1	33219687	KIAA1522	chr1:33219427-33220028	0.489329	0.286762	0.202568	1.61547e-12	4.35995e-12
cg02631838	1	33358788	HPCA	chr1:33358469-33359449	0.41478	0.136546	0.278234	1.9798e-38	1.69816e-37
cg16348470	1	34642609	C1orf94	chr1:34642382-34643024	0.327566	0.0816449	0.245921	3.48278e-48	5.0233e-47
cg00114029	1	35351407	DLGAP3	chr1:35350878-35351854	0.360527	0.101864	0.258663	1.30416e-41	1.31232e-40
cg21306240	1	38230845	EPHA10	chr1:38229838-38230888	0.34894	0.0806091	0.268331	1.76392e-47	2.43989e-46
cg13193455	1	38511455	POU3F1	chr1:38510102-38513642	0.429258	0.214703	0.214556	6.06885e-37	4.85407e-36
cg18451114	1	38511677	POU3F1	chr1:38510102-38513642	0.355189	0.14791	0.207279	1.94401e-27	1.01463e-26
cg21270860	1	38513318	POU3F1	chr1:38510102-38513642	0.36109	0.128888	0.232202	2.65026e-34	1.87152e-33
cg10626816	1	39025249			0.337248	0.124197	0.21305	1.37296e-31	8.56967e-31
cg10523966	1	39957535	BMP8A	chr1:39956424-39958137	0.370825	0.0826621	0.288163	6.81148e-37	5.43519e-36
cg22851420	1	40149650	HPCAL4	chr1:40149431-40150013	0.465926	0.242126	0.2238	4.25133e-26	2.09585e-25
cg18438793	1	40149837	HPCAL4	chr1:40149431-40150013	0.37101	0.11693	0.254079	3.61981e-44	4.16876e-43
cg11139646	1	40253815	BMP8B	chr1:40253683-40255172	0.442732	0.168576	0.274156	2.96209e-43	3.2497e-42
cg15728256	1	40254184	BMP8B	chr1:40253683-40255172	0.413483	0.208744	0.204739	1.64276e-23	7.25476e-23
cg07405182	1	40598455		chr1:40598508-40599209	0.51718	0.277937	0.239243	1.34051e-35	1.00512e-34
cg23847109	1	40783060	COL9A2	chr1:40782220-40783145	0.3873	0.175595	0.211706	7.94604e-17	2.62787e-16
cg19900615	1	41267981	KCNQ4	chr1:41267919-41268398	0.318639	0.0774485	0.24119	2.52946e-30	1.49374e-29
cg11386025	1	41284582	KCNQ4	chr1:41283840-41284591	0.329194	0.0845629	0.244632	1.11927e-51	1.991e-50
cg13472192	1	41350014		chr1:41349740-41350293	0.58178	0.241712	0.340068	6.46961e-31	3.919e-30
cg14899716	1	42846987	RIMKLA	chr1:42845978-42846988	0.493281	0.179512	0.313769	4.48425e-48	6.42768e-47
cg24634568	1	43250769		chr1:43250762-43251082	0.507719	0.280041	0.227678	1.53157e-30	9.1288e-30
cg18391694	1	43250900		chr1:43250762-43251082	0.478438	0.256949	0.221489	4.50869e-35	3.2981e-34
cg27232866	1	43251073		chr1:43250762-43251082	0.541846	0.208193	0.333652	4.60328e-34	3.21384e-33
cg19254906	1	43251253		chr1:43250762-43251082	0.52202	0.19855	0.323471	2.24006e-44	2.60887e-43
cg10224098	1	44873229	RNF220	chr1:44871109-44874047	0.352993	0.0917322	0.261261	1.82583e-48	2.67688e-47
cg22160000	1	45252019	BEST4	chr1:45251962-45252292	0.380862	0.113934	0.266928	3.73892e-46	4.80025e-45
cg01913970	1	45308593	PTCH2	chr1:45308543-45309159	0.397495	0.0984841	0.299011	6.4768e-52	1.16861e-50
cg27636310	1	46632696		chr1:46632689-46632932	0.384243	0.0535978	0.330645	4.14147e-65	1.88667e-63
cg13104713	1	46632811		chr1:46632689-46632932	0.351252	0.0917948	0.259457	2.15893e-51	3.77401e-50
cg14709691	1	46632871		chr1:46632689-46632932	0.434169	0.11886	0.315309	4.62229e-51	7.92366e-50
cg03257575	1	46951318		chr1:46951168-46951792	0.334914	0.0417114	0.293203	2.96319e-54	6.20592e-53
cg19807257	1	46951354		chr1:46951168-46951792	0.382154	0.063051	0.319103	5.25948e-61	1.75135e-59
cg19375537	1	46951589		chr1:46951168-46951792	0.381404	0.166357	0.215047	5.90532e-30	3.43272e-29
cg05050657	1	46957105		chr1:46954793-46957121	0.364964	0.151481	0.213483	6.62541e-31	4.01153e-30
cg18164611	1	46958628		chr1:46954793-46957121	0.502656	0.218123	0.284533	5.06208e-53	9.78042e-52
cg22604316	1	46958801		chr1:46954793-46957121	0.406037	0.0656858	0.340351	3.37494e-58	9.23289e-57
cg10961841	1	47697429		chr1:47696504-47698197	0.32122	0.118209	0.203011	6.00893e-35	4.36838e-34
cg25764899	1	47697948		chr1:47696504-47698197	0.546482	0.098237	0.448245	6.33514e-81	1.30516e-78
cg04363624	1	47697965		chr1:47696504-47698197	0.465303	0.141704	0.323599	7.15637e-59	2.05739e-57
cg19809499	1	47882265	FOXE3	chr1:47881896-47883065	0.494442	0.0821219	0.41232	1.47153e-58	4.132e-57
cg18815943	1	47882314	FOXE3	chr1:47881896-47883065	0.39585	0.076576	0.319274	2.90901e-63	1.14701e-61
cg15457058	1	47882322	FOXE3	chr1:47881896-47883065	0.384024	0.0257722	0.358251	1.33262e-74	1.44182e-72
cg01281911	1	47882686	FOXE3	chr1:47881896-47883065	0.361841	0.0878512	0.27399	7.06422e-63	2.70295e-61
cg24525176	1	47909931		chr1:47909712-47911020	0.430044	0.225305	0.204739	8.49096e-62	2.99935e-60
cg13167730	1	47910074		chr1:47909712-47911020	0.477738	0.227306	0.250432	7.61717e-69	4.75542e-67
cg13674174	1	47910181		chr1:47909712-47911020	0.443996	0.152615	0.291381	9.96055e-59	2.83146e-57
cg19250799	1	47910456		chr1:47909712-47911020	0.555358	0.206388	0.34897	1.8643e-52	3.47766e-51
cg06829686	1	47910843		chr1:47909712-47911020	0.594309	0.126285	0.468024	1.8547e-66	9.49327e-65
cg20284629	1	47911019		chr1:47909712-47911020	0.431365	0.20297	0.228395	1.53709e-65	7.24511e-64
cg13936452	1	47911336		chr1:47909712-47911020	0.521237	0.0957729	0.425464	1.66947e-91	1.26751e-88
cg06531379	1	47911449		chr1:47909712-47911020	0.52718	0.14367	0.383509	3.56743e-71	2.77289e-69
cg26864230	1	47911508		chr1:47909712-47911020	0.431503	0.0405171	0.390986	3.70124e-101	1.03834e-97
cg21535606	1	47911940		chr1:47909712-47911020	0.525591	0.286781	0.23881	3.41578e-25	1.62007e-24
cg11856897	1	47998999		chr1:47998899-47999517	0.463207	0.179939	0.283268	4.15529e-39	3.68732e-38
cg22524657	1	47999163		chr1:47998899-47999517	0.587844	0.0509699	0.536874	1.22145e-101	3.60563e-98
cg07376547	1	48058877		chr1:48058793-48059230	0.514146	0.178468	0.335677	4.09127e-40	3.81953e-39
cg07274590	1	48058961		chr1:48058793-48059230	0.459008	0.199978	0.25903	2.0563e-52	3.82518e-51
cg25137711	1	48059173		chr1:48058793-48059230	0.393072	0.174696	0.218376	5.67514e-22	2.34804e-21
cg01710865	1	48937404	SPATA6	chr1:48937304-48937683	0.402699	0.123032	0.279667	1.14031e-51	2.02741e-50
cg02623400	1	50513749	ELAVL4	chr1:50513644-50514320	0.4931	0.255365	0.237735	1.5272e-29	8.71397e-29
cg05697849	1	50513766	ELAVL4	chr1:50513644-50514320	0.490563	0.184883	0.30568	6.50448e-47	8.70488e-46
cg16391955	1	50881185		chr1:50880916-50881516	0.409637	0.115325	0.294312	3.98913e-54	8.28094e-53
cg17603689	1	50883013		chr1:50882997-50883426	0.520367	0.287766	0.232601	1.86419e-18	6.63053e-18
cg23097402	1	50883394	DMRTA2	chr1:50882997-50883426	0.382075	0.122051	0.260025	1.41876e-41	1.42445e-40
cg12756396	1	50886969	DMRTA2	chr1:50884228-50891471	0.333763	0.116296	0.217468	3.69265e-49	5.64068e-48
cg17800654	1	50888590	DMRTA2	chr1:50884228-50891471	0.442207	0.113128	0.329079	4.35521e-43	4.73487e-42
cg26560222	1	50888826	DMRTA2	chr1:50884228-50891471	0.473546	0.0922454	0.3813	7.73453e-83	1.93636e-80
cg00152008	1	50889225	DMRTA2	chr1:50884228-50891471	0.321624	0.0918553	0.229768	4.5716e-45	5.52821e-44
cg10776919	1	50889442	DMRTA2	chr1:50884228-50891471	0.35149	0.0980486	0.253441	1.50379e-38	1.29727e-37
cg04431629	1	50890341	DMRTA2	chr1:50884228-50891471	0.403533	0.197733	0.2058	6.94375e-33	4.59384e-32
cg11279444	1	53099053	FAM159A	chr1:53098629-53099303	0.337606	0.0576709	0.279935	1.26355e-50	2.10862e-49
cg18146843	1	53099248	FAM159A	chr1:53098629-53099303	0.469643	0.252238	0.217405	1.54601e-25	7.44344e-25
cg12078320	1	54940533		chr1:54940346-54940753	0.380364	0.140363	0.24	4.49966e-58	1.21901e-56
cg19756821	1	54940702		chr1:54940346-54940753	0.449243	0.228887	0.220356	6.43528e-28	3.42938e-27
cg00667789	1	59042065	TACSTD2	chr1:59042013-59043295	0.466933	0.114918	0.352015	1.99885e-69	1.31558e-67
cg00554413	1	59042113	TACSTD2	chr1:59042013-59043295	0.468443	0.240009	0.228434	6.193e-55	1.35642e-53
cg24851854	1	59042275	TACSTD2	chr1:59042013-59043295	0.515371	0.129558	0.385814	1.38306e-65	6.54871e-64
cg05065507	1	59042931	TACSTD2	chr1:59042013-59043295	0.332221	0.0712968	0.260924	4.1213e-50	6.658e-49
cg13443627	1	59043070	TACSTD2	chr1:59042013-59043295	0.466516	0.249847	0.216669	7.80307e-27	3.97073e-26
cg16080552	1	59043199	TACSTD2	chr1:59042013-59043295	0.462641	0.253033	0.209609	2.31553e-28	1.25728e-27
cg23049458	1	62660624	L1TD1	chr1:62660555-62660946	0.626801	0.228089	0.398712	4.67217e-47	6.30605e-46
cg12640000	1	62660741	L1TD1	chr1:62660555-62660946	0.374367	0.126123	0.248245	1.01191e-60	3.30609e-59
cg03731268	1	62660861	L1TD1	chr1:62660555-62660946	0.6209	0.211667	0.409233	6.2069e-55	1.35939e-53
cg17941572	1	63784454		chr1:63782394-63790471	0.680371	0.269543	0.410829	3.99887e-40	3.73538e-39
cg06962177	1	63785946		chr1:63782394-63790471	0.424276	0.0835809	0.340695	2.37346e-60	7.55971e-59
cg12690148	1	63788429	FOXD3	chr1:63782394-63790471	0.328412	0.0295998	0.298812	1.46464e-59	4.40135e-58
cg22815110	1	63788933	FOXD3	chr1:63782394-63790471	0.42014	0.188968	0.231173	1.25924e-51	2.23244e-50
cg15841063	1	63789500	FOXD3	chr1:63782394-63790471	0.500251	0.171148	0.329102	7.11697e-46	8.99244e-45
cg18279094	1	63790044	FOXD3	chr1:63782394-63790471	0.712771	0.29019	0.42258	6.19e-31	3.75279e-30
cg21836358	1	63790202	FOXD3	chr1:63782394-63790471	0.514005	0.269839	0.244166	1.47348e-40	1.40659e-39
cg21683284	1	65774857	DNAJC6	chr1:65775018-65775746	0.45285	0.238807	0.214043	1.20029e-45	1.49708e-44
cg16009734	1	65774867	DNAJC6	chr1:65775018-65775746	0.454544	0.197313	0.257231	6.51038e-52	1.17451e-50
cg17162576	1	66999059	SGIP1	chr1:66998728-66999060	0.406942	0.206703	0.200239	6.29125e-35	4.56976e-34
cg25203031	1	66999813	SGIP1	chr1:66998728-66999060	0.307844	0.0683792	0.239465	3.70044e-41	3.63969e-40
cg08029281	1	67600428		chr1:67600390-67600715	0.368765	0.108262	0.260503	2.05851e-54	4.35923e-53
cg12940439	1	67600707		chr1:67600390-67600715	0.427057	0.153004	0.274053	4.73049e-41	4.62843e-40
cg27416067	1	67773128	IL12RB2	chr1:67773329-67773767	0.445072	0.183134	0.261938	2.8583e-44	3.30989e-43
cg20803547	1	67773440	IL12RB2	chr1:67773329-67773767	0.314969	0.021945	0.293024	6.29077e-63	2.41753e-61
cg08146483	1	75602412	LHX8	chr1:75601998-75602878	0.377836	0.0598028	0.318033	6.97531e-61	2.30216e-59
cg12764034	1	75602846	LHX8	chr1:75601998-75602878	0.350707	0.11478	0.235927	6.9233e-39	6.07126e-38
cg04360793	1	79472361	ELTD1	chr1:79472281-79472537	0.41225	0.163352	0.248898	4.68127e-23	2.0295e-22
cg15084543	1	79472408	ELTD1	chr1:79472281-79472537	0.452863	0.242961	0.209902	9.37525e-13	2.55969e-12
cg10879116	1	85358477	LPAR3	chr1:85358359-85359187	0.337648	0.098564	0.239084	1.06601e-49	1.68075e-48
cg20804700	1	85462939	MCOLN2	chr1:85462585-85463435	0.309741	0.0763162	0.233424	1.94555e-43	2.15604e-42
cg22168369	1	85462953	MCOLN2	chr1:85462585-85463435	0.323201	0.112005	0.211197	1.11083e-30	6.65997e-30
cg25375340	1	85463364	MCOLN2	chr1:85462585-85463435	0.359192	0.0776076	0.281585	5.23715e-53	1.01103e-51
cg02213139	1	85527754	WDR63		0.481598	0.232225	0.249373	2.38349e-37	1.94402e-36
cg26012941	1	85527775	WDR63		0.336273	0.113433	0.222839	1.53438e-50	2.54907e-49
cg15825692	1	85527943	WDR63		0.416581	0.199566	0.217015	9.81395e-33	6.44602e-32
cg22488158	1	85528044	WDR63		0.402099	0.132549	0.26955	3.176e-44	3.6694e-43
cg16683160	1	87617710	LOC339524	chr1:87617692-87617986	0.481774	0.162403	0.31937	8.51493e-53	1.62117e-51
cg04246763	1	87617811	LOC339524	chr1:87617692-87617986	0.500494	0.256144	0.24435	1.43824e-23	6.36927e-23
cg15979173	1	91182128	BARHL2	chr1:91182097-91182364	0.51804	0.289362	0.228678	2.02105e-29	1.14714e-28
cg01921432	1	91182534	BARHL2	chr1:91182509-91182857	0.361507	0.117427	0.24408	4.67871e-43	5.07988e-42
cg18322569	1	91182777	BARHL2	chr1:91182509-91182857	0.311685	0.101206	0.210478	2.60401e-27	1.35259e-26
cg25026529	1	91183051	BARHL2	chr1:91183240-91184540	0.406367	0.0551086	0.351259	1.78008e-79	3.17602e-77
cg11823511	1	91183697	BARHL2	chr1:91183240-91184540	0.522578	0.143188	0.37939	5.51618e-55	1.21281e-53
cg26917140	1	91184770		chr1:91185156-91185577	0.432828	0.223786	0.209042	1.9835e-30	1.17636e-29
cg12656020	1	91185028		chr1:91185156-91185577	0.41934	0.126121	0.293219	3.94683e-63	1.53964e-61
cg24884703	1	91185422		chr1:91185156-91185577	0.32435	0.0586799	0.26567	2.28345e-51	3.98692e-50
cg16058493	1	91189167		chr1:91189139-91189400	0.559308	0.277399	0.281908	2.02033e-31	1.25174e-30
cg26568372	1	91190173		chr1:91190489-91192804	0.493253	0.232307	0.260946	3.47421e-41	3.4222e-40
cg06936155	1	91192451		chr1:91190489-91192804	0.386439	0.144715	0.241724	4.86294e-47	6.55772e-46
cg22167515	1	91192466		chr1:91190489-91192804	0.486086	0.0620913	0.423995	6.93929e-110	5.8402e-106
cg12071888	1	91195159		chr1:91190489-91192804	0.34073	0.118893	0.221837	1.09497e-38	9.50981e-38
cg04560225	1	91195336		chr1:91190489-91192804	0.458363	0.17754	0.280823	2.67147e-50	4.36896e-49
cg14419975	1	91196332		chr1:91190489-91192804	0.444476	0.187834	0.256642	1.49734e-28	8.19226e-28
cg13984181	1	92495720	EPHX4	chr1:92495367-92495964	0.336361	0.12589	0.210471	3.79003e-39	3.36985e-38
cg22694470	1	92495729	EPHX4	chr1:92495367-92495964	0.385394	0.185223	0.200171	3.60888e-32	2.31125e-31
cg00314240	1	92495877	EPHX4	chr1:92495367-92495964	0.328569	0.0999929	0.228576	1.99989e-38	1.71495e-37
cg04158367	1	92952440	GFI1	chr1:92945907-92952609	0.35699	0.0904438	0.266546	4.59145e-38	3.87122e-37
cg26027669	1	92952467	GFI1	chr1:92945907-92952609	0.485232	0.191486	0.293746	3.89555e-26	1.92376e-25
cg17858328	1	92952521	GFI1	chr1:92945907-92952609	0.373679	0.087889	0.28579	4.76124e-34	3.32166e-33
cg18182148	1	92952533	GFI1	chr1:92945907-92952609	0.390277	0.142181	0.248095	2.82954e-33	1.90494e-32
cg14991984	1	99470129	LPPR5	chr1:99469932-99470968	0.379021	0.0660512	0.31297	1.94702e-55	4.41429e-54
cg17099397	1	108508185	VAV3	chr1:108507251-108507841	0.385752	0.119694	0.266058	3.31419e-51	5.72995e-50
cg08460435	1	109203610	C1orf59	chr1:109203593-109204378	0.426831	0.127709	0.299122	3.35046e-43	3.66581e-42
cg21144922	1	109204168	C1orf59	chr1:109203593-109204378	0.417221	0.20859	0.208631	3.58127e-21	1.43213e-20
cg02337836	1	110210641	GSTM2	chr1:110210581-110210956	0.433362	0.223917	0.209445	7.22282e-17	2.39335e-16
cg07219542	1	110210770	GSTM2	chr1:110210581-110210956	0.419175	0.149753	0.269422	2.90985e-30	1.71387e-29
cg18786873	1	110610899	ALX3	chr1:110610265-110613303	0.459305	0.0884476	0.370858	5.11992e-94	5.31555e-91
cg11071207	1	110611218	ALX3	chr1:110610265-110613303	0.446379	0.233683	0.212696	1.7597e-48	2.58251e-47
cg06215569	1	110611465	ALX3	chr1:110610265-110613303	0.419529	0.114526	0.305003	3.34497e-74	3.48192e-72
cg06809252	1	110612044	ALX3	chr1:110610265-110613303	0.598252	0.175157	0.423095	1.42348e-65	6.72964e-64
cg11737742	1	110754101	KCNC4	chr1:110752256-110754794	0.352749	0.0820163	0.270733	5.35963e-44	6.11369e-43
cg05675373	1	110754257	KCNC4	chr1:110752256-110754794	0.47016	0.252976	0.217184	1.11099e-24	5.15545e-24
cg13902210	1	110754436	KCNC4	chr1:110752256-110754794	0.4568	0.185858	0.270942	1.31634e-28	7.21806e-28
cg20302133	1	111217194	KCNA3	chr1:111216244-111217937	0.409282	0.083628	0.325654	1.01689e-37	8.43392e-37
cg11595545	1	111217497	KCNA3	chr1:111216244-111217937	0.465569	0.0347873	0.430782	1.1529e-89	6.47584e-87
cg06750832	1	111217691	KCNA3	chr1:111216244-111217937	0.324715	0.0376734	0.287042	4.66593e-63	1.81052e-61
cg25283465	1	111323341		chr1:111323223-111323433	0.461861	0.219881	0.24198	1.66199e-21	6.74465e-21
cg23923856	1	113051685	WNT2B	chr1:113050813-113052301	0.489549	0.168753	0.320796	9.08557e-42	9.21883e-41
cg11806528	1	113051977	WNT2B	chr1:113050813-113052301	0.37456	0.139559	0.235001	6.55855e-46	8.30677e-45
cg07005055	1	113052167	WNT2B	chr1:113050813-113052301	0.338046	0.104357	0.233689	8.13428e-36	6.161e-35
cg13060157	1	113286610		chr1:113286332-113287172	0.328384	0.107428	0.220956	6.02281e-46	7.64193e-45
cg22865470	1	113286757		chr1:113286332-113287172	0.554328	0.171292	0.383036	5.85389e-67	3.13166e-65
cg12549600	1	113287034		chr1:113286332-113287172	0.359459	0.116804	0.242656	2.90332e-47	3.96271e-46
cg19901801	1	114697032	SYT6	chr1:114696886-114697185	0.422896	0.124936	0.29796	1.74374e-50	2.88501e-49
cg22378919	1	119522188	TBX15	chr1:119522385-119522638	0.42904	0.176872	0.252168	1.17092e-46	1.54544e-45
cg13655674	1	119522386	TBX15	chr1:119522385-119522638	0.401181	0.138126	0.263055	1.13938e-51	2.02585e-50
cg06158650	1	119522637	TBX15	chr1:119522385-119522638	0.431441	0.153455	0.277986	1.64614e-82	3.98009e-80
cg18944010	1	119522855	TBX15	chr1:119522385-119522638	0.52304	0.204721	0.318319	8.37397e-79	1.3871e-76
cg21647227	1	119527111	TBX15	chr1:119526782-119527192	0.482812	0.20255	0.280262	6.34357e-58	1.70165e-56
cg13080379	1	119527156	TBX15	chr1:119526782-119527192	0.546895	0.249664	0.297231	6.14089e-58	1.6484e-56
cg26104752	1	119527377	TBX15	chr1:119526782-119527192	0.328909	0.0453937	0.283515	6.46283e-76	7.92689e-74
cg14175690	1	119527638	TBX15	chr1:119526782-119527192	0.513968	0.0965183	0.41745	1.30087e-89	7.26793e-87
cg10145246	1	119527884	TBX15	chr1:119529819-119530712	0.560296	0.294464	0.265832	4.02691e-56	9.53189e-55
cg15513743	1	119528688	TBX15	chr1:119529819-119530712	0.500035	0.251184	0.248851	2.13396e-54	4.51466e-53
cg05363616	1	119529219	TBX15	chr1:119529819-119530712	0.566764	0.286087	0.280677	1.69022e-58	4.72561e-57
cg02177231	1	119529930	TBX15	chr1:119529819-119530712	0.498025	0.189701	0.308324	4.71936e-64	1.98004e-62
cg23588217	1	119530048	TBX15	chr1:119529819-119530712	0.450685	0.234855	0.21583	4.97508e-43	5.39337e-42
cg04550737	1	119530600	TBX15	chr1:119529819-119530712	0.396504	0.0388663	0.357638	1.0566e-79	1.92958e-77
cg21392341	1	119530677	TBX15	chr1:119529819-119530712	0.4531	0.107568	0.345532	1.89697e-77	2.70303e-75
cg27262412	1	119530702	TBX15	chr1:119529819-119530712	0.54065	0.264326	0.276324	6.30395e-51	1.07168e-49
cg24475782	1	119530932	TBX15	chr1:119531991-119532196	0.368884	0.110025	0.258859	1.2267e-54	2.63456e-53
cg24842086	1	119531857	TBX15	chr1:119531991-119532196	0.4587	0.18876	0.26994	9.95054e-70	6.74321e-68
cg14565725	1	119532044	TBX15	chr1:119531991-119532196	0.590513	0.203018	0.387494	5.83849e-66	2.8533e-64
cg24884142	1	119532056	TBX15	chr1:119531991-119532196	0.559589	0.181134	0.378455	2.01689e-71	1.60232e-69
cg10703826	1	119532116	TBX15	chr1:119531991-119532196	0.617186	0.126195	0.490991	6.43949e-91	4.39171e-88
cg05940231	1	119532189	TBX15	chr1:119531991-119532196	0.515695	0.165749	0.349946	1.37124e-62	5.13057e-61
cg25340966	1	119532195	TBX15	chr1:119531991-119532196	0.492688	0.0795602	0.413128	1.62998e-90	1.04498e-87
cg08942939	1	119532542	TBX15	chr1:119529819-119530712	0.497942	0.173729	0.324212	7.29535e-81	1.49211e-78
cg02362103	1	119532773	TBX15	chr1:119531991-119532196	0.522127	0.191978	0.330149	2.54649e-64	1.09226e-62
cg23371746	1	119532925	TBX15	chr1:119531991-119532196	0.586456	0.226021	0.360435	2.40379e-42	2.51159e-41
cg06528645	1	119534088		chr1:119535666-119535987	0.503473	0.295457	0.208016	1.47607e-27	7.74632e-27
cg21301805	1	119534644		chr1:119535666-119535987	0.602667	0.251276	0.351391	4.97806e-44	5.69124e-43
cg07817024	1	119535500		chr1:119535666-119535987	0.435221	0.214824	0.220396	1.79809e-33	1.22159e-32
cg07961512	1	119535619		chr1:119535666-119535987	0.588274	0.272176	0.316098	5.70696e-41	5.56279e-40
cg22871653	1	119535817		chr1:119535666-119535987	0.390995	0.162527	0.228467	1.6648e-56	4.03681e-55
cg24035245	1	119535928		chr1:119535666-119535987	0.702119	0.25653	0.445589	9.70394e-54	1.96321e-52
cg17436134	1	119536288		chr1:119535666-119535987	0.554429	0.296407	0.258022	1.54124e-33	1.05018e-32
cg14204462	1	119540044		chr1:119543056-119543454	0.428292	0.209965	0.218327	9.67439e-43	1.03176e-41
cg25386234	1	119542159		chr1:119543056-119543454	0.374235	0.167326	0.206909	6.37253e-47	8.53291e-46
cg13107768	1	119542229		chr1:119543056-119543454	0.468881	0.231462	0.237419	3.57489e-56	8.49039e-55
cg24434800	1	119542295		chr1:119543056-119543454	0.325207	0.0986834	0.226524	3.89132e-47	5.275e-46
cg27268556	1	119542629		chr1:119543056-119543454	0.362699	0.144443	0.218256	6.13705e-44	6.98056e-43
cg12659883	1	119543057		chr1:119543056-119543454	0.540801	0.234517	0.306284	3.44447e-55	7.68032e-54
cg01550055	1	119543216		chr1:119543056-119543454	0.427422	0.148886	0.278536	1.88757e-64	8.18152e-63
cg02063759	1	119543295		chr1:119543056-119543454	0.49109	0.246993	0.244097	1.47331e-50	2.44916e-49
cg01439876	1	119543336		chr1:119543056-119543454	0.355539	0.0626483	0.292891	4.25907e-66	2.11064e-64
cg17180237	1	119545275		chr1:119543056-119543454	0.566868	0.292914	0.273955	1.69176e-39	1.53035e-38
cg01959730	1	119548825		chr1:119549144-119551320	0.530386	0.105855	0.424531	1.84999e-90	1.16897e-87
cg09232478	1	119548852		chr1:119549144-119551320	0.529683	0.228075	0.301608	2.65059e-63	1.04815e-61
cg10572355	1	119549145		chr1:119549144-119551320	0.533491	0.276354	0.257138	1.3979e-52	2.62623e-51
cg13476854	1	119549263		chr1:119549144-119551320	0.328608	0.0607117	0.267896	5.00794e-79	8.50915e-77
cg24306982	1	119549312		chr1:119549144-119551320	0.417447	0.189522	0.227925	2.4337e-49	3.755e-48
cg16145113	1	119549847		chr1:119549144-119551320	0.517208	0.295235	0.221973	1.44342e-43	1.61019e-42
cg25771271	1	119550191		chr1:119549144-119551320	0.476926	0.199066	0.277861	6.55941e-63	2.51734e-61
cg13933734	1	119550484		chr1:119549144-119551320	0.459593	0.210404	0.24919	8.24638e-30	4.76193e-29
cg13688123	1	120905767	HIST2H2BA	chr1:120905971-120906396	0.423232	0.211396	0.211837	8.101e-37	6.43936e-36
cg19084726	1	145075538	PDE4DIP	chr1:145075483-145075845	0.457648	0.101745	0.355903	1.77847e-78	2.83207e-76
cg20449590	1	146551201		chr1:146550290-146551260	0.701728	0.200362	0.501366	1.93039e-38	1.65664e-37
cg21908235	1	146551744		chr1:146551476-146551764	0.60127	0.234523	0.366747	2.58296e-25	1.23159e-24
cg02909688	1	147752823		chr1:147752859-147753165	0.359561	0.151194	0.208367	5.07991e-44	5.80399e-43
cg05959459	1	147752860		chr1:147752859-147753165	0.359175	0.143322	0.215854	1.02563e-44	1.21798e-43
cg25200152	1	147790458		chr1:147789652-147790094	0.624537	0.200057	0.42448	1.41511e-53	2.83049e-52
cg18020955	1	147790806		chr1:147789652-147790094	0.407692	0.196455	0.211237	1.46344e-40	1.39727e-39
cg19639898	1	147826639		chr1:147826167-147826388	0.478963	0.267065	0.211898	9.71117e-51	1.63142e-49
cg05739287	1	148767387		chr1:148767243-148767448	0.310009	0.0565292	0.25348	2.83409e-56	6.77329e-55
cg15157455	1	149400292	HIST2H2BF	chr1:149399898-149400518	0.443752	0.226678	0.217074	6.32256e-23	2.72576e-22
cg24437737	1	149400352	HIST2H2BF	chr1:149399898-149400518	0.411846	0.19097	0.220876	1.06968e-24	4.96642e-24
cg18201679	1	149672149		chr1:149671991-149673412	0.363264	0.123715	0.239549	2.29292e-53	4.52519e-52
cg20300343	1	149719461		chr1:149719314-149719640	0.489079	0.146982	0.342097	2.84885e-61	9.69113e-60
cg00017221	1	149719536		chr1:149719314-149719640	0.310784	0.0406828	0.270102	5.77546e-64	2.40654e-62
cg23258881	1	150123037	PLEKHO1	chr1:150121695-150123078	0.444229	0.236464	0.207765	6.32927e-24	2.84529e-23
cg19706516	1	151103869		chr1:151103685-151106100	0.499457	0.256858	0.242598	2.39715e-25	1.14464e-24
cg06894651	1	151689203	TNRC4		0.355423	0.136178	0.219245	1.23926e-28	6.8022e-28
cg04489012	1	151812710	C2CD4D;LOC100132111	chr1:151810460-151811684	0.558336	0.289319	0.269017	6.9147e-15	2.09053e-14
cg07240554	1	152009457	S100A11	chr1:152008838-152009112	0.32492	0.0878524	0.237067	1.06226e-31	6.66307e-31
cg21996227	1	156130826	SEMA4A		0.33264	0.0572926	0.275348	2.63636e-59	7.80272e-58
cg05047401	1	156131213	SEMA4A		0.612606	0.294081	0.318525	2.40607e-36	1.86733e-35
cg26073933	1	156390102	C1orf61	chr1:156390403-156391581	0.433781	0.12181	0.311971	9.06662e-75	1.00122e-72
cg09938227	1	156390124	C1orf61	chr1:156390403-156391581	0.562657	0.262518	0.300139	4.89949e-58	1.32343e-56
cg23217622	1	156405438		chr1:156405160-156406350	0.467201	0.119084	0.348118	2.02778e-43	2.24528e-42
cg20270188	1	156611963	BCAN	chr1:156611639-156612447	0.446805	0.233542	0.213263	2.22308e-45	2.73032e-44
cg03265671	1	156616554	BCAN	chr1:156616553-156616946	0.301463	0.100881	0.200582	7.3867e-33	4.88027e-32
cg16269733	1	156616804	BCAN	chr1:156616553-156616946	0.413528	0.091803	0.321725	5.79157e-38	4.86061e-37
cg06355129	1	156646293	NES	chr1:156646292-156647260	0.45002	0.218637	0.231383	4.36636e-24	1.97571e-23
cg02849695	1	159869960	CCDC19	chr1:159869901-159870143	0.410066	0.168517	0.241549	4.18434e-31	2.55613e-30
cg13428480	1	160370208	VANGL2	chr1:160370112-160370658	0.575234	0.189388	0.385846	4.51172e-42	4.65006e-41
cg24588482	1	160370253	VANGL2	chr1:160370112-160370658	0.357215	0.0484141	0.308801	1.36831e-59	4.1241e-58
cg08901901	1	160951907			0.418287	0.128623	0.289664	6.86319e-60	2.1135e-58
cg02769145	1	160952126			0.589726	0.286899	0.302826	1.40267e-48	2.07005e-47
cg10896862	1	161275561	MPZ		0.387169	0.0846647	0.302504	6.54445e-65	2.93738e-63
cg13210580	1	161276204	MPZ		0.41432	0.186628	0.227692	6.40664e-28	3.41444e-27
cg06960562	1	161582601		chr1:161582033-161582377	0.388153	0.0690413	0.319112	2.03797e-55	4.61493e-54
cg26248173	1	166853578		chr1:166853253-166853790	0.364916	0.0396269	0.32529	7.67404e-63	2.92779e-61
cg10508760	1	166853789		chr1:166853253-166853790	0.484238	0.235128	0.249111	2.41244e-48	3.5127e-47
cg25147376	1	166890293	ILDR2	chr1:166889776-166890649	0.373955	0.0831207	0.290835	1.11751e-53	2.25106e-52
cg21609640	1	166890380	ILDR2	chr1:166889776-166890649	0.49433	0.212469	0.28186	4.96412e-36	3.79901e-35
cg26875805	1	166890429	ILDR2	chr1:166889776-166890649	0.430274	0.218865	0.211409	7.10199e-33	4.69578e-32
cg00998438	1	166890436	ILDR2	chr1:166889776-166890649	0.46506	0.236142	0.228918	1.07071e-27	5.65399e-27
cg06445348	1	166917009	ILDR2	chr1:166916865-166917215	0.598654	0.216848	0.381806	2.94107e-44	3.40314e-43
cg04093225	1	166917158	ILDR2	chr1:166916865-166917215	0.426099	0.177839	0.24826	2.43871e-31	1.50531e-30
cg04138112	1	167090618	DUSP27	chr1:167090575-167091010	0.480541	0.100415	0.380126	1.00339e-71	8.23617e-70
cg17104258	1	167090646	DUSP27	chr1:167090575-167091010	0.451399	0.170405	0.280994	2.23054e-42	2.33495e-41
cg08047907	1	169396858	C1orf114	chr1:169396621-169396869	0.330465	0.118016	0.212449	7.99566e-36	6.0583e-35
cg24808280	1	169396868	C1orf114	chr1:169396621-169396869	0.310941	0.10122	0.209721	5.94614e-35	4.32377e-34
cg16136262	1	169429604			0.358456	0.149569	0.208887	1.77068e-41	1.76893e-40
cg25464921	1	169429698			0.351275	0.0755513	0.275724	6.55569e-52	1.18242e-50
cg22795586	1	170629555		chr1:170630456-170630851	0.361078	0.0990289	0.262049	6.05022e-37	4.83947e-36
cg22797031	1	170630070		chr1:170630456-170630851	0.443208	0.0816728	0.361536	8.44338e-58	2.24512e-56
cg23089825	1	170630558		chr1:170630456-170630851	0.439719	0.0684224	0.371296	1.92461e-79	3.42155e-77
cg07149609	1	170630734		chr1:170630456-170630851	0.515742	0.124018	0.391724	9.45094e-63	3.57536e-61
cg04399751	1	171810376	DNM3	chr1:171810467-171811325	0.41188	0.163479	0.248401	3.70624e-45	4.50173e-44
cg02011074	1	171810468	DNM3	chr1:171810467-171811325	0.463264	0.201978	0.261285	2.3307e-52	4.31998e-51
cg06211893	1	171810778	DNM3	chr1:171810467-171811325	0.320496	0.0782859	0.24221	4.82398e-52	8.77357e-51
cg23391785	1	171810972	DNM3	chr1:171810467-171811325	0.536185	0.110192	0.425993	5.1253e-80	9.65866e-78
cg26839871	1	171811299	DNM3	chr1:171810467-171811325	0.320816	0.0713538	0.249462	4.48749e-53	8.69106e-52
cg06372962	1	173638690	ANKRD45	chr1:173638662-173639045	0.402639	0.184164	0.218476	9.18838e-55	1.98935e-53
cg15883716	1	173638701	ANKRD45	chr1:173638662-173639045	0.498529	0.225211	0.273318	6.69172e-68	3.86587e-66
cg13990746	1	173639044	ANKRD45	chr1:173638662-173639045	0.452741	0.234214	0.218527	1.30575e-48	1.93143e-47
cg17014785	1	173639135	ANKRD45	chr1:173638662-173639045	0.537409	0.209425	0.327984	7.14164e-45	8.5503e-44
cg24932457	1	175568559	TNR	chr1:175568376-175568808	0.426924	0.0982509	0.328673	9.845e-50	1.55578e-48
cg15545772	1	179561111	TDRD5	chr1:179560751-179561596	0.39782	0.0750728	0.322747	6.98819e-58	1.86823e-56
cg16419354	1	179713349	FAM163A	chr1:179711947-179713951	0.343809	0.135677	0.208132	2.85311e-30	1.6811e-29
cg12604950	1	180882287	KIAA1614	chr1:180881316-180882592	0.398277	0.188954	0.209323	1.22403e-46	1.61364e-45
cg19866866	1	182026044	ZNF648	chr1:182025604-182026511	0.573952	0.209857	0.364095	1.43323e-41	1.43865e-40
cg01949993	1	183155116	LAMC2		0.370159	0.138445	0.231714	6.15015e-42	6.29575e-41
cg05929019	1	183155154	LAMC2		0.400531	0.139331	0.2612	6.71718e-54	1.37449e-52
cg04218899	1	183155366	LAMC2		0.379609	0.0959715	0.283638	2.39591e-73	2.29417e-71
cg06211724	1	183155437	LAMC2		0.356456	0.0863269	0.270129	2.2238e-57	5.73693e-56
cg22346461	1	183155573	LAMC2		0.43917	0.17338	0.265791	9.792e-52	1.7493e-50
cg23716800	1	183385961	NMNAT2	chr1:183386000-183387664	0.362587	0.11424	0.248346	8.2006e-69	5.10515e-67
cg15987885	1	183386054	NMNAT2	chr1:183386000-183387664	0.377426	0.0997905	0.277636	9.93449e-67	5.21442e-65
cg13986130	1	186649330	PTGS2	chr1:186649310-186650081	0.388569	0.142651	0.245918	3.09113e-43	3.38826e-42
cg23010538	1	190447290	FAM5C		0.347266	0.0576885	0.289577	9.36489e-51	1.57471e-49
cg06371502	1	197879766		chr1:197880016-197881637	0.35553	0.065571	0.289959	4.9904e-56	1.17507e-54
cg25212090	1	197882170	LHX9	chr1:197880016-197881637	0.486359	0.279577	0.206782	4.88529e-40	4.54184e-39
cg15544654	1	197882295	LHX9	chr1:197880016-197881637	0.572376	0.25899	0.313386	4.2692e-37	3.4385e-36
cg12444328	1	197887955	LHX9	chr1:197887088-197887791	0.326935	0.107438	0.219497	2.28133e-41	2.26699e-40
cg08610862	1	197888469	LHX9	chr1:197887088-197887791	0.565682	0.286775	0.278907	3.19777e-42	3.32065e-41
cg08128826	1	197898217	LHX9		0.370855	0.127508	0.243347	3.597e-49	5.49754e-48
cg04868078	1	197898229	LHX9		0.402961	0.165272	0.237689	1.54041e-41	1.54384e-40
cg13300273	1	200842890	GPR25	chr1:200842196-200843388	0.591274	0.245889	0.345385	2.76185e-34	1.94865e-33
cg11145461	1	201475451	CSRP1	chr1:201475885-201476516	0.574708	0.285026	0.289682	7.36462e-33	4.86609e-32
cg16357582	1	201476557	CSRP1	chr1:201475885-201476516	0.442749	0.202448	0.240301	3.55854e-74	3.69258e-72
cg10482632	1	201476606	CSRP1	chr1:201475885-201476516	0.34524	0.0504522	0.294788	8.6879e-78	1.28326e-75
cg24155190	1	201476619	CSRP1	chr1:201475885-201476516	0.306039	0.0434905	0.262548	5.02629e-72	4.23921e-70
cg02104952	1	201481480			0.499188	0.280523	0.218665	4.2375e-20	1.61809e-19
cg04223671	1	201509316		chr1:201507779-201509317	0.443056	0.191129	0.251927	1.51127e-16	4.93489e-16
cg04148762	1	203598573	ATP2B4	chr1:203598471-203598853	0.414145	0.143884	0.27026	1.02898e-50	1.72577e-49
cg17721249	1	203598594	ATP2B4	chr1:203598471-203598853	0.592447	0.227717	0.36473	1.55815e-25	7.50068e-25
cg22817352	1	204653629	LRRN2	chr1:204654132-204654885	0.478024	0.276466	0.201558	2.46315e-19	9.09687e-19
cg24085946	1	204797839	NFASC	chr1:204797610-204797930	0.415841	0.165089	0.250752	1.04756e-41	1.05939e-40
cg09557387	1	207818395	CR1L	chr1:207818389-207818952	0.517918	0.232786	0.285132	5.914e-17	1.96769e-16
cg20685897	1	207818696	CR1L	chr1:207818389-207818952	0.402177	0.166241	0.235937	3.37459e-52	6.18901e-51
cg06917617	1	207818818	CR1L	chr1:207818389-207818952	0.536348	0.263189	0.273159	2.03279e-36	1.58354e-35
cg10717691	1	210426358			0.39574	0.133348	0.262392	5.60255e-40	5.19135e-39
cg09163958	1	213123886	VASH2	chr1:213123647-213125092	0.380825	0.0711175	0.309708	9.8054e-53	1.86015e-51
cg01485998	1	213123897	VASH2	chr1:213123647-213125092	0.307739	0.104735	0.203004	3.36019e-40	3.14957e-39
cg00584713	1	213124685	VASH2	chr1:213123647-213125092	0.321134	0.110215	0.210919	3.84583e-62	1.39143e-60
cg04907523	1	213124896	VASH2	chr1:213123647-213125092	0.371415	0.0241945	0.34722	1.844e-67	1.02273e-65
cg01558923	1	218520959	TGFB2	chr1:218519057-218519674	0.392343	0.154722	0.23762	2.5813e-32	1.66425e-31
cg24596998	1	220863263	C1orf115	chr1:220863507-220864249	0.486688	0.180969	0.305719	3.75684e-33	2.5157e-32
cg26220673	1	221064700		chr1:221064889-221065600	0.568719	0.290516	0.278202	1.5999e-75	1.88293e-73
cg24469980	1	221064953		chr1:221064889-221065600	0.528649	0.262978	0.265671	3.05497e-58	8.3848e-57
cg14201387	1	221737206			0.704031	0.262008	0.442023	2.24271e-28	1.21857e-27
cg12307840	1	223538334	SUSD4	chr1:223536842-223538628	0.55013	0.294652	0.255478	1.22752e-43	1.3738e-42
cg00172597	1	223538379	SUSD4	chr1:223536842-223538628	0.477791	0.130898	0.346893	5.41672e-56	1.27302e-54
cg08892600	1	223538601	SUSD4	chr1:223536842-223538628	0.404685	0.186813	0.217872	2.65225e-27	1.37718e-26
cg21447550	1	223538623	SUSD4	chr1:223536842-223538628	0.35261	0.122784	0.229826	4.1185e-52	7.51849e-51
cg21290042	1	224804053	CNIH3	chr1:224803637-224805314	0.353939	0.150834	0.203105	3.60461e-40	3.37419e-39
cg01777643	1	224805287	CNIH3	chr1:224803637-224805314	0.33736	0.077997	0.259363	1.96525e-49	3.0485e-48
cg18564989	1	226411057	MIXL1	chr1:226411007-226411880	0.36267	0.146241	0.216428	7.42325e-39	6.50075e-38
cg22789900	1	226411715	MIXL1	chr1:226411007-226411880	0.439988	0.0469878	0.393	6.26554e-87	2.54454e-84
cg06188229	1	226411818	MIXL1	chr1:226411007-226411880	0.354884	0.0485488	0.306335	8.60412e-83	2.14322e-80
cg15147516	1	226411868	MIXL1	chr1:226411007-226411880	0.376681	0.154056	0.222625	5.91985e-50	9.47037e-49
cg08708961	1	227070630	PSEN2		0.348308	0.0512866	0.297021	2.79678e-54	5.86827e-53
cg05053440	1	227748442		chr1:227748423-227748860	0.409175	0.20286	0.206315	3.04282e-23	1.32956e-22
cg09511896	1	228246937	WNT3A	chr1:228246631-228247197	0.627877	0.250484	0.377392	1.63421e-66	8.40715e-65
cg23663760	1	228247135	WNT3A	chr1:228246631-228247197	0.418612	0.190426	0.228187	3.44389e-64	1.46212e-62
cg26841013	1	228248013	WNT3A	chr1:228246631-228247197	0.536347	0.131815	0.404532	1.79088e-68	1.08284e-66
cg11176493	1	228248237	WNT3A	chr1:228246631-228247197	0.336874	0.075504	0.26137	2.45921e-56	5.90125e-55
cg23540518	1	228604566	TRIM17	chr1:228603706-228604567	0.326862	0.111968	0.214894	1.93583e-33	1.31322e-32
cg18875460	1	228604595	TRIM17	chr1:228603706-228604567	0.376574	0.105487	0.271088	8.53743e-48	1.20321e-46
cg25272655	1	228644958	HIST3H2BB	chr1:228645196-228646434	0.440312	0.213517	0.226796	3.74411e-36	2.8809e-35
cg26107850	1	228645302	HIST3H2A;HIST3H2BB	chr1:228645196-228646434	0.324909	0.0409813	0.283927	5.19759e-63	2.00816e-61
cg11672054	1	228645482	HIST3H2A;HIST3H2BB	chr1:228645196-228646434	0.324251	0.0222485	0.302002	1.0491e-74	1.14889e-72
cg15471815	1	228645486	HIST3H2A;HIST3H2BB	chr1:228645196-228646434	0.484715	0.196648	0.288067	7.42275e-40	6.83201e-39
cg00948275	1	228645512	HIST3H2A;HIST3H2BB	chr1:228645196-228646434	0.389992	0.0473164	0.342675	1.20456e-68	7.39748e-67
cg21453443	1	228645627	HIST3H2A;HIST3H2BB	chr1:228645196-228646434	0.374768	0.145545	0.229223	1.15296e-54	2.48034e-53
cg07225598	1	228646916	HIST3H2A	chr1:228645196-228646434	0.419659	0.191573	0.228086	8.66454e-41	8.36647e-40
cg26859841	1	228784104	DUSP5P	chr1:228744110-228784168	0.452935	0.183811	0.269124	1.10054e-32	7.21144e-32
cg13850606	1	229543554		chr1:229542943-229543770	0.416535	0.0687257	0.347809	4.36196e-84	1.26868e-81
cg11668749	1	229568360	ACTA1	chr1:229567206-229570684	0.507019	0.271883	0.235136	1.55858e-42	1.6449e-41
cg23597629	1	229569670	ACTA1	chr1:229567206-229570684	0.367384	0.149395	0.217989	1.58911e-55	3.62131e-54
cg03432338	1	231176985	FAM89A	chr1:231176785-231177009	0.423587	0.169256	0.254331	3.04811e-27	1.57905e-26
cg27504802	1	231298651	TRIM67	chr1:231297812-231299777	0.417327	0.0585602	0.358766	9.90695e-75	1.08825e-72
cg19269426	1	235500468	GGPS1		0.321157	0.113947	0.20721	6.93711e-38	5.79839e-37
cg17816394	1	235814009	GNG4	chr1:235811841-235814066	0.36776	0.108703	0.259057	3.23564e-43	3.54322e-42
cg18765906	1	236175393	NID1		0.625627	0.247446	0.378181	6.61376e-35	4.79917e-34
cg18770350	1	236849966	ACTN2	chr1:236849472-236850323	0.446727	0.154555	0.292172	1.56839e-35	1.17209e-34
cg20482698	1	236849994	ACTN2	chr1:236849472-236850323	0.376023	0.139639	0.236384	1.42221e-42	1.50378e-41
cg07790615	1	237205174	RYR2	chr1:237205126-237206644	0.398087	0.0409039	0.357183	7.85084e-64	3.23823e-62
cg13239420	1	240161249		chr1:240160837-240161616	0.343327	0.0668989	0.276428	4.64181e-55	1.02415e-53
cg13849378	1	241520331	RGS7	chr1:241520103-241520790	0.356422	0.0837907	0.272631	3.2119e-44	3.70925e-43
cg07315010	1	242161780	MAP1LC3C		0.432577	0.20721	0.225367	9.81177e-33	6.44491e-32
cg02356786	1	243265016	LOC731275	chr1:243264940-243265196	0.358638	0.120713	0.237926	2.16722e-23	9.52416e-23
cg20681578	1	244014536		chr1:244013802-244014592	0.30511	0.0777312	0.227379	2.89365e-37	2.34979e-36
cg12629875	1	247171403	ZNF695	chr1:247170868-247171434	0.331108	0.0450919	0.286016	1.43579e-54	3.07143e-53
cg25794766	1	247171433	ZNF695	chr1:247170868-247171434	0.352346	0.140803	0.211543	5.67682e-36	4.33404e-35
cg22502715	1	247171572	ZNF695	chr1:247170868-247171434	0.423548	0.123398	0.30015	1.00111e-55	2.3082e-54
cg06902607	1	247511400			0.519635	0.289957	0.229678	2.03865e-46	2.65509e-45
cg15829088	1	247802935		chr1:247802738-247803141	0.405905	0.201803	0.204102	1.32506e-19	4.95043e-19
cg20429172	1	248020436	TRIM58	chr1:248020330-248021252	0.429403	0.225645	0.203759	2.14043e-43	2.36703e-42
cg20810478	1	248020632	TRIM58	chr1:248020330-248021252	0.442127	0.0977121	0.344414	1.40534e-78	2.27452e-76
cg26157385	1	248020641	TRIM58	chr1:248020330-248021252	0.489425	0.247153	0.242272	7.16831e-50	1.14145e-48
cg23054189	1	248020692	TRIM58	chr1:248020330-248021252	0.496475	0.106244	0.39023	7.46072e-90	4.32086e-87
cg20146541	1	248020697	TRIM58	chr1:248020330-248021252	0.431873	0.0586976	0.373176	1.75085e-91	1.32169e-88
cg07533148	1	248020812	TRIM58	chr1:248020330-248021252	0.35023	0.0314584	0.318771	1.47312e-76	1.92693e-74
cg14250130	10	3109361	PFKP	chr10:3108650-3111419	0.335092	0.0413483	0.293744	3.50305e-56	8.32428e-55
cg17298489	10	3109555	PFKP	chr10:3108650-3111419	0.339421	0.133476	0.205945	9.71543e-28	5.13882e-27
cg10119075	10	7709738	ITIH5		0.540164	0.275983	0.264182	8.9041e-43	9.51479e-42
cg09445472	10	7709962	ITIH5		0.45286	0.23729	0.21557	6.63096e-28	3.53218e-27
cg11104088	10	7859676	TAF3	chr10:7860261-7861107	0.555461	0.232155	0.323306	1.32952e-29	7.60456e-29
cg23316253	10	8076277		chr10:8076002-8077261	0.33927	0.0812074	0.258062	1.64212e-68	9.96246e-67
cg03599078	10	8078314		chr10:8077829-8078378	0.464923	0.198794	0.266129	1.23487e-42	1.31022e-41
cg00956199	10	8078325		chr10:8077829-8078378	0.31936	0.0984522	0.220908	4.19028e-47	5.67287e-46
cg24039697	10	8094534	FLJ45983	chr10:8091374-8098329	0.376309	0.134003	0.242306	2.77968e-40	2.61623e-39
cg08347183	10	8096633	FLJ45983;GATA3	chr10:8091374-8098329	0.329598	0.124681	0.204917	6.56922e-25	3.07789e-24
cg14327531	10	8097331	GATA3	chr10:8091374-8098329	0.385142	0.176331	0.208811	3.48315e-44	4.01523e-43
cg15267232	10	8097689	GATA3	chr10:8091374-8098329	0.376134	0.0761811	0.299952	3.19049e-61	1.08068e-59
cg19883813	10	8098005	GATA3	chr10:8091374-8098329	0.429355	0.203953	0.225403	5.81398e-51	9.90639e-50
cg10297491	10	11059677	CUGBP2	chr10:11059442-11060524	0.30994	0.058352	0.251588	2.95658e-54	6.19242e-53
cg17290701	10	11059714	CUGBP2	chr10:11059442-11060524	0.337443	0.0626028	0.27484	1.82592e-60	5.86104e-59
cg26328510	10	11059718	CUGBP2	chr10:11059442-11060524	0.415738	0.0884656	0.327272	4.89881e-64	2.05033e-62
cg03813164	10	11059725	CUGBP2	chr10:11059442-11060524	0.338566	0.0440902	0.294476	4.39791e-65	1.99751e-63
cg12356890	10	11059727	CUGBP2	chr10:11059442-11060524	0.396921	0.0320524	0.364869	2.83852e-66	1.42686e-64
cg11472279	10	11059733	CUGBP2	chr10:11059442-11060524	0.352427	0.0362134	0.316214	1.18412e-56	2.90239e-55
cg11002404	10	11060038	CUGBP2	chr10:11059442-11060524	0.361847	0.0645933	0.297254	8.69584e-69	5.40665e-67
cg04088969	10	11060048	CUGBP2	chr10:11059442-11060524	0.436475	0.155652	0.280822	1.8645e-41	1.86031e-40
cg08949408	10	16562470	C1QL3	chr10:16561604-16563822	0.558878	0.262457	0.296422	4.96747e-56	1.16981e-54
cg11880855	10	16562917	C1QL3	chr10:16561604-16563822	0.318878	0.0942704	0.224607	1.26667e-42	1.34281e-41
cg25104555	10	16562998	C1QL3	chr10:16561604-16563822	0.394603	0.0730357	0.321567	2.24116e-76	2.86156e-74
cg23912429	10	17270431	VIM	chr10:17270430-17272617	0.389489	0.174303	0.215186	6.17946e-34	4.28868e-33
cg26983469	10	17271051	VIM	chr10:17270430-17272617	0.404452	0.101882	0.30257	1.25105e-61	4.36733e-60
cg12874092	10	17271519	VIM	chr10:17270430-17272617	0.300812	0.0206801	0.280132	5.32315e-71	4.07276e-69
cg02746869	10	17271929	VIM	chr10:17270430-17272617	0.46521	0.169732	0.295478	1.48362e-40	1.41616e-39
cg18514820	10	17271944	VIM	chr10:17270430-17272617	0.506346	0.181167	0.32518	6.56059e-29	3.64393e-28
cg20319091	10	17271994	VIM	chr10:17270430-17272617	0.359368	0.0916461	0.267722	1.4401e-44	1.69476e-43
cg20018469	10	17272117	VIM	chr10:17270430-17272617	0.475779	0.148176	0.327602	3.96162e-49	6.04012e-48
cg20011402	10	17496239	ST8SIA6	chr10:17495407-17496721	0.356152	0.105588	0.250564	4.07236e-57	1.03029e-55
cg23565942	10	21463485	NEBL	chr10:21462128-21463808	0.335643	0.112197	0.223445	4.65604e-23	2.01883e-22
cg18794404	10	22542024		chr10:22540707-22542739	0.421128	0.0483726	0.372755	2.29287e-82	5.48015e-80
cg08863953	10	22542444		chr10:22540707-22542739	0.564975	0.296723	0.268252	7.30851e-21	2.88592e-20
cg23039195	10	22624663		chr10:22623350-22625875	0.357604	0.114355	0.243249	1.25343e-42	1.32909e-41
cg22490134	10	22624847		chr10:22623350-22625875	0.472306	0.224721	0.247585	5.11982e-54	1.05555e-52
cg11229185	10	22625274		chr10:22623350-22625875	0.528391	0.29833	0.230062	1.53166e-31	9.54033e-31
cg10732215	10	22625465		chr10:22623350-22625875	0.558169	0.265315	0.292854	2.76029e-22	1.15828e-21
cg01553209	10	22625874		chr10:22623350-22625875	0.360453	0.106882	0.253571	4.11065e-55	9.10924e-54
cg17098147	10	22634142	SPAG6	chr10:22634000-22634862	0.425827	0.204048	0.221779	8.20906e-29	4.54078e-28
cg12610471	10	22634199	SPAG6	chr10:22634000-22634862	0.531606	0.236317	0.295289	5.60542e-42	5.74839e-41
cg12377139	10	22634218	SPAG6	chr10:22634000-22634862	0.552976	0.227736	0.32524	1.11512e-42	1.18571e-41
cg23016129	10	22634224	SPAG6	chr10:22634000-22634862	0.496303	0.220061	0.276243	3.49604e-32	2.24069e-31
cg18247055	10	22634226	SPAG6	chr10:22634000-22634862	0.529037	0.19857	0.330467	2.05855e-37	1.68382e-36
cg05099508	10	22634432	SPAG6	chr10:22634000-22634862	0.360291	0.0474704	0.312821	1.15814e-73	1.14614e-71
cg24031355	10	22634439	SPAG6	chr10:22634000-22634862	0.318178	0.0500556	0.268123	7.6408e-65	3.40742e-63
cg26492368	10	22634733	SPAG6	chr10:22634000-22634862	0.506293	0.244927	0.261366	3.17667e-35	2.34113e-34
cg04532613	10	22764566		chr10:22764708-22767050	0.588065	0.287197	0.300868	1.73933e-27	9.09686e-27
cg16636355	10	22764665		chr10:22764708-22767050	0.513797	0.222524	0.291274	2.63199e-64	1.12735e-62
cg04819760	10	22765645		chr10:22764708-22767050	0.455292	0.206626	0.248666	1.80527e-59	5.39465e-58
cg25324047	10	22765840		chr10:22764708-22767050	0.436688	0.0738842	0.362804	1.3368e-82	3.26409e-80
cg09403666	10	23461493		chr10:23461300-23461610	0.403005	0.168841	0.234163	2.43801e-43	2.68755e-42
cg14568830	10	23463243		chr10:23462224-23463889	0.351258	0.100729	0.250529	3.22206e-48	4.65762e-47
cg23068913	10	23463377		chr10:23462224-23463889	0.311283	0.0594104	0.251873	1.73278e-53	3.44671e-52
cg09795588	10	23479993	PTF1A	chr10:23480697-23482455	0.300924	0.0610391	0.239885	2.56462e-45	3.14064e-44
cg23944251	10	25464719	GPR158;LOC100128811	chr10:25463756-25465639	0.340578	0.0868269	0.253751	1.32454e-42	1.40273e-41
cg24361761	10	25782377	GPR158		0.54179	0.24	0.30179	1.03373e-43	1.16165e-42
cg25920406	10	35929369	FZD8	chr10:35928501-35931893	0.382878	0.138753	0.244125	8.1218e-37	6.4555e-36
cg26520012	10	42672589		chr10:42672509-42673432	0.424624	0.180764	0.24386	3.35669e-34	2.35808e-33
cg10091335	10	43332443		chr10:43332387-43332817	0.304241	0.0836021	0.220639	2.21496e-46	2.88036e-45
cg02636041	10	43698008	RASGEF1A	chr10:43697777-43698177	0.392332	0.10011	0.292222	1.93433e-52	3.6049e-51
cg12451631	10	43698141	RASGEF1A	chr10:43697777-43698177	0.549627	0.136111	0.413516	2.8909e-81	6.18139e-79
cg04766371	10	43857641		chr10:43857486-43858205	0.458972	0.228933	0.230039	2.20499e-36	1.71464e-35
cg14673387	10	47008185		chr10:47008084-47008410	0.445873	0.126792	0.319081	3.08231e-60	9.72662e-59
cg12043818	10	47008202		chr10:47008084-47008410	0.417036	0.181479	0.235557	4.42485e-40	4.12316e-39
cg07990749	10	47008316		chr10:47008084-47008410	0.408801	0.14175	0.267051	2.27291e-67	1.25166e-65
cg02394955	10	47083426	PPYR1	chr10:47083341-47083633	0.444169	0.203678	0.240491	9.10253e-24	4.06409e-23
cg10423771	10	50604499		chr10:50602989-50606783	0.423716	0.222326	0.201391	3.42381e-32	2.19521e-31
cg04425920	10	50604518		chr10:50602989-50606783	0.40983	0.100489	0.309342	8.46976e-49	1.26607e-47
cg20457796	10	50819500	SLC18A3;CHAT	chr10:50817601-50820356	0.324014	0.114974	0.209041	1.03757e-51	1.85007e-50
cg10056132	10	50887731	C10orf53	chr10:50887565-50887862	0.409144	0.172734	0.23641	2.40109e-44	2.79197e-43
cg14156751	10	50976571		chr10:50976347-50977137	0.483509	0.244108	0.239401	2.67088e-25	1.27265e-24
cg26452868	10	57387715		chr10:57388068-57388528	0.394137	0.0995506	0.294586	1.36078e-52	2.5583e-51
cg00755980	10	63422640	C10orf107	chr10:63422538-63423105	0.333302	0.131935	0.201367	1.78286e-32	1.15743e-31
cg24239148	10	63422841	C10orf107	chr10:63422538-63423105	0.434005	0.097175	0.33683	2.24199e-61	7.68356e-60
cg07852757	10	64575442	EGR2	chr10:64574660-64578778	0.348689	0.110958	0.237731	3.96703e-36	3.04869e-35
cg20744625	10	64578469	EGR2	chr10:64574660-64578778	0.302694	0.0475496	0.255144	2.70967e-54	5.69487e-53
cg13848707	10	70321243	TET1	chr10:70320130-70320822	0.425481	0.191643	0.233838	1.14658e-26	5.79091e-26
cg02119927	10	71078141	HK1	chr10:71077946-71079377	0.451512	0.154846	0.296666	2.06313e-31	1.27786e-30
cg24331301	10	73156377	CDH23	chr10:73156164-73157954	0.410917	0.150245	0.260673	1.31009e-32	8.55594e-32
cg15323528	10	73156427	CDH23	chr10:73156164-73157954	0.408027	0.189843	0.218184	2.3762e-33	1.60548e-32
cg19879075	10	73846858	SPOCK2	chr10:73846806-73848233	0.344725	0.104398	0.240326	1.78768e-40	1.69922e-39
cg12710800	10	74008773			0.393472	0.161183	0.232289	3.24748e-30	1.90875e-29
cg07904073	10	74017122		chr10:74020773-74021023	0.463502	0.25096	0.212541	3.89609e-18	1.36625e-17
cg15297724	10	75407414	SYNPO2L	chr10:75407413-75407706	0.474951	0.184429	0.290522	3.10028e-51	5.37139e-50
cg07671858	10	75407585	SYNPO2L	chr10:75407413-75407706	0.343537	0.0424277	0.301109	2.91308e-88	1.37669e-85
cg00560542	10	75407634	SYNPO2L	chr10:75407413-75407706	0.501636	0.267518	0.234118	2.6244e-60	8.32947e-59
cg00773413	10	77168431	C10orf41	chr10:77155128-77169600	0.626703	0.248952	0.377751	3.01232e-24	1.3724e-23
cg25862644	10	77168553	C10orf41	chr10:77155128-77169600	0.411291	0.150762	0.26053	2.2528e-33	1.52363e-32
cg12091732	10	82116446	DYDC2;DYDC1	chr10:82116202-82117120	0.489276	0.230267	0.259009	1.39154e-19	5.19317e-19
cg16999254	10	86016931	RGR		0.326896	0.0900351	0.23686	3.65076e-36	2.8106e-35
cg06647751	10	88149324		chr10:88149266-88149738	0.420276	0.18425	0.236025	2.02145e-37	1.65395e-36
cg23516463	10	88391965		chr10:88391746-88392242	0.337472	0.0764782	0.260994	1.21254e-44	1.43322e-43
cg17876497	10	88731295	AGAP11	chr10:88730554-88731632	0.458824	0.235203	0.223621	6.70127e-21	2.6505e-20
cg05756489	10	92616870	HTR7	chr10:92616820-92618034	0.397391	0.150605	0.246786	1.82847e-49	2.84124e-48
cg06291867	10	92617162	HTR7	chr10:92616820-92618034	0.45695	0.250696	0.206254	4.34778e-48	6.23681e-47
cg15732502	10	93647300		chr10:93647052-93647393	0.436922	0.116709	0.320214	9.28907e-54	1.88188e-52
cg18484034	10	93647648		chr10:93647052-93647393	0.311788	0.0605818	0.251206	7.30005e-64	3.01702e-62
cg05127821	10	94822908	CYP26C1	chr10:94820026-94823252	0.500491	0.168198	0.332293	9.11982e-21	3.5854e-20
cg00714725	10	94825576	CYP26C1	chr10:94825546-94826320	0.363589	0.113624	0.249965	1.92259e-33	1.30447e-32
cg10716835	10	94834582	CYP26A1	chr10:94833272-94835256	0.332872	0.0871115	0.245761	1.63316e-54	3.48009e-53
cg17538572	10	94834763	CYP26A1	chr10:94833272-94835256	0.444309	0.0901201	0.354189	4.3645e-46	5.58276e-45
cg15454820	10	96990858			0.483494	0.273073	0.210421	1.50893e-17	5.15451e-17
cg26268044	10	97802928	CCNJ	chr10:97802871-97804262	0.439151	0.120678	0.318473	1.61533e-58	4.52199e-57
cg24255928	10	97802966	CCNJ	chr10:97802871-97804262	0.450008	0.214714	0.235294	1.12676e-24	5.22724e-24
cg19837790	10	97804137	CCNJ	chr10:97802871-97804262	0.375095	0.162508	0.212587	3.70242e-20	1.4173e-19
cg04991805	10	99790910	CRTAC1	chr10:99789614-99791320	0.385935	0.174149	0.211786	8.39706e-47	1.1164e-45
cg04972745	10	101287846		chr10:101287162-101287920	0.463505	0.20757	0.255935	1.53465e-32	9.99281e-32
cg02798576	10	101290168		chr10:101290025-101290338	0.424004	0.180906	0.243098	5.1825e-33	3.44813e-32
cg03679755	10	101875035		chr10:101874821-101875139	0.598598	0.189585	0.409013	1.55506e-44	1.82684e-43
cg07099331	10	102419617		chr10:102419147-102419668	0.328198	0.127228	0.20097	2.32958e-37	1.90075e-36
cg11697427	10	102590168		chr10:102590122-102590402	0.416189	0.168407	0.247782	6.04591e-56	1.41702e-54
cg18358869	10	102808077		chr10:102807774-102808271	0.464092	0.255185	0.208907	1.10086e-29	6.32107e-29
cg08908184	10	102890974	TLX1;TLX1NB	chr10:102891010-102891794	0.422295	0.166883	0.255412	1.39503e-26	7.0194e-26
cg03020810	10	102890984	TLX1;TLX1NB	chr10:102891010-102891794	0.412314	0.18317	0.229144	1.13354e-23	5.042e-23
cg25741023	10	102891019	TLX1;TLX1NB	chr10:102891010-102891794	0.325157	0.0868238	0.238333	6.29787e-44	7.15998e-43
cg20615879	10	102892391	TLX1;TLX1NB	chr10:102893660-102895059	0.481425	0.18434	0.297086	5.52346e-35	4.02241e-34
cg00299972	10	102892528	TLX1	chr10:102893660-102895059	0.37238	0.137222	0.235158	6.46826e-39	5.68218e-38
cg00741609	10	102893925	TLX1	chr10:102893660-102895059	0.360535	0.153631	0.206904	5.9458e-46	7.54833e-45
cg12118269	10	102893980	TLX1	chr10:102893660-102895059	0.349808	0.086973	0.262835	6.04e-37	4.83139e-36
cg25266629	10	102894148	TLX1	chr10:102893660-102895059	0.336148	0.0795221	0.256626	2.68029e-33	1.80652e-32
cg14861089	10	102895043	TLX1	chr10:102893660-102895059	0.55988	0.103116	0.456764	1.37978e-83	3.80071e-81
cg14461582	10	102895708	TLX1	chr10:102896342-102896665	0.517735	0.283881	0.233855	5.52206e-34	3.84167e-33
cg01175020	10	102896475	TLX1	chr10:102896342-102896665	0.481867	0.246137	0.23573	3.18608e-34	2.24109e-33
cg06382559	10	102896640	TLX1	chr10:102896342-102896665	0.400895	0.190825	0.21007	1.81471e-40	1.72433e-39
cg20120208	10	102896869	TLX1	chr10:102893660-102895059	0.515373	0.284988	0.230386	7.5706e-32	4.77899e-31
cg10420161	10	102899983		chr10:102899822-102900263	0.436648	0.191988	0.24466	3.00896e-41	2.97183e-40
cg14038391	10	102900130		chr10:102899822-102900263	0.334476	0.0248856	0.30959	1.72116e-66	8.83608e-65
cg17101450	10	102900365		chr10:102899177-102899489	0.464576	0.0968541	0.367722	1.53762e-55	3.50841e-54
cg24570303	10	102900491		chr10:102899177-102899489	0.416537	0.132131	0.284406	2.60142e-62	9.53494e-61
cg12646649	10	102987257	LBX1	chr10:102984182-102990063	0.335165	0.110543	0.224622	2.94722e-40	2.76984e-39
cg03242698	10	102997382	FLJ41350	chr10:102996034-102996646	0.364716	0.137227	0.227489	4.96863e-38	4.18273e-37
cg04886846	10	102998662		chr10:102996034-102996646	0.443094	0.236287	0.206807	2.56536e-33	1.73077e-32
cg19507206	10	103044008		chr10:103043990-103044480	0.38365	0.153689	0.229961	4.5594e-29	2.54963e-28
cg09165441	10	103044194		chr10:103043990-103044480	0.483928	0.126233	0.357694	6.89462e-39	6.04719e-38
cg25209842	10	103536342	FGF8	chr10:103535636-103536505	0.404591	0.0690431	0.335548	1.56787e-75	1.84798e-73
cg06169131	10	103536348	FGF8	chr10:103535636-103536505	0.476096	0.263494	0.212602	1.06359e-21	4.35256e-21
cg23095743	10	104000831	PITX3	chr10:104000254-104001741	0.569067	0.199351	0.369716	9.7621e-45	1.16054e-43
cg13325154	10	104001240	PITX3	chr10:104000254-104001741	0.333424	0.0602592	0.273165	1.26109e-49	1.97794e-48
cg09671951	10	104556332	C10orf26		0.494937	0.151282	0.343654	5.99406e-21	2.3752e-20
cg18673954	10	105036611	INA	chr10:105036628-105038084	0.338716	0.0462881	0.292428	7.05103e-66	3.42136e-64
cg21384402	10	105036701	INA	chr10:105036628-105038084	0.364662	0.0319551	0.332707	4.47943e-85	1.45713e-82
cg24680586	10	105036727	INA	chr10:105036628-105038084	0.394382	0.0302616	0.36412	3.46759e-94	3.69713e-91
cg17567560	10	105036863	INA	chr10:105036628-105038084	0.341811	0.026131	0.315679	5.88779e-80	1.1043e-77
cg15475851	10	105037349	INA	chr10:105036628-105038084	0.336849	0.109654	0.227195	1.4688e-45	1.82296e-44
cg18932798	10	105037503	INA	chr10:105036628-105038084	0.458984	0.0406792	0.418305	1.5341e-94	1.70936e-91
cg00824018	10	105037661	INA	chr10:105036628-105038084	0.473463	0.147806	0.325657	1.35835e-55	3.10923e-54
cg08692733	10	112404738	RBM20	chr10:112402953-112404328	0.440201	0.199071	0.24113	8.25761e-38	6.87844e-37
cg06143897	10	112404754	RBM20	chr10:112402953-112404328	0.467906	0.183561	0.284345	3.21805e-49	4.93133e-48
cg16066219	10	114135054	ACSL5		0.376818	0.158235	0.218584	1.45831e-35	1.09166e-34
cg24808891	10	118500755	HSPA12A	chr10:118500868-118502706	0.401589	0.201343	0.200246	8.80891e-31	5.30274e-30
cg26783057	10	118891670	VAX1	chr10:118892161-118892639	0.406914	0.106227	0.300688	2.31058e-53	4.55799e-52
cg10511988	10	118891706	VAX1	chr10:118892161-118892639	0.492449	0.257151	0.235297	2.38995e-34	1.69084e-33
cg25527090	10	118894180	VAX1	chr10:118893527-118894432	0.484843	0.189181	0.295663	1.21724e-39	1.10748e-38
cg16043357	10	118897904	VAX1	chr10:118895963-118898037	0.413944	0.18543	0.228514	6.07763e-31	3.68567e-30
cg08833577	10	118899288	VAX1	chr10:118899247-118900329	0.472734	0.152459	0.320275	3.08602e-40	2.89656e-39
cg26595643	10	118899291	VAX1	chr10:118899247-118900329	0.387949	0.117634	0.270315	8.92894e-44	1.00696e-42
cg12317601	10	119301760	EMX2OS;EMX2	chr10:119301321-119305368	0.303118	0.0734947	0.229623	1.81626e-44	2.12631e-43
cg02531437	10	120355260	PRLHR	chr10:120353692-120355821	0.383951	0.181673	0.202278	2.22697e-25	1.06472e-24
cg03541338	10	121301343	RGS10	chr10:121301478-121303169	0.480166	0.261511	0.218655	4.13701e-33	2.76489e-32
cg12420900	10	123922863	TACC2	chr10:123922850-123923542	0.383692	0.181907	0.201786	1.63167e-29	9.29797e-29
cg06733794	10	123922970	TACC2	chr10:123922850-123923542	0.349244	0.0290946	0.320149	1.0252e-55	2.36266e-54
cg06966660	10	123923066	TACC2	chr10:123922850-123923542	0.342406	0.0285798	0.313826	3.49613e-47	4.7515e-46
cg10882304	10	123923099	TACC2	chr10:123922850-123923542	0.363845	0.112745	0.2511	4.08287e-43	4.44564e-42
cg26071526	10	123923273	TACC2	chr10:123922850-123923542	0.346003	0.04642	0.299583	1.87308e-50	3.09231e-49
cg21951457	10	123923450	TACC2	chr10:123922850-123923542	0.316414	0.0930321	0.223382	6.90589e-49	1.03712e-47
cg26735846	10	124894943	HMX3	chr10:124894075-124897366	0.412869	0.196866	0.216002	2.23447e-29	1.2659e-28
cg15396686	10	124897048	HMX3	chr10:124894075-124897366	0.348091	0.0943125	0.253779	1.49733e-45	1.85703e-44
cg11171221	10	124902844		chr10:124901907-124902617	0.341406	0.133836	0.20757	5.88749e-30	3.42251e-29
cg02430935	10	124909028	HMX2	chr10:124907283-124911035	0.383508	0.142502	0.241006	3.1409e-38	2.6684e-37
cg08218734	10	128993810	DOCK1;FAM196A	chr10:128993505-128995167	0.344433	0.0998444	0.244589	3.943e-44	4.53225e-43
cg06525651	10	128994297	DOCK1;FAM196A	chr10:128993505-128995167	0.317962	0.089524	0.228438	1.09877e-35	8.27137e-35
cg03242819	10	128994432	DOCK1;FAM196A	chr10:128993505-128995167	0.30955	0.0571193	0.252431	2.44656e-42	2.55513e-41
cg03070297	10	128994603	DOCK1;FAM196A	chr10:128993505-128995167	0.323501	0.0929113	0.230589	1.20291e-38	1.04264e-37
cg25984344	10	128994608	DOCK1;FAM196A	chr10:128993505-128995167	0.337546	0.129079	0.208467	6.04384e-27	3.08995e-26
cg03129384	10	128994644	DOCK1;FAM196A	chr10:128993505-128995167	0.400503	0.181947	0.218555	2.1771e-34	1.54262e-33
cg18368487	10	128994702	DOCK1;FAM196A	chr10:128993505-128995167	0.310201	0.101165	0.209037	5.73472e-32	3.64012e-31
cg26115633	10	129535893	FOXI2	chr10:129534410-129537366	0.379183	0.150207	0.228976	7.01873e-26	3.42772e-25
cg11569407	10	130009122		chr10:130008558-130009620	0.333227	0.119456	0.213771	5.06892e-29	2.82932e-28
cg19424261	10	131756727	EBF3	chr10:131756690-131758787	0.492931	0.264279	0.228652	2.39859e-29	1.35711e-28
cg03109827	10	133110349	TCERG1L	chr10:133109193-133111052	0.304788	0.0560781	0.24871	2.39366e-54	5.04788e-53
cg02886408	10	133796164	BNIP3	chr10:133794898-133796598	0.461375	0.185039	0.276336	5.44926e-36	4.16352e-35
cg08753373	10	134000124	DPYSL4	chr10:133998912-134001500	0.312086	0.0392551	0.272831	1.27749e-57	3.35384e-56
cg11174855	10	134598352	NKX6-2	chr10:134597357-134602649	0.643268	0.196322	0.446946	2.13928e-42	2.24179e-41
cg06082548	10	134598908	NKX6-2	chr10:134597357-134602649	0.437152	0.172914	0.264237	7.1708e-58	1.91562e-56
cg12816961	10	134598927	NKX6-2	chr10:134597357-134602649	0.42116	0.0711777	0.349982	2.45821e-86	9.2606e-84
cg08441806	10	134599149	NKX6-2	chr10:134597357-134602649	0.508497	0.190584	0.317912	4.36858e-38	3.68693e-37
cg11068946	10	134599151	NKX6-2	chr10:134597357-134602649	0.42622	0.0860762	0.340144	1.11115e-77	1.61768e-75
cg05904135	10	134599372	NKX6-2	chr10:134597357-134602649	0.448258	0.0594181	0.38884	9.80427e-100	2.22883e-96
cg16949120	10	134599783	NKX6-2	chr10:134597357-134602649	0.41153	0.107847	0.303683	1.60644e-73	1.56822e-71
cg01384488	10	134599809	NKX6-2	chr10:134597357-134602649	0.432596	0.11713	0.315466	1.25393e-70	9.2832e-69
cg27583690	10	134599823	NKX6-2	chr10:134597357-134602649	0.389476	0.0420155	0.34746	4.20617e-79	7.20566e-77
cg10171448	10	134599841	NKX6-2	chr10:134597357-134602649	0.536641	0.088153	0.448488	1.06743e-110	9.38291e-107
cg00701692	10	134599854	NKX6-2	chr10:134597357-134602649	0.474926	0.169535	0.305391	3.96185e-75	4.50198e-73
cg09260089	10	134599860	NKX6-2	chr10:134597357-134602649	0.521661	0.154522	0.367139	1.09428e-83	3.04609e-81
cg03905847	10	134599934	NKX6-2	chr10:134597357-134602649	0.366445	0.0517484	0.314696	1.90094e-85	6.46545e-83
cg17259183	10	134599984	NKX6-2	chr10:134597357-134602649	0.545715	0.230989	0.314725	3.07269e-27	1.59158e-26
cg06769546	10	134600089	NKX6-2	chr10:134597357-134602649	0.51816	0.1052	0.41296	1.00478e-72	9.05561e-71
cg19355087	10	134600295	NKX6-2	chr10:134597357-134602649	0.438127	0.137434	0.300693	5.03203e-59	1.4625e-57
cg11342452	10	134600463	NKX6-2	chr10:134597357-134602649	0.448466	0.228393	0.220074	1.25139e-27	6.58908e-27
cg02306630	10	134600477	NKX6-2	chr10:134597357-134602649	0.311661	0.0536882	0.257973	7.85649e-64	3.24022e-62
cg06648277	10	134600489	NKX6-2	chr10:134597357-134602649	0.356183	0.0929697	0.263213	5.16829e-51	8.83359e-50
cg07055616	10	134600600	NKX6-2	chr10:134597357-134602649	0.378628	0.109726	0.268902	1.06113e-45	1.3272e-44
cg00699945	10	134600651	NKX6-2	chr10:134597357-134602649	0.316248	0.0230611	0.293187	2.06408e-74	2.19126e-72
cg24659054	10	134600656	NKX6-2	chr10:134597357-134602649	0.419083	0.0457632	0.37332	2.67203e-59	7.90473e-58
cg15304699	10	134600675	NKX6-2	chr10:134597357-134602649	0.382012	0.0421363	0.339876	1.4307e-74	1.54288e-72
cg01303723	10	134600680	NKX6-2	chr10:134597357-134602649	0.350469	0.032421	0.318048	8.26741e-74	8.28959e-72
cg17996619	10	134600701	NKX6-2	chr10:134597357-134602649	0.393666	0.0916539	0.302012	9.57287e-59	2.72595e-57
cg19701540	10	134600915	NKX6-2	chr10:134597357-134602649	0.419505	0.0950555	0.32445	5.81269e-26	2.84815e-25
cg07251711	10	134600919	NKX6-2	chr10:134597357-134602649	0.315336	0.073133	0.242203	1.96052e-65	9.16018e-64
cg25485875	10	134600998	NKX6-2	chr10:134597357-134602649	0.419929	0.0417225	0.378206	2.18809e-70	1.5774e-68
cg15558882	10	134601341		chr10:134597357-134602649	0.339013	0.128426	0.210586	1.49841e-46	1.96522e-45
cg04293902	10	134601851		chr10:134597357-134602649	0.30714	0.0397234	0.267417	5.98284e-60	1.85119e-58
cg09053680	10	135044114	UTF1	chr10:135043221-135044560	0.450098	0.0768881	0.373209	3.00641e-77	4.22005e-75
cg24382527	10	135090367	ADAM8	chr10:135089969-135090491	0.478277	0.215057	0.26322	7.61282e-18	2.6353e-17
cg00929798	10	135150139	CALY	chr10:135148196-135150565	0.346182	0.137367	0.208815	1.98153e-31	1.22806e-30
cg21625464	11	314044	IFITM1	chr11:315739-316539	0.354632	0.144265	0.210366	2.43292e-22	1.02324e-21
cg12036817	11	405846	SIGIRR	chr11:406491-407871	0.471682	0.253399	0.218283	1.32435e-13	3.77059e-13
cg15661311	11	504551	RNH1	chr11:504189-504659	0.589042	0.291715	0.297327	3.78853e-32	2.42395e-31
cg03720581	11	507555	RNH1	chr11:506353-508009	0.312304	0.104508	0.207796	2.03929e-26	1.01929e-25
cg20931042	11	637162	DRD4	chr11:636906-640628	0.342768	0.0915357	0.251232	2.20758e-32	1.42749e-31
cg06825142	11	637170	DRD4	chr11:636906-640628	0.357069	0.129745	0.227324	1.88828e-25	9.05571e-25
cg00556112	11	637173	DRD4	chr11:636906-640628	0.360884	0.148262	0.212622	1.43428e-19	5.35074e-19
cg12928379	11	637175	DRD4	chr11:636906-640628	0.346095	0.0671911	0.278904	1.07599e-36	8.49538e-36
cg19389884	11	1358515		chr11:1357626-1359081	0.588017	0.299161	0.288856	1.18078e-44	1.39677e-43
cg04938738	11	1689429	HCCA2		0.510159	0.261494	0.248664	1.57585e-50	2.616e-49
cg09894698	11	2291347	ASCL2	chr11:2290104-2292932	0.334743	0.022903	0.31184	3.99183e-91	2.83969e-88
cg18485844	11	2291652	ASCL2	chr11:2290104-2292932	0.327193	0.0369121	0.29028	1.84795e-69	1.21991e-67
cg13930892	11	2292000	ASCL2	chr11:2290104-2292932	0.517115	0.157063	0.360052	2.9768e-48	4.30955e-47
cg06263495	11	2292004	ASCL2	chr11:2290104-2292932	0.519651	0.297688	0.221962	2.61581e-39	2.34467e-38
cg20912770	11	2292428	ASCL2	chr11:2290104-2292932	0.390146	0.179443	0.210702	1.29764e-42	1.37482e-41
cg05309948	11	2292447	ASCL2	chr11:2290104-2292932	0.390001	0.0711406	0.318861	6.78498e-79	1.13578e-76
cg15790820	11	2292510	ASCL2	chr11:2290104-2292932	0.398186	0.056792	0.341394	1.22268e-84	3.81722e-82
cg07333715	11	2292691	ASCL2	chr11:2290104-2292932	0.621515	0.297363	0.324153	3.17305e-42	3.29524e-41
cg10504000	11	2402391	CD81	chr11:2398223-2399598	0.451884	0.123422	0.328462	2.6726e-28	1.4475e-27
cg23623667	11	2465485	KCNQ1	chr11:2465171-2465648	0.474014	0.0923149	0.381699	8.61368e-81	1.74818e-78
cg19779211	11	2465491	KCNQ1	chr11:2465171-2465648	0.538855	0.254099	0.284756	1.06826e-47	1.49605e-46
cg07592963	11	2890649	KCNQ1DN	chr11:2890388-2891337	0.336021	0.134282	0.20174	3.32401e-20	1.27511e-19
cg09554951	11	2890725	KCNQ1DN	chr11:2890388-2891337	0.459001	0.226508	0.232493	1.99987e-29	1.13548e-28
cg26730416	11	4233502			0.542505	0.261421	0.281083	1.8767e-16	6.10022e-16
cg03559682	11	6439864	APBB1	chr11:6439863-6440732	0.513177	0.297757	0.21542	2.35066e-32	1.51838e-31
cg13334650	11	6440065	APBB1	chr11:6439863-6440732	0.424789	0.187134	0.237655	2.66374e-15	8.2143e-15
cg16281276	11	7695528	CYB5R2	chr11:7694711-7695685	0.587613	0.175494	0.41212	2.26209e-39	2.03328e-38
cg20771178	11	8615675	STK33	chr11:8615397-8615889	0.336231	0.12877	0.207461	7.57606e-35	5.48217e-34
cg00450824	11	8615685	STK33	chr11:8615397-8615889	0.387318	0.0900052	0.297313	3.40999e-57	8.67484e-56
cg03666741	11	9025298	NRIP3	chr11:9025095-9026315	0.390773	0.154293	0.23648	1.33832e-53	2.68028e-52
cg03963327	11	9025730	NRIP3	chr11:9025095-9026315	0.328397	0.0950661	0.233331	1.44541e-36	1.13409e-35
cg04812556	11	9112715	SCUBE2	chr11:9112461-9113459	0.418568	0.0908773	0.327691	1.46925e-67	8.22609e-66
cg10376408	11	9113406	SCUBE2	chr11:9112461-9113459	0.426796	0.0875569	0.339239	4.54295e-57	1.14466e-55
cg13177786	11	10472099	AMPD3	chr11:10472000-10472857	0.319278	0.100495	0.218783	2.09967e-24	9.62967e-24
cg16915821	11	12030187	DKK3	chr11:12029737-12030841	0.300103	0.0316735	0.268429	5.82832e-66	2.84903e-64
cg17039391	11	12030272	DKK3	chr11:12029737-12030841	0.315334	0.0267688	0.288565	6.9632e-66	3.38123e-64
cg12778215	11	12030464	DKK3	chr11:12029737-12030841	0.411297	0.139277	0.27202	3.45799e-47	4.70175e-46
cg19867649	11	12030838	DKK3	chr11:12029737-12030841	0.311533	0.0509452	0.260588	6.68555e-57	1.66448e-55
cg24543696	11	12031046	DKK3	chr11:12029737-12030841	0.539306	0.212788	0.326518	3.20563e-43	3.51095e-42
cg05106294	11	12031097	DKK3	chr11:12029737-12030841	0.555435	0.149175	0.40626	1.13645e-70	8.43243e-69
cg05817758	11	13030567	RASSF10	chr11:13030330-13032584	0.480859	0.272236	0.208623	9.75162e-34	6.70607e-33
cg08876434	11	13030637	RASSF10	chr11:13030330-13032584	0.492088	0.153666	0.338422	4.80875e-62	1.72765e-60
cg25344734	11	13030643	RASSF10	chr11:13030330-13032584	0.369636	0.147687	0.221949	1.94998e-53	3.86709e-52
cg26005578	11	13030676	RASSF10	chr11:13030330-13032584	0.355343	0.0250223	0.33032	1.43085e-68	8.72084e-67
cg05095158	11	13030873	RASSF10	chr11:13030330-13032584	0.499405	0.128488	0.370917	3.845e-52	7.02958e-51
cg22740547	11	13030876	RASSF10	chr11:13030330-13032584	0.471938	0.114219	0.357719	1.69331e-42	1.78385e-41
cg07600636	11	13031803	RASSF10	chr11:13030330-13032584	0.364803	0.133671	0.231131	1.44985e-65	6.84777e-64
cg20098471	11	13032613	RASSF10	chr11:13030330-13032584	0.489924	0.247358	0.242566	3.70372e-23	1.61237e-22
cg02831587	11	13690122	FAR1	chr11:13689588-13690724	0.47234	0.155116	0.317224	3.18154e-60	1.00325e-58
cg26240185	11	13690157	FAR1	chr11:13689588-13690724	0.421811	0.0959344	0.325877	4.30656e-59	1.2571e-57
cg03326059	11	13690160	FAR1	chr11:13689588-13690724	0.409212	0.131421	0.277791	1.99757e-40	1.89399e-39
cg24412501	11	13690194	FAR1	chr11:13689588-13690724	0.436555	0.223391	0.213164	8.94401e-22	3.67106e-21
cg04012924	11	13690702	FAR1	chr11:13689588-13690724	0.352815	0.0714955	0.28132	7.70381e-53	1.47113e-51
cg04547675	11	13986162	SPON1	chr11:13984066-13986349	0.431425	0.193055	0.238371	8.63346e-39	7.53754e-38
cg12828075	11	15136150	INSC	chr11:15136058-15136545	0.389132	0.112627	0.276505	6.60521e-60	2.03643e-58
cg22792646	11	15136345	INSC	chr11:15136058-15136545	0.400792	0.160718	0.240074	1.56123e-52	2.92571e-51
cg23463269	11	15136380	INSC	chr11:15136058-15136545	0.350117	0.149807	0.200309	2.51698e-33	1.69859e-32
cg13997645	11	15136475	INSC	chr11:15136058-15136545	0.402994	0.122945	0.280049	2.22629e-61	7.63306e-60
cg05183931	11	17717588		chr11:17717505-17717767	0.388426	0.097682	0.290744	5.2957e-51	9.04394e-50
cg06425919	11	17741925	MYOD1	chr11:17740789-17743779	0.334701	0.0859599	0.248741	3.95499e-51	6.80511e-50
cg19947104	11	17757342	KCNC1	chr11:17756056-17758286	0.468276	0.203253	0.265024	8.37711e-39	7.3181e-38
cg00413617	11	17757415	KCNC1	chr11:17756056-17758286	0.414343	0.200863	0.213479	3.75571e-33	2.51498e-32
cg24480695	11	18727628	IGSF22	chr11:18727320-18727727	0.371148	0.106555	0.264593	5.59556e-39	4.93043e-38
cg13445796	11	20181725	DBX1	chr11:20181200-20182325	0.358555	0.0546116	0.303944	5.94813e-54	1.22123e-52
cg02878244	11	20181911	DBX1	chr11:20181200-20182325	0.353767	0.150946	0.202821	5.23923e-20	1.99218e-19
cg23632985	11	20184637		chr11:20184570-20185497	0.306515	0.0791288	0.227386	6.73333e-42	6.87885e-41
cg21678813	11	20229879			0.402142	0.19511	0.207032	1.42494e-34	1.01822e-33
cg16884902	11	20617974		chr11:20618197-20619920	0.340892	0.12947	0.211422	1.86207e-35	1.38693e-34
cg27142536	11	20618198		chr11:20618197-20619920	0.557596	0.297219	0.260378	3.68503e-39	3.27973e-38
cg02027945	11	20618230		chr11:20618197-20619920	0.540713	0.121152	0.41956	1.9516e-65	9.12066e-64
cg01642521	11	20618250		chr11:20618197-20619920	0.347687	0.0501589	0.297529	2.67328e-50	4.37175e-49
cg19859290	11	20618399		chr11:20618197-20619920	0.367378	0.0570185	0.310359	1.25541e-55	2.87876e-54
cg13974632	11	27740813	BDNF	chr11:27740644-27741236	0.407659	0.187374	0.220285	2.91871e-23	1.27627e-22
cg05733135	11	27740876	BDNF	chr11:27740644-27741236	0.318578	0.113299	0.205279	1.34196e-34	9.5972e-34
cg26949694	11	27742060	BDNF	chr11:27742059-27742273	0.476988	0.253722	0.223266	6.11102e-47	8.19217e-46
cg13342435	11	30605787	MPPED2	chr11:30605558-30605800	0.431391	0.216928	0.214464	6.03023e-32	3.82346e-31
cg25339073	11	30605797	MPPED2	chr11:30605558-30605800	0.433828	0.213747	0.220081	8.46889e-33	5.57988e-32
cg16865446	11	31822302	PAX6	chr11:31820060-31821416	0.318428	0.0999081	0.218519	4.36483e-34	3.05048e-33
cg11827910	11	31825756	PAX6	chr11:31825743-31826967	0.474415	0.200137	0.274278	1.93539e-29	1.09955e-28
cg20014398	11	31825792	PAX6	chr11:31825743-31826967	0.439073	0.151353	0.28772	3.61366e-38	3.06183e-37
cg09537620	11	31826574	PAX6	chr11:31825743-31826967	0.345465	0.0816426	0.263822	1.71321e-49	2.66769e-48
cg18372607	11	31827084	PAX6	chr11:31827696-31827921	0.37873	0.09754	0.28119	1.14512e-49	1.80147e-48
cg12086936	11	31832879	PAX6	chr11:31831620-31839038	0.352602	0.133859	0.218742	2.7753e-24	1.26641e-23
cg05490712	11	31838674	PAX6	chr11:31831620-31839038	0.324906	0.0732238	0.251682	3.18694e-62	1.1593e-60
cg09656389	11	31839790	PAX6	chr11:31839363-31839813	0.462097	0.203718	0.258379	3.99773e-37	3.22504e-36
cg11741189	11	31843886		chr11:31841315-31842003	0.471916	0.204003	0.267913	2.46582e-33	1.66483e-32
cg24701575	11	31845389		chr11:31847132-31847958	0.350931	0.149827	0.201104	1.94426e-32	1.26039e-31
cg03405909	11	31845639		chr11:31847132-31847958	0.553888	0.216239	0.337649	5.19308e-41	5.07176e-40
cg08364561	11	31846844		chr11:31847132-31847958	0.428631	0.113664	0.314967	6.3565e-42	6.50244e-41
cg07441518	11	31846849		chr11:31847132-31847958	0.424937	0.201976	0.222961	1.33068e-29	7.61086e-29
cg13502741	11	31848488		chr11:31848487-31848776	0.351346	0.138485	0.212861	7.30326e-36	5.54537e-35
cg20019985	11	32008961		chr11:32008802-32009044	0.455149	0.172639	0.282509	1.28395e-29	7.34937e-29
cg03730428	11	32009004		chr11:32008802-32009044	0.413992	0.125369	0.288623	4.84054e-44	5.53786e-43
cg26595278	11	32009163		chr11:32008802-32009044	0.322673	0.0648122	0.257861	7.04339e-58	1.88248e-56
cg06148118	11	33892246	LMO2	chr11:33890357-33891495	0.413269	0.206181	0.207089	1.8425e-35	1.37258e-34
cg14416371	11	43602847	MIR129-2	chr11:43602545-43603215	0.339457	0.0272156	0.312242	7.60848e-56	1.77087e-54
cg01939477	11	43602879	MIR129-2	chr11:43602545-43603215	0.344272	0.028944	0.315328	3.1389e-66	1.57286e-64
cg16407471	11	43602914	MIR129-2	chr11:43602545-43603215	0.351749	0.126942	0.224807	5.85221e-49	8.82871e-48
cg16389399	11	43603991		chr11:43602545-43603215	0.381614	0.133076	0.248538	9.5015e-44	1.07001e-42
cg03444245	11	45377079		chr11:45376931-45377243	0.319055	0.117855	0.2012	2.37993e-54	5.02e-53
cg17282004	11	47615333	C1QTNF4	chr11:47615710-47616055	0.50226	0.268124	0.234136	2.89686e-32	1.86294e-31
cg05228359	11	47995865			0.426255	0.176933	0.249322	3.34791e-39	2.98587e-38
cg18756536	11	57406473			0.351291	0.116239	0.235053	1.08093e-33	7.4164e-33
cg20654468	11	58342997	LPXN	chr11:58345673-58347321	0.516588	0.275011	0.241577	3.48408e-43	3.80906e-42
cg26379859	11	58672888		chr11:58672851-58673288	0.372143	0.117345	0.254798	2.26561e-33	1.53212e-32
cg16283208	11	59323398			0.446548	0.244738	0.20181	5.06018e-22	2.09817e-21
cg06341513	11	61277017	LRRC10B	chr11:61275825-61277329	0.310093	0.0221083	0.287985	1.04215e-58	2.95802e-57
cg02399524	11	63258509	HRASLS5	chr11:63258378-63258804	0.367194	0.162545	0.204649	1.69128e-23	7.46501e-23
cg03932723	11	63258523	HRASLS5	chr11:63258378-63258804	0.360319	0.132111	0.228208	3.50901e-28	1.8908e-27
cg11364273	11	63768032	MACROD1	chr11:63766058-63768666	0.458931	0.193548	0.265383	7.78963e-12	2.03184e-11
cg03423149	11	63768040	MACROD1	chr11:63766058-63768666	0.382763	0.0927455	0.290018	8.8703e-29	4.89908e-28
cg27466845	11	64397734	NRXN2	chr11:64397644-64398016	0.545992	0.279035	0.266956	4.39545e-24	1.98867e-23
cg10940462	11	64479015	NRXN2	chr11:64478843-64479598	0.411903	0.108949	0.302955	2.08678e-51	3.65224e-50
cg17236169	11	64480683	NRXN2	chr11:64480199-64481344	0.475626	0.137894	0.337732	1.10283e-78	1.80561e-76
cg25170017	11	64644487	EHD1	chr11:64645429-64646566	0.417807	0.208015	0.209792	6.83528e-18	2.37082e-17
cg18953784	11	64739484		chr11:64739010-64739750	0.450412	0.208296	0.242116	1.94162e-37	1.58988e-36
cg15000841	11	64815642	NAALADL1	chr11:64815040-64815722	0.476705	0.253348	0.223358	1.98012e-40	1.87785e-39
cg20909686	11	65554042	OVOL1	chr11:65553749-65555573	0.368711	0.0727575	0.295953	1.51947e-59	4.55953e-58
cg08296831	11	65554175	OVOL1	chr11:65553749-65555573	0.345894	0.0416599	0.304234	2.0121e-59	5.99776e-58
cg07435294	11	65554356	OVOL1	chr11:65553749-65555573	0.315895	0.051046	0.264849	2.21491e-47	3.04464e-46
cg21971621	11	65600773	SNX32	chr11:65601069-65601551	0.493313	0.25607	0.237243	7.77627e-38	6.48623e-37
cg24960947	11	65816463	GAL3ST3	chr11:65816404-65816665	0.525526	0.231789	0.293737	7.09357e-31	4.28875e-30
cg14780632	11	65816521	GAL3ST3	chr11:65816404-65816665	0.385382	0.106323	0.27906	1.15554e-40	1.109e-39
cg22066230	11	66034960	KLC2;RAB1B	chr11:66034751-66035054	0.31779	0.0925023	0.225287	8.02995e-38	6.69246e-37
cg01280128	11	66034963	KLC2;RAB1B	chr11:66034751-66035054	0.387927	0.113774	0.274152	5.67147e-42	5.81447e-41
cg14699728	11	66188522	NPAS4	chr11:66188130-66189397	0.429605	0.100791	0.328813	1.60755e-44	1.88745e-43
cg20648847	11	66326767	ACTN3	chr11:66326639-66326840	0.337865	0.103809	0.234056	1.21769e-37	1.00618e-36
cg05475524	11	66326798	ACTN3	chr11:66326639-66326840	0.428094	0.223056	0.205038	6.68082e-18	2.31824e-17
cg04434593	11	67139546	LOC100130987;CLCF1	chr11:67139887-67141146	0.422936	0.103771	0.319166	1.86657e-31	1.15806e-30
cg18935453	11	68167030	LRP5		0.54741	0.268762	0.278648	1.40871e-28	7.71612e-28
cg09177106	11	69451645		chr11:69451136-69458596	0.478165	0.236233	0.241932	5.2684e-19	1.91814e-18
cg23167906	11	69517299	FGF19	chr11:69517840-69519929	0.576994	0.256143	0.320852	2.82457e-23	1.23588e-22
cg11207763	11	69517471	FGF19	chr11:69517840-69519929	0.576229	0.237896	0.338332	8.99287e-47	1.19393e-45
cg24370475	11	69518003	FGF19	chr11:69517840-69519929	0.560464	0.247335	0.313129	1.58298e-36	1.23958e-35
cg21052682	11	69518197	FGF19	chr11:69517840-69519929	0.464126	0.0698923	0.394234	1.59935e-86	6.2084e-84
cg18210732	11	69518545	FGF19	chr11:69517840-69519929	0.350014	0.0445965	0.305417	3.01299e-55	6.74599e-54
cg09574088	11	69518704	FGF19	chr11:69517840-69519929	0.336917	0.0583376	0.27858	5.14782e-34	3.58509e-33
cg04495670	11	69634296	FGF3	chr11:69632033-69634710	0.434388	0.194205	0.240184	2.65315e-25	1.2644e-24
cg06329574	11	69634334	FGF3	chr11:69632033-69634710	0.420726	0.191063	0.229663	4.84132e-39	4.2811e-38
cg20170028	11	70917283	SHANK2		0.411411	0.170855	0.240555	7.2553e-29	4.02216e-28
cg07110405	11	70917533	SHANK2		0.570986	0.257784	0.313202	2.29261e-23	1.00658e-22
cg04462378	11	71749760	NUMA1		0.444044	0.240877	0.203167	1.4047e-18	5.02265e-18
cg19651694	11	71955164	PHOX2A	chr11:71954816-71955659	0.313877	0.110684	0.203193	6.44499e-46	8.16529e-45
cg10064339	11	73693792	UCP2	chr11:73693702-73694802	0.618834	0.24365	0.375184	5.37e-37	4.30704e-36
cg04361852	11	73694006	UCP2	chr11:73693702-73694802	0.468221	0.135797	0.332424	1.74556e-42	1.83753e-41
cg19975933	11	74022477	P4HA3	chr11:74022428-74022703	0.405887	0.126217	0.27967	1.21691e-42	1.29158e-41
cg08017858	11	74022642	P4HA3	chr11:74022428-74022703	0.397702	0.113383	0.284319	4.3229e-51	7.42104e-50
cg03506033	11	75379864	MAP6	chr11:75378416-75379882	0.350429	0.089489	0.26094	1.30399e-53	2.61418e-52
cg05774229	11	76033097		chr11:76032911-76033392	0.400703	0.199879	0.200824	1.92464e-34	1.36719e-33
cg25717182	11	76382149	LRRC32	chr11:76381449-76382295	0.364434	0.0920277	0.272406	1.29815e-53	2.60301e-52
cg12269002	11	77122929	PAK1	chr11:77122736-77123088	0.540299	0.285781	0.254518	1.84942e-31	1.14766e-30
cg17542408	11	78673100	ODZ4	chr11:78673007-78673213	0.410413	0.171395	0.239018	6.79464e-29	3.77112e-28
cg19320476	11	82443592	FAM181B	chr11:82443435-82444976	0.355933	0.0669817	0.288951	7.43439e-58	1.98417e-56
cg02973171	11	82443614	FAM181B	chr11:82443435-82444976	0.489322	0.128742	0.360579	6.07128e-55	1.33079e-53
cg18121003	11	86085757	CCDC81	chr11:86085693-86086006	0.383834	0.0899202	0.293913	2.97054e-62	1.08317e-60
cg04653522	11	87908631	RAB38	chr11:87908243-87908614	0.398567	0.17836	0.220207	2.12586e-32	1.37586e-31
cg01568784	11	87908783	RAB38	chr11:87908243-87908614	0.476892	0.227679	0.249213	3.46809e-31	2.12651e-30
cg12188986	11	93063886	CCDC67	chr11:93063598-93064076	0.418068	0.136171	0.281897	4.82456e-45	5.82804e-44
cg01923218	11	93063888	CCDC67	chr11:93063598-93064076	0.467353	0.082145	0.385208	6.4732e-79	1.08727e-76
cg19851909	11	94134827	GPR83	chr11:94134226-94134848	0.390548	0.185936	0.204612	1.45613e-38	1.25679e-37
cg16317734	11	94822598	ENDOD1	chr11:94822597-94823611	0.478839	0.275874	0.202965	7.11834e-17	2.35923e-16
cg05238517	11	104034227	PDGFD	chr11:104034536-104035058	0.331062	0.0836097	0.247452	5.29221e-53	1.02131e-51
cg18342462	11	111385659	C11orf88	chr11:111385337-111385712	0.451478	0.154663	0.296814	2.38116e-41	2.36346e-40
cg02532096	11	111411289	LAYN	chr11:111410932-111412199	0.493375	0.215859	0.277516	3.01601e-36	2.3311e-35
cg03864000	11	111411381	LAYN	chr11:111410932-111412199	0.323771	0.0942966	0.229475	2.93936e-49	4.51493e-48
cg23881278	11	113346299	DRD2	chr11:113345068-113346328	0.446782	0.0741098	0.372672	8.87827e-76	1.07037e-73
cg12758687	11	113346327	DRD2	chr11:113345068-113346328	0.494562	0.274085	0.220477	6.98172e-42	7.12598e-41
cg02256049	11	115531001		chr11:115529997-115530548	0.623226	0.253489	0.369737	7.13909e-40	6.57598e-39
cg21540621	11	115531033		chr11:115529997-115530548	0.581863	0.287081	0.294782	1.12558e-28	6.18817e-28
cg07537095	11	116228957			0.407934	0.169818	0.238115	4.34914e-23	1.88789e-22
cg25896644	11	116371487		chr11:116371182-116371606	0.537913	0.167994	0.369919	6.17407e-33	4.09415e-32
cg05133179	11	116451176		chr11:116450659-116451912	0.45353	0.241855	0.211674	7.44383e-14	2.1435e-13
cg10000952	11	116451628		chr11:116450659-116451912	0.414137	0.182212	0.231925	6.44752e-41	6.26503e-40
cg27323784	11	116451730		chr11:116450659-116451912	0.507459	0.200404	0.307055	1.89392e-15	5.88038e-15
cg01204606	11	116451788		chr11:116450659-116451912	0.425254	0.13199	0.293264	3.61183e-41	3.55413e-40
cg25551714	11	116452003		chr11:116450659-116451912	0.454494	0.193273	0.261221	1.52429e-20	5.93302e-20
cg20001829	11	118402342	TMEM25	chr11:118401235-118402069	0.474691	0.222052	0.252639	1.84814e-30	1.09762e-29
cg14359435	11	119227592	USP2	chr11:119227096-119227758	0.444031	0.236372	0.207659	2.84887e-12	7.59184e-12
cg10601287	11	119293861	THY1	chr11:119293320-119293943	0.360068	0.132433	0.227635	7.39296e-36	5.61165e-35
cg15407505	11	119613061		chr11:119613005-119613521	0.30646	0.0504751	0.255985	2.05174e-50	3.37991e-49
cg07976064	11	120435056		chr11:120434822-120435940	0.48729	0.256336	0.230954	3.60949e-31	2.21146e-30
cg03109306	11	123525662	SCN3B	chr11:123524733-123525685	0.313773	0.0656742	0.248099	2.18784e-56	5.26729e-55
cg09657963	11	124790875	HEPACAM	chr11:124790814-124791354	0.517638	0.248325	0.269313	1.77032e-17	6.02742e-17
cg23727983	11	125774082	DDX25;PUS3	chr11:125774292-125774584	0.427337	0.0615528	0.365784	4.87222e-77	6.70346e-75
cg19792599	11	125774406	DDX25;PUS3	chr11:125774292-125774584	0.538299	0.176186	0.362112	6.1656e-52	1.11378e-50
cg11413039	11	125774447	DDX25;PUS3	chr11:125774292-125774584	0.514359	0.159161	0.355198	6.70785e-53	1.28659e-51
cg05621343	11	134146253	GLB1L3	chr11:134145559-134147180	0.349269	0.0462775	0.302991	1.26333e-58	3.56434e-57
cg11781389	11	134201462	GLB1L2	chr11:134201784-134202407	0.304868	0.0741143	0.230753	4.10626e-49	6.25318e-48
cg10700424	11	134201952	GLB1L2	chr11:134201784-134202407	0.381374	0.0654478	0.315926	5.51022e-64	2.29917e-62
cg07759394	11	134201954	GLB1L2	chr11:134201784-134202407	0.420142	0.042631	0.377511	5.49006e-74	5.60567e-72
cg11012046	11	134202336	GLB1L2	chr11:134201784-134202407	0.340898	0.0600061	0.280892	6.0122e-51	1.02354e-49
cg26388816	12	570155	B4GALNT3	chr12:568702-570362	0.527668	0.202333	0.325335	1.06493e-36	8.41005e-36
cg19685491	12	2800278	CACNA1C	chr12:2800139-2801062	0.436679	0.168146	0.268533	1.82091e-43	2.02104e-42
cg15279308	12	2800500	CACNA1C	chr12:2800139-2801062	0.418576	0.205495	0.21308	1.52299e-44	1.79024e-43
cg07987843	12	3309495	TSPAN9	chr12:3308812-3310270	0.482543	0.281427	0.201116	6.23677e-21	2.46987e-20
cg04804877	12	3862225	EFCAB4B	chr12:3862068-3862606	0.485188	0.243244	0.241944	2.84375e-15	8.75705e-15
cg25136495	12	6729718	LPAR5	chr12:6729248-6730310	0.464199	0.146994	0.317205	1.09346e-43	1.22699e-42
cg10500147	12	6881601	LAG3	chr12:6882855-6883184	0.518351	0.218066	0.300285	6.02253e-43	6.49897e-42
cg11296759	12	7592993	CD163L1	chr12:7592406-7593030	0.471972	0.233917	0.238055	7.52313e-34	5.2006e-33
cg15251385	12	8025582	SLC2A14	chr12:8025364-8025908	0.532489	0.195356	0.337132	9.81981e-56	2.26556e-54
cg16404371	12	8025646	SLC2A14	chr12:8025364-8025908	0.373499	0.0859952	0.287503	4.81414e-43	5.22433e-42
cg25500050	12	8171633		chr12:8171336-8171790	0.397388	0.156557	0.240831	6.24103e-30	3.62419e-29
cg06598091	12	11653600		chr12:11653232-11653775	0.374575	0.0588429	0.315732	2.5324e-53	4.98116e-52
cg10143811	12	16757985	LMO3		0.602369	0.257698	0.344672	4.38004e-27	2.25295e-26
cg09526758	12	16758047	LMO3		0.534266	0.26582	0.268446	4.47579e-34	3.12643e-33
cg07869763	12	21810279	LDHB	chr12:21810488-21810766	0.38613	0.106719	0.279411	4.08448e-40	3.81328e-39
cg10483825	12	21810450	LDHB	chr12:21810488-21810766	0.495641	0.254948	0.240694	2.04625e-25	9.79867e-25
cg06437004	12	21810458	LDHB	chr12:21810488-21810766	0.427776	0.215349	0.212427	1.60447e-22	6.8044e-22
cg00753478	12	21810489	LDHB	chr12:21810488-21810766	0.499501	0.096405	0.403096	1.34918e-48	1.99379e-47
cg09118312	12	21810630	LDHB	chr12:21810488-21810766	0.443832	0.138934	0.304898	5.13878e-33	3.41978e-32
cg02659794	12	21810750	LDHB	chr12:21810488-21810766	0.324722	0.0408258	0.283897	2.75674e-64	1.17937e-62
cg04354474	12	21810791	LDHB	chr12:21810488-21810766	0.370932	0.122566	0.248367	9.27071e-41	8.94023e-40
cg26800162	12	21810808	LDHB	chr12:21810488-21810766	0.343928	0.0390251	0.304903	1.36817e-74	1.47867e-72
cg05578357	12	21810868	LDHB	chr12:21810488-21810766	0.322021	0.050198	0.271823	9.11773e-51	1.5342e-49
cg10333808	12	22487459	ST8SIA1	chr12:22486835-22488666	0.323282	0.0698094	0.253472	9.62271e-62	3.38462e-60
cg20399616	12	25055967	BCAT1	chr12:25055599-25056246	0.486162	0.0504014	0.435761	7.38776e-85	2.35668e-82
cg16242629	12	30354246		chr12:30353915-30354612	0.410205	0.207972	0.202234	1.56132e-18	5.57192e-18
cg19619405	12	43945892	ADAMTS20	chr12:43944719-43946285	0.324017	0.0517274	0.272289	7.75846e-43	8.32109e-42
cg18348142	12	47474055	AMIGO2	chr12:47473177-47474120	0.529421	0.198258	0.331163	8.08392e-29	4.47269e-28
cg10695848	12	48206783	HDAC7	chr12:48206721-48207126	0.440652	0.236322	0.204329	2.05199e-10	4.97521e-10
cg02408775	12	48206848	HDAC7	chr12:48206721-48207126	0.41878	0.15204	0.26674	3.14514e-22	1.31647e-21
cg22861561	12	48397730	COL2A1	chr12:48397889-48398731	0.424906	0.21773	0.207176	1.08338e-26	5.47737e-26
cg19451673	12	48398730	COL2A1	chr12:48397889-48398731	0.385634	0.184722	0.200912	4.54387e-37	3.65578e-36
cg26205652	12	48591994		chr12:48591977-48592785	0.373764	0.0289829	0.344782	3.90571e-70	2.74119e-68
cg08869573	12	49297974	CCDC65		0.371791	0.110362	0.261428	2.23058e-50	3.66368e-49
cg16374999	12	49688980	PRPH	chr12:49688873-49691360	0.487234	0.241873	0.245361	1.21457e-29	6.95958e-29
cg24453580	12	49691064	PRPH	chr12:49688873-49691360	0.39977	0.101479	0.29829	2.41197e-32	1.55709e-31
cg27382405	12	49942982	KCNH3	chr12:49942786-49943435	0.543992	0.28058	0.263412	2.31781e-20	8.95281e-20
cg18486102	12	50297777	FAIM2	chr12:50297580-50297988	0.300276	0.0277091	0.272567	7.56411e-63	2.88752e-61
cg06947913	12	50297793	FAIM2	chr12:50297580-50297988	0.392953	0.0651735	0.327779	4.07264e-65	1.85681e-63
cg04669574	12	50297945	FAIM2	chr12:50297580-50297988	0.338366	0.0803924	0.257974	2.24612e-46	2.91924e-45
cg12193731	12	52300911	ACVRL1	chr12:52300801-52301583	0.496123	0.283985	0.212138	8.50066e-19	3.06904e-18
cg07170824	12	52301307	ACVRL1	chr12:52300801-52301583	0.580763	0.271754	0.309009	2.64031e-39	2.36631e-38
cg04034767	12	52400907	GRASP	chr12:52400467-52401696	0.464173	0.0403248	0.423848	6.89693e-90	4.00607e-87
cg00817367	12	52401214	GRASP	chr12:52400467-52401696	0.649975	0.141892	0.508083	1.07682e-51	1.9178e-50
cg06970510	12	52401448	GRASP	chr12:52400467-52401696	0.631151	0.294067	0.337084	7.01187e-53	1.34282e-51
cg22958090	12	52627438	KRT7	chr12:52626793-52627577	0.541237	0.170815	0.370422	8.82496e-45	1.05144e-43
cg07166654	12	52652220		chr12:52652018-52652743	0.475609	0.213621	0.261988	1.24456e-25	6.01586e-25
cg09597070	12	54088972		chr12:54089211-54089413	0.34148	0.0979557	0.243524	2.61331e-34	1.84582e-33
cg16917193	12	54089295		chr12:54089211-54089413	0.492431	0.200833	0.291598	2.63141e-11	6.68116e-11
cg25810484	12	54089486		chr12:54089211-54089413	0.323331	0.0464289	0.276902	5.02683e-58	1.3569e-56
cg26113809	12	54132180		chr12:54132148-54132353	0.50107	0.229877	0.271193	3.11722e-25	1.48104e-24
cg26931862	12	54349169	HOXC12	chr12:54348695-54349378	0.336099	0.11731	0.218789	2.34595e-31	1.44939e-30
cg03536474	12	54367460	HOXC11	chr12:54366815-54369103	0.31109	0.0567647	0.254325	5.56616e-50	8.92006e-49
cg10792302	12	54376019		chr12:54378696-54380102	0.423983	0.149371	0.274612	1.73668e-27	9.08397e-27
cg20402783	12	54381013	HOXC10	chr12:54378696-54380102	0.431908	0.194609	0.237299	7.95912e-25	3.71533e-24
cg19164987	12	54413000	HOXC6;HOXC5;HOXC4	chr12:54412990-54413346	0.469486	0.259313	0.210173	9.10916e-23	3.90113e-22
cg07687119	12	54423549	HOXC6;HOXC5;HOXC4	chr12:54423427-54423712	0.353178	0.0712329	0.281945	6.28626e-68	3.64227e-66
cg03255182	12	54423566	HOXC6;HOXC5;HOXC4	chr12:54423427-54423712	0.455022	0.148579	0.306443	6.01929e-24	2.70791e-23
cg16370398	12	54448913	HOXC4	chr12:54447744-54448091	0.48944	0.195033	0.294407	4.55288e-36	3.49058e-35
cg27478242	12	54611928		chr12:54611595-54612038	0.559261	0.269073	0.290189	1.05124e-37	8.7139e-37
cg27408285	12	54653364	CBX5		0.469342	0.24932	0.220022	1.94361e-21	7.86557e-21
cg23824801	12	54653403	CBX5		0.433395	0.191315	0.24208	1.11574e-24	5.17718e-24
cg20687242	12	54653427	CBX5		0.311754	0.109524	0.20223	3.6463e-31	2.2337e-30
cg24654525	12	58004992	GEFT	chr12:58004982-58005351	0.420021	0.177944	0.242077	6.42908e-42	6.57414e-41
cg01723148	12	58021295	B4GALNT1	chr12:58021294-58022037	0.496547	0.213264	0.283282	2.54872e-62	9.34958e-61
cg25392692	12	58021309	B4GALNT1	chr12:58021294-58022037	0.508104	0.242426	0.265678	6.38196e-60	1.96975e-58
cg12230728	12	58021569	B4GALNT1	chr12:58021294-58022037	0.393506	0.0857608	0.307746	2.19301e-70	1.58037e-68
cg05771369	12	58021713	B4GALNT1	chr12:58021294-58022037	0.545656	0.22782	0.317836	4.49533e-46	5.74602e-45
cg21361094	12	58021917	B4GALNT1	chr12:58021294-58022037	0.50952	0.109557	0.399963	3.25208e-65	1.49267e-63
cg14643892	12	64784070	C12orf56	chr12:64784010-64784664	0.410332	0.197943	0.212389	1.35618e-23	6.01202e-23
cg19998368	12	64784252	C12orf56	chr12:64784010-64784664	0.301202	0.0289589	0.272243	8.24123e-67	4.35988e-65
cg03030717	12	65218069		chr12:65218245-65219143	0.30836	0.100495	0.207865	4.74567e-36	3.63564e-35
cg26397188	12	65515276	WIF1	chr12:65514878-65515863	0.437628	0.184135	0.253492	4.11298e-42	4.24817e-41
cg24166864	12	65515290	WIF1	chr12:65514878-65515863	0.415635	0.177429	0.238207	7.56988e-45	9.04795e-44
cg26279550	12	66582805	IRAK3	chr12:66582695-66583345	0.340143	0.102202	0.237941	3.56044e-52	6.52048e-51
cg20162652	12	66629018	IRAK3		0.50039	0.236026	0.264364	2.95148e-35	2.17867e-34
cg26074603	12	75603068	KCNC2	chr12:75602991-75603344	0.408066	0.151455	0.256611	1.11505e-44	1.32127e-43
cg05860723	12	81102486	MYF6	chr12:81102034-81102716	0.586978	0.156949	0.430028	1.96221e-56	4.7362e-55
cg22171539	12	81107990		chr12:81110725-81111126	0.506571	0.295584	0.210987	4.74423e-40	4.41349e-39
cg17402060	12	81108011		chr12:81110725-81111126	0.48711	0.0960349	0.391075	1.00621e-68	6.2248e-67
cg13845094	12	81108034		chr12:81110725-81111126	0.410859	0.133177	0.277682	4.3304e-44	4.96615e-43
cg03064067	12	85306916	SLC6A15	chr12:85305200-85305422	0.486171	0.187705	0.298466	8.85601e-43	9.46467e-42
cg13916459	12	85673221	ALX1	chr12:85673878-85674700	0.418471	0.118023	0.300448	3.62128e-48	5.21794e-47
cg04797323	12	93966978	SOCS2	chr12:93963963-93967395	0.411063	0.139501	0.271561	8.36219e-24	3.73962e-23
cg13372458	12	95267153		chr12:95266832-95267785	0.426053	0.196631	0.229422	4.14514e-34	2.89982e-33
cg23982858	12	95941869	USP44	chr12:95941906-95942979	0.422606	0.107645	0.314961	4.12031e-84	1.20193e-81
cg00927554	12	95941920	USP44	chr12:95941906-95942979	0.553964	0.270562	0.283402	1.67183e-26	8.38601e-26
cg22538054	12	95941988	USP44	chr12:95941906-95942979	0.486676	0.0350052	0.45167	4.24206e-105	1.86442e-101
cg03308628	12	95942287	USP44	chr12:95941906-95942979	0.346353	0.0660134	0.28034	7.6199e-66	3.68834e-64
cg22802813	12	95942761	USP44	chr12:95941906-95942979	0.518167	0.191301	0.326866	1.05529e-38	9.17388e-38
cg13879483	12	95942907	USP44	chr12:95941906-95942979	0.724726	0.145188	0.579537	4.8956e-104	1.95605e-100
cg07783282	12	95942964	USP44	chr12:95941906-95942979	0.545743	0.148796	0.396947	1.35882e-98	2.63476e-95
cg25315816	12	96252245	SNRPF	chr12:96252020-96252246	0.53338	0.286158	0.247223	5.094e-39	4.49952e-38
cg03609960	12	99288805	ANKS1B	chr12:99288222-99289374	0.330082	0.1285	0.201582	2.76446e-46	3.57483e-45
cg26833652	12	102036256	MYBPC1	chr12:102036253-102036461	0.464717	0.235605	0.229112	1.14862e-34	8.24102e-34
cg07691152	12	103355123		chr12:103351579-103352695	0.420995	0.164697	0.256298	9.97875e-27	5.05329e-26
cg02305377	12	103355958		chr12:103359248-103359629	0.440762	0.190697	0.250064	1.60968e-25	7.74413e-25
cg22274539	12	103696209	C12orf42	chr12:103696090-103696418	0.524216	0.276864	0.247353	5.78555e-19	2.10344e-18
cg27663938	12	103696381	C12orf42	chr12:103696090-103696418	0.586556	0.296037	0.290519	1.62973e-16	5.31342e-16
cg01857475	12	104697193	TXNRD1;EID3	chr12:104697348-104697984	0.413276	0.109961	0.303315	2.17275e-41	2.16099e-40
cg03817911	12	104697389	TXNRD1;EID3	chr12:104697348-104697984	0.448934	0.11947	0.329463	2.43033e-32	1.56871e-31
cg20923245	12	104697419	TXNRD1;EID3	chr12:104697348-104697984	0.466027	0.201649	0.264378	1.96362e-25	9.41132e-25
cg21234561	12	104697526	TXNRD1;EID3	chr12:104697348-104697984	0.444788	0.181611	0.263178	2.81319e-29	1.58705e-28
cg23855505	12	104852439	CHST11	chr12:104850253-104852395	0.320329	0.11106	0.209268	2.1872e-21	8.83055e-21
cg05583240	12	105477579	ALDH1L2	chr12:105478089-105478517	0.48199	0.268694	0.213296	7.76211e-41	7.5138e-40
cg12910175	12	105477934	ALDH1L2	chr12:105478089-105478517	0.340062	0.0984558	0.241606	3.2339e-57	8.24384e-56
cg16182707	12	105478090	ALDH1L2	chr12:105478089-105478517	0.551238	0.233297	0.317941	7.81453e-32	4.92967e-31
cg04892391	12	105478345	ALDH1L2	chr12:105478089-105478517	0.349348	0.0451185	0.304229	2.71073e-60	8.59313e-59
cg20443254	12	108169020	ASCL4	chr12:108168986-108169570	0.435471	0.0635694	0.371902	8.71318e-73	7.91223e-71
cg01295392	12	108169569	ASCL4	chr12:108168986-108169570	0.503784	0.256743	0.247042	3.71498e-49	5.67392e-48
cg18041884	12	109162555		chr12:109162408-109162722	0.403397	0.153274	0.250123	3.64229e-55	8.10536e-54
cg10800464	12	109162641		chr12:109162408-109162722	0.351736	0.104851	0.246884	7.68269e-49	1.15055e-47
cg09887059	12	113916664		chr12:113916433-113916717	0.453811	0.135503	0.318309	1.75809e-35	1.31101e-34
cg26620530	12	115102726		chr12:115102687-115103982	0.485192	0.223557	0.261635	3.69492e-26	1.8263e-25
cg21229570	12	115124768		chr12:115124729-115125152	0.40178	0.15999	0.24179	3.20022e-23	1.39706e-22
cg10831607	12	115134374		chr12:115135925-115136350	0.553917	0.271184	0.282732	1.34515e-25	6.49318e-25
cg10967023	12	115134886		chr12:115135925-115136350	0.568543	0.273884	0.294659	4.8957e-17	1.63422e-16
cg05398903	12	115135045		chr12:115135925-115136350	0.609652	0.296706	0.312946	2.67167e-18	9.44102e-18
cg21045464	12	115135057		chr12:115135925-115136350	0.560835	0.258071	0.302765	1.3606e-19	5.07991e-19
cg22729539	12	122519119	MLXIP	chr12:122516193-122517207	0.391463	0.182151	0.209312	7.43115e-26	3.6247e-25
cg21176475	12	122667627	LRRC43	chr12:122667648-122668038	0.432929	0.149357	0.283573	1.3361e-25	6.45021e-25
cg26211360	12	122667649	LRRC43	chr12:122667648-122668038	0.31706	0.0719789	0.245081	1.24638e-50	2.08042e-49
cg16953816	12	123349952	VPS37B	chr12:123351641-123351918	0.344833	0.137048	0.207785	2.02311e-26	1.01137e-25
cg16853770	12	123355562	VPS37B	chr12:123351641-123351918	0.54638	0.237885	0.308495	6.10109e-34	4.23555e-33
cg16138158	12	123727023	C12orf65		0.403963	0.188757	0.215206	3.69587e-25	1.75004e-24
cg06745944	12	124246391	DNAH10	chr12:124246524-124247254	0.405033	0.204029	0.201004	7.75843e-26	3.78112e-25
cg26986180	12	124246525	DNAH10	chr12:124246524-124247254	0.359347	0.140081	0.219266	7.70278e-36	5.84144e-35
cg02823783	12	124246919	DNAH10	chr12:124246524-124247254	0.34306	0.0382302	0.304829	2.10317e-67	1.1611e-65
cg07347092	12	124246927	DNAH10	chr12:124246524-124247254	0.387105	0.0610489	0.326056	2.94704e-57	7.53394e-56
cg01240444	12	124247047	DNAH10	chr12:124246524-124247254	0.38461	0.143265	0.241345	2.79845e-40	2.63346e-39
cg11026555	12	124247223	DNAH10	chr12:124246524-124247254	0.360787	0.0612857	0.299502	4.26568e-53	8.27039e-52
cg13938881	12	125534043		chr12:125534060-125534527	0.308779	0.0625744	0.246204	8.79564e-57	2.17408e-55
cg21265540	12	125534110		chr12:125534060-125534527	0.477982	0.123138	0.354844	5.93889e-42	6.08406e-41
cg18235050	12	126676048		chr12:126675561-126676195	0.4124	0.123871	0.288528	7.2229e-35	5.23226e-34
cg02072400	12	127630550		chr12:127630511-127631199	0.442777	0.159861	0.282916	2.18047e-34	1.54493e-33
cg23900203	12	127765331		chr12:127765276-127765515	0.489188	0.259769	0.229419	1.19415e-41	1.20379e-40
cg23907926	12	131303621	STX2	chr12:131303093-131303836	0.466343	0.227381	0.238962	3.68438e-27	1.90177e-26
cg25694349	12	133065906	FBRSL1	chr12:133065843-133066393	0.495675	0.255172	0.240503	3.91209e-11	9.8482e-11
cg05617413	12	133065912	FBRSL1	chr12:133065843-133066393	0.481556	0.195296	0.28626	4.74309e-19	1.73025e-18
cg00058329	12	133195094	P2RX2	chr12:133194868-133195544	0.362989	0.0630276	0.299962	1.28164e-58	3.61317e-57
cg16562275	12	133481390		chr12:133484658-133485739	0.497895	0.228645	0.26925	3.73451e-50	6.04945e-49
cg07388347	12	133481466		chr12:133484658-133485739	0.477192	0.241292	0.2359	1.71853e-41	1.7182e-40
cg25928819	12	133484026		chr12:133484658-133485739	0.453687	0.184567	0.26912	1.01911e-30	6.11935e-30
cg15607538	12	133484853		chr12:133484658-133485739	0.448942	0.107922	0.341019	5.15845e-95	6.18323e-92
cg09831026	12	133485765		chr12:133484658-133485739	0.406712	0.104507	0.302205	6.58596e-75	7.3529e-73
cg12346592	13	20139220		chr13:20138855-20139323	0.412963	0.151201	0.261762	4.15046e-42	4.2861e-41
cg25524962	13	20735819	GJA3	chr13:20735043-20736157	0.372633	0.0688972	0.303736	5.55175e-47	7.46216e-46
cg21115608	13	20735860	GJA3	chr13:20735043-20736157	0.422414	0.198772	0.223642	2.62608e-35	1.94256e-34
cg22900415	13	20736075	GJA3	chr13:20735043-20736157	0.596436	0.213187	0.383249	2.6615e-74	2.79399e-72
cg27234864	13	21295941	IL17D	chr13:21295611-21296438	0.459596	0.0438965	0.415699	1.85639e-88	9.00993e-86
cg15205636	13	21520468		chr13:21520328-21520564	0.421237	0.141512	0.279725	4.0336e-50	6.5198e-49
cg26315862	13	21520519		chr13:21520328-21520564	0.605729	0.254474	0.351255	4.54026e-42	4.67875e-41
cg00035636	13	21900591		chr13:21900425-21900637	0.502275	0.256512	0.245763	7.86506e-20	2.9667e-19
cg06001519	13	23500838		chr13:23500589-23501398	0.54021	0.235432	0.304777	5.33463e-50	8.55803e-49
cg22558291	13	25506131	LOC646405	chr13:25506113-25506341	0.410462	0.131099	0.279363	1.85317e-43	2.05632e-42
cg18815647	13	25744676	FAM123A	chr13:25743998-25746127	0.474873	0.246748	0.228125	4.97614e-57	1.25062e-55
cg07920503	13	25745406	FAM123A	chr13:25743998-25746127	0.409032	0.154758	0.254274	2.41873e-41	2.40021e-40
cg22029275	13	25745784	FAM123A	chr13:25743998-25746127	0.404738	0.1786	0.226138	4.70267e-26	2.31334e-25
cg18236477	13	26043066	ATP8A2	chr13:26042693-26043486	0.449973	0.246879	0.203094	6.59667e-34	4.5727e-33
cg26609631	13	28366814	GSX1	chr13:28366549-28368505	0.312399	0.086067	0.226332	6.3069e-32	3.99479e-31
cg15992563	13	28491540		chr13:28491488-28492518	0.444758	0.218584	0.226174	2.40147e-21	9.67943e-21
cg10034364	13	28491590		chr13:28491488-28492518	0.328501	0.0818951	0.246606	7.60657e-36	5.77003e-35
cg09887867	13	31020046		chr13:31019860-31020137	0.39461	0.184378	0.210232	9.63672e-36	7.27208e-35
cg00121843	13	33924304		chr13:33923930-33924781	0.477576	0.265572	0.212004	8.3187e-18	2.87508e-17
cg01404317	13	36919819	SPG20	chr13:36919737-36921004	0.306184	0.105112	0.201072	2.80634e-30	1.65389e-29
cg02478448	13	37006063	CCNA1	chr13:37005581-37006453	0.433811	0.0626072	0.371203	3.78129e-74	3.91242e-72
cg17495912	13	37006340	CCNA1	chr13:37005581-37006453	0.301229	0.0865936	0.214636	9.84362e-33	6.46519e-32
cg02121529	13	40746549		chr13:40746369-40746696	0.417311	0.19299	0.224321	7.28143e-25	3.4046e-24
cg19281363	13	42031291	C13orf15	chr13:42030913-42032667	0.37232	0.169782	0.202538	5.41039e-26	2.65544e-25
cg18028711	13	45150028	TSC22D1	chr13:45149970-45152288	0.425007	0.0585672	0.366439	7.99502e-77	1.07094e-74
cg15969216	13	45150262	TSC22D1	chr13:45149970-45152288	0.321179	0.0235521	0.297627	3.93313e-59	1.1503e-57
cg15205527	13	45885891		chr13:45885754-45886103	0.31349	0.0508078	0.262682	7.9737e-49	1.19336e-47
cg02674384	13	46425837	SIAH3		0.470615	0.234009	0.236607	2.69307e-27	1.398e-26
cg08018585	13	46425866	SIAH3		0.475211	0.137062	0.338149	1.86936e-56	4.51841e-55
cg26667946	13	46425874	SIAH3		0.515412	0.258145	0.257267	3.69663e-31	2.26401e-30
cg10795666	13	49794635	MLNR	chr13:49794125-49795542	0.407854	0.180262	0.227592	1.56211e-20	6.07742e-20
cg24030370	13	50570142	DLEU2;TRIM13	chr13:50570375-50571643	0.504484	0.295357	0.209127	4.79469e-17	1.60099e-16
cg14857764	13	50706663		chr13:50707585-50708019	0.4988	0.197146	0.301654	1.20156e-55	2.75736e-54
cg09524946	13	50706810		chr13:50707585-50708019	0.469333	0.184796	0.284536	6.18618e-37	4.94602e-36
cg17241776	13	51417469	DLEU7	chr13:51417371-51418149	0.405697	0.1344	0.271297	7.20912e-33	4.76502e-32
cg13846270	13	51417929	DLEU7	chr13:51417371-51418149	0.527427	0.298365	0.229062	2.90513e-31	1.78742e-30
cg18002116	13	53419596	PCDH8	chr13:53419897-53422872	0.370789	0.165858	0.204931	8.07568e-36	6.11825e-35
cg14950829	13	53419617	PCDH8	chr13:53419897-53422872	0.485888	0.28433	0.201557	9.72007e-28	5.14114e-27
cg07847863	13	53419963	PCDH8	chr13:53419897-53422872	0.305991	0.0723337	0.233658	7.33563e-49	1.10003e-47
cg09813525	13	53420386	PCDH8	chr13:53419897-53422872	0.358714	0.0440215	0.314692	4.32063e-74	4.44721e-72
cg08136772	13	53420933	PCDH8	chr13:53419897-53422872	0.453815	0.225109	0.228706	1.43228e-26	7.20405e-26
cg05336395	13	53421688	PCDH8	chr13:53419897-53422872	0.592162	0.298203	0.29396	1.02094e-34	7.34375e-34
cg17555373	13	53775108		chr13:53774264-53776345	0.53351	0.249418	0.284091	4.41861e-28	2.37131e-27
cg13974192	13	53775410		chr13:53774264-53776345	0.37712	0.156839	0.220281	2.84156e-28	1.53729e-27
cg27467803	13	58203618		chr13:58203586-58204322	0.36882	0.131764	0.237057	6.76509e-67	3.60111e-65
cg11312408	13	58207013	PCDH17	chr13:58206526-58208930	0.430397	0.190703	0.239694	1.75005e-53	3.47984e-52
cg26444528	13	58207859	PCDH17	chr13:58206526-58208930	0.481246	0.182386	0.298859	1.24205e-31	7.76543e-31
cg19497031	13	79176272	POU4F1	chr13:79175610-79177985	0.391126	0.0315795	0.359547	3.21059e-85	1.06721e-82
cg11806672	13	79176608	POU4F1	chr13:79175610-79177985	0.410774	0.190098	0.220676	1.20937e-35	9.0861e-35
cg01994205	13	79177467	POU4F1	chr13:79175610-79177985	0.414569	0.17487	0.2397	7.90934e-46	9.96624e-45
cg08097882	13	79177516	POU4F1	chr13:79175610-79177985	0.425731	0.18272	0.243011	1.53633e-51	2.70887e-50
cg24425021	13	79177520	POU4F1	chr13:79175610-79177985	0.310813	0.0323166	0.278497	1.92316e-73	1.85723e-71
cg27398263	13	79177700	POU4F1	chr13:79175610-79177985	0.351758	0.0321238	0.319634	8.16727e-69	5.0868e-67
cg09010671	13	79177763	POU4F1	chr13:79175610-79177985	0.336167	0.0472748	0.288892	9.81371e-70	6.65505e-68
cg08278487	13	79177773	POU4F1	chr13:79175610-79177985	0.343031	0.141515	0.201516	1.06577e-51	1.89898e-50
cg21264189	13	79177782	POU4F1	chr13:79175610-79177985	0.469124	0.0732758	0.395848	1.51366e-81	3.33375e-79
cg25682299	13	79177886	POU4F1	chr13:79175610-79177985	0.325125	0.122197	0.202929	1.82585e-46	2.38485e-45
cg17957186	13	79177895	POU4F1	chr13:79175610-79177985	0.326986	0.0988825	0.228103	3.70399e-61	1.24831e-59
cg15778745	13	88324570	SLITRK5	chr13:88323569-88324640	0.368662	0.0584766	0.310185	6.9296e-57	1.72339e-55
cg12271981	13	88326752	SLITRK5	chr13:88326600-88326919	0.358063	0.108404	0.249659	3.25969e-45	3.97055e-44
cg24590788	13	95655324		chr13:95655108-95655517	0.302859	0.0643787	0.23848	1.99564e-52	3.71531e-51
cg24426691	13	96204669	CLDN10	chr13:96204691-96205496	0.496611	0.247864	0.248746	4.18811e-43	4.55672e-42
cg25032595	13	96204978	CLDN10	chr13:96204691-96205496	0.616194	0.141287	0.474907	3.52532e-69	2.27038e-67
cg25702335	13	96205897	CLDN10	chr13:96204691-96205496	0.528131	0.280893	0.247238	1.22734e-17	4.20844e-17
cg24545961	13	96205960	CLDN10	chr13:96204691-96205496	0.40097	0.112318	0.288652	4.45298e-37	3.58404e-36
cg20985450	13	100621382	ZIC5	chr13:100620241-100624348	0.495151	0.149908	0.345243	1.15476e-25	5.58945e-25
cg03313945	13	100622158	ZIC5	chr13:100620241-100624348	0.37858	0.170242	0.208337	7.68054e-34	5.30654e-33
cg18557131	13	100624207	ZIC5	chr13:100620241-100624348	0.343079	0.128981	0.214098	8.56318e-32	5.39386e-31
cg00529958	13	100624288	ZIC5	chr13:100620241-100624348	0.415457	0.158315	0.257142	2.4013e-39	2.15581e-38
cg24136205	13	100624293	ZIC5	chr13:100620241-100624348	0.419043	0.211355	0.207688	5.69677e-27	2.91638e-26
cg16033633	13	100624855	ZIC5	chr13:100620241-100624348	0.366882	0.129492	0.23739	1.85438e-45	2.28773e-44
cg10679688	13	100624965	ZIC5	chr13:100620241-100624348	0.413991	0.21271	0.201281	2.57167e-33	1.73491e-32
cg11502555	13	100627341		chr13:100620241-100624348	0.44824	0.133764	0.314476	1.45962e-72	1.29571e-70
cg21100077	13	100627366		chr13:100620241-100624348	0.444763	0.196001	0.248762	5.35949e-54	1.10353e-52
cg18161327	13	100627703		chr13:100620241-100624348	0.667509	0.251029	0.416481	7.79878e-81	1.5926e-78
cg08813349	13	100630430		chr13:100631752-100635526	0.35358	0.132214	0.221366	1.01447e-61	3.56188e-60
cg17242608	13	100636740	ZIC2	chr13:100637112-100637472	0.437584	0.175144	0.26244	5.60893e-43	6.06273e-42
cg03495768	13	100637113	ZIC2	chr13:100637112-100637472	0.483531	0.235266	0.248265	4.50179e-32	2.87078e-31
cg17882660	13	100637258	ZIC2	chr13:100637112-100637472	0.472634	0.22909	0.243544	2.7644e-45	3.37942e-44
cg20057676	13	100637560	ZIC2	chr13:100637112-100637472	0.314884	0.0771364	0.237748	4.03397e-49	6.14688e-48
cg24742746	13	100638446	ZIC2	chr13:100637112-100637472	0.508498	0.219282	0.289216	1.21087e-44	1.43129e-43
cg11779440	13	100639515		chr13:100641334-100642188	0.425018	0.189155	0.235863	9.03512e-45	1.07583e-43
cg06654537	13	100641317		chr13:100641334-100642188	0.456907	0.253611	0.203296	5.07726e-46	6.46916e-45
cg00295794	13	100641409		chr13:100641334-100642188	0.503977	0.127916	0.376061	7.28763e-64	3.0122e-62
cg18008019	13	100641646		chr13:100641334-100642188	0.448962	0.153591	0.29537	1.667e-51	2.93338e-50
cg19385331	13	100641867		chr13:100641334-100642188	0.451018	0.201818	0.2492	1.42364e-44	1.67604e-43
cg04370314	13	100643312		chr13:100641334-100642188	0.330342	0.0370438	0.293298	1.48122e-61	5.14317e-60
cg22489321	13	100643388		chr13:100641334-100642188	0.552854	0.237236	0.315618	4.46391e-50	7.19388e-49
cg12053155	13	107186476	EFNB2	chr13:107186468-107189024	0.439526	0.184301	0.255226	4.07992e-43	4.44267e-42
cg14363981	13	107186561	EFNB2	chr13:107186468-107189024	0.311635	0.0832751	0.22836	3.10498e-54	6.49394e-53
cg18771357	13	107186870	EFNB2	chr13:107186468-107189024	0.458731	0.0627685	0.395962	2.32372e-83	6.21477e-81
cg27226949	13	107187177	EFNB2	chr13:107186468-107189024	0.409365	0.162171	0.247194	6.80304e-24	3.05431e-23
cg06784108	13	107187232	EFNB2	chr13:107186468-107189024	0.366765	0.112448	0.254317	2.8362e-56	6.77793e-55
cg11173146	13	107187412	EFNB2	chr13:107186468-107189024	0.455792	0.0768651	0.378926	1.25539e-81	2.79292e-79
cg03929741	13	107187681	EFNB2	chr13:107186468-107189024	0.419722	0.0628552	0.356867	2.11658e-69	1.38913e-67
cg05040544	13	107188256	EFNB2	chr13:107186468-107189024	0.304915	0.0268121	0.278103	8.48662e-57	2.10046e-55
cg04321866	13	107188416	EFNB2	chr13:107186468-107189024	0.311923	0.0398571	0.272066	5.38736e-58	1.45105e-56
cg25810247	13	108867154	LIG4	chr13:108867107-108867364	0.607964	0.242966	0.364998	8.89214e-38	7.39562e-37
cg08404009	13	109793152	MYO16	chr13:109792493-109793699	0.402457	0.183055	0.219402	9.49245e-42	9.62378e-41
cg23619365	13	112712009		chr13:112709884-112712665	0.301	0.0891767	0.211824	7.80153e-31	4.70786e-30
cg24604013	13	112721325	SOX1	chr13:112720564-112723582	0.471261	0.0874109	0.38385	1.32469e-77	1.91448e-75
cg16705627	13	112721950	SOX1	chr13:112720564-112723582	0.504989	0.198692	0.306296	5.71634e-34	3.9741e-33
cg15466862	13	112722333	SOX1	chr13:112720564-112723582	0.42239	0.118923	0.303467	1.37519e-50	2.28972e-49
cg01236132	13	112723581	SOX1	chr13:112720564-112723582	0.443332	0.237096	0.206236	4.00316e-37	3.22929e-36
cg14582400	13	112726118		chr13:112726281-112728419	0.425165	0.186424	0.238741	7.62378e-41	7.38261e-40
cg14567963	13	112815866		chr13:112817816-112818939	0.457309	0.214966	0.242344	3.08507e-21	1.23728e-20
cg20902783	14	21494071	NDRG2	chr14:21492735-21494270	0.573935	0.290943	0.282992	1.5883e-37	1.30578e-36
cg18081258	14	21494161	NDRG2	chr14:21492735-21494270	0.619641	0.293426	0.326215	5.0599e-39	4.4703e-38
cg18732064	14	23356059	REM2	chr14:23355738-23356402	0.453634	0.121411	0.332223	1.38577e-31	8.64864e-31
cg05736987	14	23356251	REM2	chr14:23355738-23356402	0.410543	0.181403	0.22914	3.908e-27	2.01462e-26
cg11723850	14	24020053		chr14:24020002-24020251	0.572711	0.245703	0.327008	2.18585e-36	1.70015e-35
cg04839289	14	24045274	JPH4	chr14:24044886-24046760	0.414166	0.131639	0.282527	6.46992e-48	9.18207e-47
cg24127861	14	24640947	REC8	chr14:24641053-24642220	0.469428	0.227375	0.242052	2.6114e-33	1.76105e-32
cg26009486	14	24838008	NFATC4	chr14:24837872-24838324	0.372577	0.169143	0.203433	1.21491e-23	5.39716e-23
cg19832521	14	27065974	NOVA1	chr14:27066313-27066578	0.347713	0.112306	0.235407	9.85382e-49	1.4672e-47
cg24725576	14	29234671		chr14:29234889-29235908	0.437025	0.224872	0.212154	1.69421e-32	1.10124e-31
cg25078444	14	29235193	FOXG1	chr14:29234889-29235908	0.476712	0.122751	0.353961	7.7172e-57	1.91434e-55
cg16038120	14	29235196	FOXG1	chr14:29234889-29235908	0.541405	0.21822	0.323185	2.02962e-40	1.9235e-39
cg02991338	14	29236017	FOXG1	chr14:29236835-29237832	0.404119	0.16164	0.242479	4.14736e-36	3.18548e-35
cg10300684	14	29236323	FOXG1	chr14:29236835-29237832	0.365716	0.123075	0.242641	4.93099e-46	6.29008e-45
cg05872306	14	29236535	FOXG1	chr14:29236835-29237832	0.381613	0.159746	0.221867	2.38491e-42	2.49226e-41
cg07489048	14	29236898	FOXG1	chr14:29236835-29237832	0.594529	0.241388	0.35314	2.65941e-35	1.96663e-34
cg23302649	14	29243690	C14orf23	chr14:29243403-29243763	0.371319	0.127711	0.243608	1.11244e-29	6.38564e-29
cg14251622	14	36003741	INSM2	chr14:36002598-36005013	0.486219	0.0686259	0.417593	2.09313e-75	2.44018e-73
cg27574000	14	36003745	INSM2	chr14:36002598-36005013	0.465516	0.24401	0.221505	3.4779e-40	3.25766e-39
cg17003293	14	36003826	INSM2	chr14:36002598-36005013	0.407112	0.0583643	0.348748	1.10604e-86	4.38378e-84
cg23906738	14	36987301	NKX2-1	chr14:36986362-36990576	0.37458	0.105314	0.269266	5.18242e-42	5.32468e-41
cg04224064	14	36992233		chr14:36991594-36992488	0.45496	0.22301	0.231949	6.26055e-22	2.58557e-21
cg18468354	14	36993517		chr14:36993488-36994488	0.427599	0.176189	0.25141	3.41607e-36	2.63258e-35
cg10530851	14	37051417	NKX2-8	chr14:37049333-37051726	0.400263	0.0817052	0.318558	2.50932e-47	3.43668e-46
cg01972418	14	37125430	PAX9	chr14:37125219-37125661	0.394809	0.139095	0.255714	4.25337e-45	5.15032e-44
cg10741025	14	37132665	PAX9	chr14:37131181-37132785	0.381721	0.0932444	0.288476	1.92116e-52	3.58102e-51
cg23683588	14	37136283	PAX9	chr14:37135513-37136348	0.315246	0.0908457	0.224401	8.33385e-40	7.65014e-39
cg16404157	14	38724648	CLEC14A	chr14:38724254-38725537	0.47794	0.26889	0.20905	3.66472e-27	1.89187e-26
cg05057720	14	38724675	CLEC14A	chr14:38724254-38725537	0.489847	0.157472	0.332375	4.41861e-45	5.34681e-44
cg08139247	14	38725312	CLEC14A	chr14:38724254-38725537	0.536657	0.23668	0.299977	4.53304e-40	4.2212e-39
cg21107197	14	51027861	ATL1	chr14:51026872-51027570	0.541321	0.186547	0.354774	2.72419e-29	1.53772e-28
cg16489586	14	51027964	ATL1	chr14:51026872-51027570	0.488493	0.168003	0.32049	8.35416e-37	6.63618e-36
cg18106312	14	51560488	TRIM9	chr14:51560116-51562487	0.360029	0.128755	0.231274	3.2979e-43	3.6101e-42
cg20977794	14	51560748	TRIM9	chr14:51560116-51562487	0.458437	0.211954	0.246483	1.08371e-63	4.42431e-62
cg22881914	14	52536147	NID2	chr14:52534581-52536722	0.460455	0.189414	0.271041	2.00612e-40	1.90192e-39
cg04701034	14	52536175	NID2	chr14:52534581-52536722	0.390907	0.0882333	0.302674	8.33223e-52	1.49419e-50
cg24989962	14	52734286	PTGDR	chr14:52734207-52735486	0.403932	0.141404	0.262529	2.31783e-49	3.58041e-48
cg06738602	14	52780634	PTGER2	chr14:52780687-52781969	0.444824	0.238507	0.206317	3.90824e-34	2.73719e-33
cg20297199	14	54422775	BMP4	chr14:54420184-54422958	0.48668	0.174432	0.312248	1.06314e-52	2.01173e-51
cg08162372	14	54422925	BMP4	chr14:54420184-54422958	0.576896	0.0755613	0.501335	4.6638e-97	7.0954e-94
cg14310034	14	54423433	BMP4	chr14:54420184-54422958	0.497511	0.138692	0.358819	8.38129e-47	1.11442e-45
cg02946204	14	54430663		chr14:54430154-54430670	0.352715	0.12502	0.227696	9.31743e-39	8.12071e-38
cg13185030	14	55595949	LGALS3	chr14:55595697-55596692	0.370175	0.0531487	0.317026	5.07237e-44	5.79588e-43
cg19099850	14	55595958	LGALS3	chr14:55595697-55596692	0.307324	0.0636144	0.243709	2.60621e-32	1.68004e-31
cg15312264	14	55907299	TBPL2	chr14:55907197-55907433	0.409497	0.169385	0.240112	4.04991e-29	2.26915e-28
cg19871940	14	57264287		chr14:57264638-57265561	0.404561	0.0858108	0.31875	1.36233e-65	6.45289e-64
cg18280830	14	57265875		chr14:57264638-57265561	0.488569	0.28164	0.206929	1.06303e-22	4.54033e-22
cg13023623	14	57276257	OTX2	chr14:57274607-57276840	0.392878	0.177724	0.215154	1.3365e-24	6.17982e-24
cg15607672	14	57277227	OTX2	chr14:57278068-57278287	0.434178	0.229569	0.20461	2.52482e-26	1.25673e-25
cg09624466	14	57278710	OTX2OS1	chr14:57278709-57279116	0.398835	0.177082	0.221752	1.32227e-36	1.03952e-35
cg21039708	14	57278729	OTX2OS1	chr14:57278709-57279116	0.375907	0.0865851	0.289321	6.49921e-46	8.23292e-45
cg23324048	14	60794590		chr14:60794576-60794867	0.505626	0.254699	0.250927	1.94035e-17	6.59394e-17
cg20585530	14	60975912	SIX6	chr14:60975732-60978180	0.378614	0.0955085	0.283106	2.36734e-51	4.12866e-50
cg19456540	14	60976285	SIX6	chr14:60975732-60978180	0.301465	0.0322684	0.269196	1.01835e-58	2.89275e-57
cg01541645	14	61104329		chr14:61103978-61104663	0.388349	0.156816	0.231532	9.54817e-59	2.71951e-57
cg12091642	14	61104566		chr14:61103978-61104663	0.342196	0.079929	0.262267	9.00356e-66	4.33475e-64
cg02745636	14	61104571		chr14:61103978-61104663	0.437294	0.220962	0.216332	1.00063e-54	2.16028e-53
cg27287745	14	61104967		chr14:61103978-61104663	0.337078	0.125961	0.211118	4.73208e-54	9.7806e-53
cg19610529	14	61108807		chr14:61108954-61109786	0.512721	0.14518	0.367542	2.10681e-68	1.26728e-66
cg23322933	14	61109207		chr14:61108954-61109786	0.555802	0.150711	0.405091	2.31196e-78	3.64784e-76
cg01449136	14	61109317		chr14:61108954-61109786	0.496465	0.242739	0.253727	7.02198e-66	3.40768e-64
cg02320543	14	61109545		chr14:61108954-61109786	0.443961	0.178549	0.265411	1.7146e-70	1.25249e-68
cg18103859	14	61110002		chr14:61108954-61109786	0.461206	0.0816009	0.379605	8.93653e-75	9.87131e-73
cg26236177	14	61110649		chr14:61108954-61109786	0.554125	0.199534	0.354591	1.71128e-63	6.86941e-62
cg10397765	14	61113109	SIX1	chr14:61114102-61116552	0.561126	0.163887	0.397239	5.83666e-74	5.94423e-72
cg15425541	14	61118751		chr14:61114102-61116552	0.329539	0.0659648	0.263575	1.79612e-45	2.2178e-44
cg13007843	14	61120662		chr14:61123613-61124613	0.363402	0.144033	0.219368	6.66816e-49	1.0026e-47
cg26195829	14	61122155		chr14:61123613-61124613	0.60304	0.290974	0.312067	8.81904e-38	7.33652e-37
cg06396724	14	61188239	SIX4	chr14:61188116-61190772	0.537419	0.292537	0.244882	5.91599e-25	2.77729e-24
cg15802091	14	65009101	HSPA2	chr14:65006874-65009197	0.346809	0.119296	0.227512	3.32208e-67	1.80909e-65
cg24642523	14	65009265	HSPA2	chr14:65006874-65009197	0.502722	0.291097	0.211626	4.20257e-45	5.09098e-44
cg08196842	14	65016517	C14orf50	chr14:65016516-65016909	0.449156	0.2164	0.232756	5.93747e-34	4.12436e-33
cg17306261	14	65016545	C14orf50	chr14:65016516-65016909	0.314599	0.0506786	0.26392	3.95108e-53	7.67624e-52
cg23265500	14	65016591	C14orf50	chr14:65016516-65016909	0.485402	0.246861	0.238542	2.51614e-23	1.10303e-22
cg12281657	14	65016595	C14orf50	chr14:65016516-65016909	0.516145	0.294478	0.221668	2.21826e-19	8.20969e-19
cg17930034	14	65016602	C14orf50	chr14:65016516-65016909	0.44907	0.210046	0.239024	4.64792e-31	2.83342e-30
cg04281464	14	70014873		chr14:70014543-70014993	0.330413	0.0309082	0.299505	5.26395e-64	2.19873e-62
cg23920953	14	70038505	C14orf162	chr14:70038108-70040302	0.486364	0.0849183	0.401446	1.16994e-75	1.39728e-73
cg07139509	14	70038717	C14orf162	chr14:70038108-70040302	0.380935	0.058041	0.322894	1.66984e-59	4.99975e-58
cg09284026	14	70040899		chr14:70041213-70041662	0.390357	0.130158	0.260199	7.66969e-41	7.42634e-40
cg00890485	14	70653919	SLC8A3	chr14:70655095-70656077	0.394251	0.19039	0.203861	4.97578e-37	3.99644e-36
cg23241781	14	70653964	SLC8A3	chr14:70655095-70656077	0.421158	0.114756	0.306403	1.41913e-48	2.09389e-47
cg13222752	14	74892569	TMEM90A	chr14:74892466-74893184	0.358931	0.0601164	0.298815	1.27359e-61	4.44365e-60
cg06204735	14	74892986	TMEM90A	chr14:74892466-74893184	0.448692	0.125048	0.323644	2.84381e-46	3.67492e-45
cg18103730	14	88458917	GALC	chr14:88459118-88459689	0.4383	0.190695	0.247605	3.48348e-24	1.58263e-23
cg26245531	14	88459216	GALC	chr14:88459118-88459689	0.332134	0.0883959	0.243738	1.28457e-30	7.68089e-30
cg16086620	14	93389557	CHGA	chr14:93389245-93389899	0.500625	0.106151	0.394474	1.11017e-69	7.48611e-68
cg09341793	14	94405681	ASB2	chr14:94405235-94406170	0.399779	0.163111	0.236669	1.68608e-20	6.55061e-20
cg24034005	14	97059192		chr14:97058943-97059522	0.334715	0.0745168	0.260198	1.51682e-46	1.98876e-45
cg16002305	14	97879656			0.329172	0.117134	0.212038	1.85005e-44	2.1649e-43
cg20574436	14	99701416	BCL11B		0.365484	0.102426	0.263058	1.56087e-49	2.43575e-48
cg10118513	14	100632950			0.494199	0.24615	0.248049	3.68475e-16	1.18163e-15
cg10528576	14	101192913	DLK1	chr14:101192851-101193499	0.509152	0.299195	0.209957	1.09936e-15	3.44868e-15
cg11193865	14	101193038	DLK1	chr14:101192851-101193499	0.302535	0.0479285	0.254607	4.54083e-40	4.22835e-39
cg02874376	14	101193397	DLK1	chr14:101192851-101193499	0.306731	0.0665991	0.240132	1.56395e-35	1.16887e-34
cg20981086	14	101923256		chr14:101923575-101925995	0.495641	0.255209	0.240432	1.80692e-38	1.55295e-37
cg05369857	14	101923702		chr14:101923575-101925995	0.495364	0.120568	0.374797	1.25952e-71	1.02072e-69
cg15341124	14	102027734	MIR1247;DIO3	chr14:102025989-102031567	0.451802	0.247106	0.204696	3.72883e-26	1.84281e-25
cg04132199	14	102172572		chr14:102172003-102172705	0.439608	0.193592	0.246017	2.1451e-22	9.04498e-22
cg27055481	14	102247610	PPP2R5C	chr14:102247660-102248279	0.355757	0.0927527	0.263004	5.25663e-51	8.97876e-50
cg15428435	14	102247681	PPP2R5C	chr14:102247660-102248279	0.486128	0.226553	0.259575	1.0335e-30	6.20396e-30
cg20070026	14	102248073	PPP2R5C	chr14:102247660-102248279	0.323089	0.0767286	0.24636	2.334e-31	1.44219e-30
cg05920961	14	102248253	PPP2R5C	chr14:102247660-102248279	0.435158	0.227411	0.207747	1.51195e-13	4.29231e-13
cg25577023	14	103394899	AMN	chr14:103394397-103397070	0.44384	0.0424446	0.401395	1.45013e-83	3.98894e-81
cg02811627	14	103395368	AMN	chr14:103394397-103397070	0.38598	0.177445	0.208535	3.56773e-41	3.51187e-40
cg15827779	14	103524899	CDC42BPB	chr14:103522988-103524431	0.484505	0.271989	0.212516	3.0939e-21	1.24068e-20
cg24779941	14	103524901	CDC42BPB	chr14:103522988-103524431	0.512543	0.261119	0.251423	9.92611e-23	4.24489e-22
cg11130317	14	103739856		chr14:103739578-103740892	0.468284	0.177317	0.290968	7.52011e-24	3.36986e-23
cg11144753	14	103740065		chr14:103739578-103740892	0.478186	0.153443	0.324743	1.11797e-43	1.254e-42
cg17275781	14	103740085		chr14:103739578-103740892	0.495369	0.258999	0.236371	3.20395e-34	2.25323e-33
cg14361409	14	104584098		chr14:104583036-104584574	0.378596	0.111353	0.267242	1.12647e-39	1.02679e-38
cg11481687	14	105499998		chr14:105499802-105500021	0.385866	0.103226	0.28264	2.00894e-39	1.81027e-38
cg03581459	14	105780137	PACS2	chr14:105780339-105782027	0.431134	0.225943	0.205191	2.66105e-23	1.16553e-22
cg12425861	14	105830606	PACS2	chr14:105830605-105830846	0.399295	0.180053	0.219242	1.89872e-13	5.36303e-13
cg18397450	14	105830631	PACS2	chr14:105830605-105830846	0.545701	0.186979	0.358722	5.60723e-16	1.78292e-15
cg19499452	14	105830721	PACS2	chr14:105830605-105830846	0.361252	0.0913549	0.269897	1.49886e-16	4.89538e-16
cg18912855	14	105830859	PACS2	chr14:105830605-105830846	0.483334	0.121969	0.361365	1.55126e-20	6.03636e-20
cg10762626	15	28344715	OCA2	chr15:28344188-28344489	0.498869	0.188751	0.310118	2.1525e-38	1.84274e-37
cg15885628	15	28344718	OCA2	chr15:28344188-28344489	0.332967	0.075692	0.257275	7.54845e-53	1.44223e-51
cg20698924	15	28344730	OCA2	chr15:28344188-28344489	0.514033	0.253462	0.260571	5.33128e-28	2.85116e-27
cg08107689	15	29033901		chr15:29033878-29034710	0.360362	0.107146	0.253217	3.89706e-53	7.57538e-52
cg04283162	15	29862517	FAM189A1	chr15:29862035-29863649	0.32826	0.0547534	0.273507	1.36016e-44	1.60273e-43
cg02093732	15	30517601		chr15:30515266-30518445	0.449453	0.148109	0.301344	1.68357e-39	1.52308e-38
cg20663376	15	31372997	TRPM1		0.460802	0.253739	0.207064	3.85838e-18	1.35325e-17
cg03465028	15	31658323	KLF13		0.376801	0.12855	0.248251	1.54243e-44	1.81244e-43
cg07943461	15	32605243		chr15:32604647-32607825	0.570226	0.268394	0.301832	6.35133e-52	1.14644e-50
cg03884132	15	33009531	GREM1	chr15:33009530-33011696	0.412234	0.150975	0.261259	4.66951e-27	2.39881e-26
cg08495115	15	33010399	GREM1	chr15:33009530-33011696	0.362692	0.0724872	0.290205	7.70001e-47	1.02618e-45
cg19701378	15	34730071	GOLGA8A	chr15:34728787-34729495	0.503102	0.299485	0.203617	3.9181e-20	1.49819e-19
cg26330116	15	37173000	LOC145845	chr15:37172473-37173018	0.546294	0.297919	0.248376	5.21867e-26	2.56296e-25
cg03848381	15	40575645		chr15:40573628-40576118	0.37626	0.142451	0.233809	1.65088e-31	1.02668e-30
cg20305024	15	40575730		chr15:40573628-40576118	0.446813	0.223002	0.223811	5.89713e-54	1.21095e-52
cg27021986	15	41805273	LTK	chr15:41803443-41805531	0.440175	0.222529	0.217647	1.01573e-30	6.09943e-30
cg27496526	15	41805530	LTK	chr15:41803443-41805531	0.433548	0.169832	0.263716	2.01073e-60	6.43518e-59
cg03257179	15	41805946	LTK	chr15:41803443-41805531	0.535755	0.299644	0.236111	9.03315e-38	7.51006e-37
cg06799422	15	41952235	MGA	chr15:41952535-41953222	0.443336	0.157471	0.285865	4.23364e-39	3.75491e-38
cg22546696	15	41952645	MGA	chr15:41952535-41953222	0.341815	0.136848	0.204967	2.06502e-23	9.0834e-23
cg06246094	15	42174085	SPTBN5	chr15:42174084-42174855	0.517261	0.22898	0.288281	6.16854e-49	9.29246e-48
cg21883598	15	45404157	DUOX2	chr15:45403248-45404218	0.415143	0.132092	0.283051	1.30181e-42	1.37909e-41
cg22592142	15	45409170	DUOXA2	chr15:45408573-45409528	0.497754	0.187344	0.31041	2.5897e-53	5.09083e-52
cg19968840	15	45409319	DUOXA2	chr15:45408573-45409528	0.448289	0.10718	0.341109	4.28478e-65	1.94971e-63
cg02430385	15	45421951	DUOXA1;DUOX1	chr15:45421236-45422394	0.427819	0.146782	0.281036	1.07706e-31	6.75387e-31
cg24505618	15	45422054	DUOXA1;DUOX1	chr15:45421236-45422394	0.601952	0.26683	0.335122	1.11765e-35	8.40963e-35
cg05804220	15	45422062	DUOXA1;DUOX1	chr15:45421236-45422394	0.636004	0.197636	0.438368	2.43734e-34	1.72366e-33
cg10496082	15	45422083	DUOXA1;DUOX1	chr15:45421236-45422394	0.459187	0.0987957	0.360392	2.96447e-44	3.42962e-43
cg10583297	15	45422095	DUOXA1;DUOX1	chr15:45421236-45422394	0.47972	0.134657	0.345063	7.1537e-32	4.52152e-31
cg01629716	15	45996671		chr15:45996453-45996735	0.492104	0.283089	0.209015	1.65059e-22	6.99594e-22
cg20056542	15	53083518	ONECUT1	chr15:53080458-53083699	0.50023	0.168052	0.332178	2.61894e-25	1.2485e-24
cg13877670	15	53083532	ONECUT1	chr15:53080458-53083699	0.512184	0.266451	0.245734	1.54216e-13	4.37624e-13
cg06657050	15	53083587	ONECUT1	chr15:53080458-53083699	0.411078	0.208659	0.202418	1.5104e-19	5.62963e-19
cg12686317	15	55880894	PYGO1	chr15:55879792-55881228	0.356741	0.0831134	0.273627	1.07938e-48	1.60426e-47
cg25902187	15	55881044	PYGO1	chr15:55879792-55881228	0.321999	0.0600133	0.261986	1.58326e-44	1.85926e-43
cg11480800	15	55881075	PYGO1	chr15:55879792-55881228	0.471943	0.247502	0.224441	5.47374e-40	5.07544e-39
cg13982454	15	56034020	PRTG	chr15:56034562-56035712	0.514652	0.289427	0.225226	4.2221e-30	2.46981e-29
cg12382153	15	58357204	ALDH1A2	chr15:58357309-58358776	0.550932	0.181445	0.369487	1.40204e-59	4.22156e-58
cg21820656	15	59157075		chr15:59157045-59157594	0.384246	0.170965	0.213281	1.71413e-22	7.26005e-22
cg18207741	15	60294120		chr15:60291879-60292167	0.484219	0.223208	0.261011	2.72025e-40	2.562e-39
cg26517663	15	60295294	FOXB1	chr15:60296135-60298520	0.437871	0.189443	0.248428	3.13605e-34	2.20653e-33
cg03059131	15	60296996	FOXB1	chr15:60296135-60298520	0.325108	0.0419849	0.283123	5.95363e-61	1.97435e-59
cg10426464	15	62457529	C2CD4B	chr15:62456015-62457648	0.315986	0.0748685	0.241117	5.997e-42	6.14248e-41
cg02018277	15	65116255	PIF1	chr15:65116013-65116567	0.630823	0.298135	0.332688	2.37849e-33	1.60697e-32
cg21210224	15	65186306			0.485781	0.180982	0.304799	6.48569e-32	4.10619e-31
cg23118086	15	65360058	RASL12	chr15:65360024-65360542	0.508015	0.168902	0.339113	1.40407e-53	2.80898e-52
cg27522060	15	65360366	RASL12	chr15:65360024-65360542	0.463695	0.195104	0.268591	3.49406e-33	2.34314e-32
cg00451642	15	66546935	MEGF11	chr15:66544432-66546134	0.410544	0.199158	0.211386	2.72138e-18	9.61233e-18
cg04805181	15	66914759		chr15:66914241-66914884	0.359296	0.106007	0.253289	2.46042e-37	2.00498e-36
cg16670554	15	68118985	LBXCOR1	chr15:68115485-68122575	0.4361	0.115057	0.321043	6.56024e-60	2.02336e-58
cg27649239	15	68120393	LBXCOR1	chr15:68115485-68122575	0.539761	0.186943	0.352819	6.13525e-45	7.36972e-44
cg20557801	15	68121177	LBXCOR1	chr15:68115485-68122575	0.476808	0.232307	0.244501	4.83065e-24	2.18153e-23
cg24880701	15	68121563	LBXCOR1	chr15:68115485-68122575	0.402568	0.0939966	0.308571	1.30826e-59	3.94762e-58
cg22241820	15	68122574	LBXCOR1	chr15:68115485-68122575	0.522263	0.231496	0.290767	8.49999e-59	2.43182e-57
cg12376086	15	68260520		chr15:68260501-68260710	0.368433	0.103187	0.265246	1.99422e-61	6.86236e-60
cg21890726	15	68260574		chr15:68260501-68260710	0.430686	0.041619	0.389067	1.69682e-85	5.80112e-83
cg15107368	15	68260709		chr15:68260501-68260710	0.604004	0.249906	0.354098	3.16226e-58	8.66906e-57
cg15565032	15	68871412	CORO2B	chr15:68870633-68871974	0.383236	0.140525	0.242711	2.46232e-21	9.91995e-21
cg20532999	15	69323995	MIR548H4;NOX5	chr15:69323959-69324232	0.323733	0.0912261	0.232507	3.11715e-57	7.95611e-56
cg09493290	15	71496545	THSD4		0.558393	0.283958	0.274435	2.6402e-58	7.27214e-57
cg21801378	15	72612125	BRUNOL6	chr15:72611946-72612802	0.393557	0.18233	0.211227	7.18496e-26	3.50725e-25
cg20809087	15	72612221	BRUNOL6	chr15:72611946-72612802	0.52789	0.167199	0.360692	1.0465e-38	9.09988e-38
cg09616463	15	72612720	BRUNOL6	chr15:72611946-72612802	0.354411	0.0573791	0.297032	7.98585e-58	2.12747e-56
cg08318283	15	73611202		chr15:73611173-73611529	0.475633	0.273792	0.201842	2.13668e-25	1.02244e-24
cg02161084	15	73989526	CD276		0.443487	0.081364	0.362123	1.14898e-88	5.69536e-86
cg01178680	15	74425552	ISLR2	chr15:74425091-74428821	0.547749	0.230207	0.317541	2.83157e-47	3.86704e-46
cg27552679	15	74425757	ISLR2	chr15:74425091-74428821	0.436368	0.125078	0.31129	3.85059e-60	1.20625e-58
cg15611336	15	75248496	RPP25	chr15:75248277-75249922	0.480885	0.209838	0.271047	8.05683e-38	6.71388e-37
cg05196969	15	76627594		chr15:76627523-76627838	0.408091	0.0587473	0.349344	2.09315e-86	7.96117e-84
cg19464917	15	76627666	ISL2	chr15:76627523-76627838	0.537453	0.0915414	0.445912	8.47529e-93	7.58477e-90
cg26674943	15	76627788	ISL2	chr15:76627523-76627838	0.451369	0.102114	0.349255	5.59622e-81	1.16384e-78
cg25649641	15	76635357		chr15:76632262-76635515	0.520657	0.290511	0.230145	3.97393e-28	2.13637e-27
cg04143876	15	76639558		chr15:76638472-76639823	0.483196	0.257033	0.226163	1.76363e-22	7.46571e-22
cg16358679	15	78556935	DNAJA4	chr15:78556405-78557542	0.523679	0.159893	0.363786	3.20451e-40	3.00628e-39
cg17246382	15	78556940	DNAJA4	chr15:78556405-78557542	0.475705	0.0859353	0.389769	2.52331e-43	2.77871e-42
cg01786994	15	78556945	DNAJA4	chr15:78556405-78557542	0.471923	0.0870228	0.3849	2.25298e-59	6.69659e-58
cg22496102	15	78632677	CRABP1	chr15:78632669-78633108	0.314341	0.0889201	0.225421	2.50993e-43	2.7646e-42
cg25029264	15	81426347	C15orf26	chr15:81426499-81426702	0.399635	0.1626	0.237035	1.83989e-34	1.30814e-33
cg14380111	15	81426360	C15orf26	chr15:81426499-81426702	0.495247	0.272121	0.223126	7.28116e-24	3.26459e-23
cg18028999	15	81426610	C15orf26	chr15:81426499-81426702	0.334978	0.109799	0.225179	2.28689e-17	7.74768e-17
cg09236163	15	81426669	C15orf26	chr15:81426499-81426702	0.504225	0.287171	0.217054	1.00473e-34	7.23029e-34
cg10534507	15	82336761	MEX3B	chr15:82335472-82339937	0.390663	0.174485	0.216178	1.02615e-38	8.92642e-38
cg20633020	15	82340327		chr15:82335472-82339937	0.429494	0.19902	0.230474	1.83279e-35	1.36548e-34
cg27578811	15	83316223	CPEB1	chr15:83315116-83317541	0.532612	0.237586	0.295025	1.90417e-39	1.71801e-38
cg01645753	15	83316734	CPEB1	chr15:83315116-83317541	0.32501	0.0506912	0.274319	1.62559e-63	6.53603e-62
cg24319381	15	83316911	CPEB1	chr15:83315116-83317541	0.380794	0.132191	0.248603	1.14582e-60	3.72943e-59
cg21071896	15	83377929	AP3B2	chr15:83378007-83379068	0.429926	0.214417	0.21551	6.06165e-43	6.54046e-42
cg26460092	15	83776420	TM6SF1	chr15:83775861-83776922	0.446356	0.0629727	0.383383	8.40297e-69	5.22784e-67
cg03063639	15	83776422	TM6SF1	chr15:83775861-83776922	0.493731	0.0463724	0.447359	3.77789e-93	3.46722e-90
cg17506460	15	83875537	HDGFRP3	chr15:83875648-83877079	0.3897	0.185802	0.203899	8.91391e-40	8.16877e-39
cg12058947	15	83876098	HDGFRP3	chr15:83875648-83877079	0.388157	0.121372	0.266785	2.6196e-43	2.88251e-42
cg15642758	15	83876612	HDGFRP3	chr15:83875648-83877079	0.348055	0.103918	0.244137	4.3022e-28	2.30987e-27
cg19988449	15	83952808	BNC1	chr15:83951980-83953930	0.388365	0.185401	0.202964	1.47676e-41	1.48135e-40
cg27304406	15	83953690	BNC1	chr15:83951980-83953930	0.33373	0.119408	0.214322	2.63198e-52	4.86154e-51
cg18560204	15	83953709	BNC1	chr15:83951980-83953930	0.459178	0.187479	0.271699	5.07719e-59	1.47541e-57
cg18952647	15	83953744	BNC1	chr15:83951980-83953930	0.341839	0.106904	0.234936	2.80271e-38	2.38637e-37
cg26654798	15	83953864	BNC1	chr15:83951980-83953930	0.379574	0.158866	0.220708	1.04915e-38	9.1221e-38
cg06523224	15	83953883	BNC1	chr15:83951980-83953930	0.392822	0.108348	0.284474	1.74913e-47	2.41993e-46
cg07016258	15	83953929	BNC1	chr15:83951980-83953930	0.330881	0.124263	0.206618	1.71805e-37	1.41046e-36
cg27407147	15	89920824	LOC254559	chr15:89920793-89922768	0.401922	0.186996	0.214926	1.28981e-23	5.72391e-23
cg12598235	15	89921182	LOC254559	chr15:89920793-89922768	0.449352	0.243354	0.205998	7.09809e-22	2.92485e-21
cg08631504	15	89943431		chr15:89942592-89943853	0.318122	0.0798063	0.238316	4.94001e-49	7.48997e-48
cg23999695	15	89943625		chr15:89942592-89943853	0.379655	0.0599399	0.319715	1.72727e-64	7.50562e-63
cg26434983	15	89952904		chr15:89952271-89953061	0.420882	0.215169	0.205712	1.08783e-21	4.44944e-21
cg06100807	15	90030016	RHCG	chr15:90029931-90030328	0.455012	0.177533	0.277478	2.75023e-22	1.15418e-21
cg18726691	15	90039613	RHCG	chr15:90039464-90039984	0.319778	0.0965871	0.223191	1.49011e-39	1.3509e-38
cg09397246	15	91427361	FES	chr15:91427540-91427905	0.450423	0.203196	0.247227	1.14533e-20	4.48294e-20
cg03209642	15	91427605	FES	chr15:91427540-91427905	0.309749	0.0737713	0.235977	4.85016e-30	2.82996e-29
cg05211768	15	91427848	FES	chr15:91427540-91427905	0.372263	0.0971852	0.275077	1.19747e-38	1.03804e-37
cg12630461	15	91500009	RCCD1	chr15:91499952-91500818	0.399033	0.181501	0.217532	3.71119e-17	1.24531e-16
cg10959198	15	93632896	RGMA	chr15:93631428-93633173	0.579838	0.2917	0.288138	3.12148e-37	2.53012e-36
cg10495084	15	96889416		chr15:96888958-96889417	0.38296	0.14354	0.23942	4.55411e-45	5.5074e-44
cg03437748	15	99193247	IGF1R	chr15:99190446-99194559	0.313359	0.098098	0.215261	1.30679e-15	4.08704e-15
cg22375192	15	99193466	IGF1R	chr15:99190446-99194559	0.46193	0.0506343	0.411296	8.74683e-89	4.39629e-86
cg15460872	15	99193929	IGF1R	chr15:99190446-99194559	0.476573	0.048072	0.428501	6.62877e-86	2.38369e-83
cg18202336	15	99193993	IGF1R	chr15:99190446-99194559	0.31157	0.0275521	0.284018	1.27553e-55	2.92355e-54
cg07779120	15	99194021	IGF1R	chr15:99190446-99194559	0.612976	0.116297	0.496678	6.03427e-55	1.32304e-53
cg17297216	15	99194474	IGF1R	chr15:99190446-99194559	0.367586	0.155841	0.211746	1.38246e-33	9.43858e-33
cg13191049	15	99645663	SYNM	chr15:99645030-99646444	0.429348	0.229175	0.200173	1.23104e-16	4.03592e-16
cg08892705	15	99646202	SYNM	chr15:99645030-99646444	0.349963	0.0674294	0.282534	2.44697e-48	3.56166e-47
cg25331703	15	101459283	LRRK1	chr15:101458286-101460223	0.36247	0.0862283	0.276242	9.94624e-61	3.25043e-59
cg07703401	16	230341	HBQ1	chr16:230301-231761	0.461632	0.167733	0.293899	1.45138e-53	2.90025e-52
cg02401454	16	230343	HBQ1	chr16:230301-231761	0.402997	0.0574457	0.345551	1.03501e-87	4.62083e-85
cg05520409	16	1030619	SOX8	chr16:1029878-1035327	0.446707	0.245902	0.200805	3.32258e-30	1.9521e-29
cg05933904	16	1032266	SOX8	chr16:1029878-1035327	0.382588	0.104963	0.277625	4.25829e-43	4.63129e-42
cg07076076	16	1458434	UNKL	chr16:1458143-1458435	0.453004	0.230096	0.222908	3.16625e-16	1.01855e-15
cg03467725	16	1922370	C16orf73	chr16:1921897-1922426	0.45158	0.218574	0.233006	3.21623e-24	1.4632e-23
cg08734647	16	1922400	C16orf73	chr16:1921897-1922426	0.530754	0.264358	0.266396	1.45657e-41	1.46155e-40
cg01422476	16	1922425	C16orf73	chr16:1921897-1922426	0.501296	0.241308	0.259988	3.66874e-24	1.66536e-23
cg09229918	16	2041916	SYNGR3	chr16:2041825-2043026	0.57253	0.24817	0.324361	2.04815e-37	1.67545e-36
cg27028760	16	2042103	SYNGR3	chr16:2041825-2043026	0.499315	0.212269	0.287046	4.30947e-25	2.03445e-24
cg08601673	16	2083393	SLC9A3R2	chr16:2086420-2086892	0.446215	0.170502	0.275713	3.98839e-37	3.21777e-36
cg04784471	16	2765637	PRSS27	chr16:2765619-2765855	0.417415	0.113273	0.304141	1.32574e-40	1.26825e-39
cg06036912	16	3068340	CLDN6	chr16:3067521-3068358	0.422594	0.212214	0.21038	7.53608e-35	5.45364e-34
cg07101909	16	3202077		chr16:3200384-3200619	0.368761	0.123612	0.24515	3.64236e-25	1.72514e-24
cg27376182	16	3233068		chr16:3232835-3234048	0.333121	0.0522522	0.280868	2.75541e-57	7.06e-56
cg05576262	16	3234344		chr16:3232835-3234048	0.429473	0.201007	0.228466	5.65837e-39	4.98489e-38
cg05048377	16	3237964		chr16:3238805-3239492	0.358178	0.0919231	0.266255	6.56669e-64	2.72556e-62
cg02970836	16	3237991		chr16:3238805-3239492	0.598816	0.0987607	0.500055	1.50786e-118	5.42225e-114
cg05671386	16	3550239	CLUAP1	chr16:3550108-3550346	0.47756	0.273026	0.204534	4.43656e-31	2.70708e-30
cg00033551	16	4738568	MGRN1		0.786253	0.246002	0.540252	2.1909e-71	1.73395e-69
cg00970396	16	9107199			0.590531	0.126037	0.464494	1.23506e-75	1.47061e-73
cg26475649	16	19567354	C16orf62	chr16:19566486-19567388	0.314024	0.0957779	0.218246	2.85808e-45	3.49082e-44
cg06490869	16	21295413	CRYM	chr16:21294980-21295414	0.352083	0.138734	0.213349	2.76099e-32	1.77776e-31
cg03713642	16	22825100	HS3ST2	chr16:22824616-22826459	0.42482	0.17557	0.24925	9.70902e-36	7.32566e-35
cg08681432	16	23193848	SCNN1G	chr16:23193716-23194773	0.378212	0.0961665	0.282045	1.71777e-41	1.71751e-40
cg03306374	16	23847325	PRKCB	chr16:23846941-23848102	0.404108	0.0795351	0.324573	3.13521e-57	8.0005e-56
cg03217795	16	23847556	PRKCB	chr16:23846941-23848102	0.370684	0.0388989	0.331785	4.37059e-72	3.7139e-70
cg16606674	16	28891926	ATP2A1	chr16:28890954-28891868	0.513998	0.274513	0.239486	1.62036e-40	1.544e-39
cg08956724	16	29624832	SLC7A5P1	chr16:29624387-29625391	0.339547	0.127921	0.211626	1.64908e-23	7.28185e-23
cg16754364	16	29677969	SPN	chr16:29675845-29676120	0.454219	0.241058	0.213161	2.68916e-15	8.29062e-15
cg07160932	16	29888733	SEZ6L2	chr16:29887788-29888316	0.420312	0.128619	0.291693	2.9323e-34	2.06611e-33
cg03890691	16	30023615	DOC2A	chr16:30022651-30023007	0.484924	0.25703	0.227894	8.86828e-20	3.33681e-19
cg15415545	16	30206046	BOLA2B;BOLA2;SULT1A4;SULT1A3;GIYD1;GIYD2	chr16:30204695-30206485	0.345825	0.0441168	0.301709	3.55841e-81	7.53107e-79
cg07049552	16	30206076	BOLA2B;BOLA2;SULT1A4;SULT1A3;GIYD1;GIYD2	chr16:30204695-30206485	0.407069	0.188075	0.218994	1.03201e-32	6.77095e-32
cg07506299	16	30389104	MYLPF	chr16:30389035-30390631	0.453247	0.202906	0.250341	2.22055e-18	7.87381e-18
cg00524708	16	31159558	PRSS36	chr16:31159576-31160009	0.476821	0.272325	0.204497	6.80833e-26	3.32694e-25
cg01754713	16	31226334	TRIM72	chr16:31225956-31228264	0.406768	0.206451	0.200317	5.19485e-38	4.36917e-37
cg00133595	16	31228059	PYDC1;TRIM72	chr16:31225956-31228264	0.319264	0.064202	0.255062	2.96154e-40	2.78303e-39
cg10038009	16	31228202	PYDC1;TRIM72	chr16:31225956-31228264	0.326348	0.0710226	0.255325	1.11194e-49	1.7508e-48
cg13352836	16	31228263	PYDC1;TRIM72	chr16:31225956-31228264	0.394623	0.161956	0.232667	1.86131e-51	3.26674e-50
cg09983897	16	31483285	TGFB1I1	chr16:31483276-31483646	0.348582	0.115757	0.232825	2.87582e-28	1.55539e-27
cg04285275	16	31549141		chr16:31548737-31549184	0.341175	0.0736031	0.267572	7.69231e-64	3.17582e-62
cg07350501	16	31580424	CSDAP1	chr16:31580559-31581023	0.450064	0.240886	0.209178	4.21772e-39	3.74146e-38
cg10222027	16	31580590	CSDAP1	chr16:31580559-31581023	0.426394	0.154554	0.27184	3.96344e-46	5.08258e-45
cg15811515	16	31580989	CSDAP1	chr16:31580559-31581023	0.431816	0.107814	0.324003	8.01729e-48	1.13204e-46
cg02755525	16	47177175	NETO2	chr16:47176787-47178446	0.437241	0.114004	0.323236	3.04488e-44	3.52068e-43
cg07973470	16	47178359	NETO2	chr16:47176787-47178446	0.302344	0.0501921	0.252152	4.11925e-45	4.99296e-44
cg16573782	16	49315536	CBLN1	chr16:49314037-49316543	0.342612	0.10788	0.234732	3.8599e-41	3.79295e-40
cg09792926	16	49316053	CBLN1	chr16:49314037-49316543	0.300648	0.0648958	0.235752	2.1171e-36	1.64772e-35
cg26483229	16	49910634		chr16:49910209-49910863	0.483223	0.254967	0.228256	6.16499e-12	1.61614e-11
cg09275704	16	54317042		chr16:54316903-54317149	0.436165	0.1731	0.263065	6.17101e-35	4.48415e-34
cg06088745	16	54317413	IRX3	chr16:54317821-54324604	0.324522	0.118191	0.20633	2.19657e-31	1.35872e-30
cg00221382	16	54322308		chr16:54317821-54324604	0.441738	0.23132	0.210418	8.28794e-37	6.58398e-36
cg04166294	16	54322984		chr16:54317821-54324604	0.361627	0.117101	0.244526	2.46404e-43	2.71564e-42
cg07300060	16	54323335		chr16:54317821-54324604	0.361564	0.146722	0.214842	1.02201e-37	8.47546e-37
cg09851951	16	54323498		chr16:54317821-54324604	0.348445	0.0666695	0.281776	3.39623e-57	8.64093e-56
cg26537209	16	54324187		chr16:54317821-54324604	0.304878	0.075672	0.229206	6.2847e-44	7.14562e-43
cg09480047	16	54325129		chr16:54325040-54325703	0.350321	0.116857	0.233464	1.39315e-43	1.55499e-42
cg05071046	16	54325583		chr16:54325040-54325703	0.441565	0.226615	0.21495	1.83107e-64	7.94007e-63
cg05895353	16	54611722			0.554839	0.220949	0.333889	1.63526e-31	1.01714e-30
cg07254066	16	54965895	IRX5	chr16:54962422-54967805	0.447134	0.142232	0.304902	9.76369e-85	3.06273e-82
cg16642791	16	54966471	IRX5	chr16:54962422-54967805	0.455262	0.184394	0.270869	2.39947e-41	2.3814e-40
cg01901262	16	54966837	IRX5	chr16:54962422-54967805	0.516055	0.170445	0.34561	3.05007e-58	8.37251e-57
cg16376108	16	54967024	IRX5	chr16:54962422-54967805	0.476125	0.261308	0.214817	8.71436e-52	1.56095e-50
cg09492451	16	54967389	IRX5	chr16:54962422-54967805	0.367611	0.0573677	0.310243	9.55694e-60	2.91399e-58
cg07452217	16	54967786	IRX5	chr16:54962422-54967805	0.446136	0.228942	0.217193	1.12013e-32	7.33743e-32
cg07505018	16	54968831		chr16:54970301-54972846	0.472482	0.225371	0.247111	4.02707e-32	2.57337e-31
cg05317090	16	54969706		chr16:54970301-54972846	0.341872	0.115802	0.22607	2.00209e-56	4.82979e-55
cg04786287	16	54970523		chr16:54970301-54972846	0.471206	0.254737	0.216469	3.1141e-37	2.52435e-36
cg04793813	16	56659964	MT1E	chr16:56659107-56659660	0.357984	0.12823	0.229754	1.72725e-58	4.82608e-57
cg27559661	16	57125836	CPNE2	chr16:57126044-57127110	0.344178	0.09899	0.245188	1.46463e-41	1.46938e-40
cg08902977	16	57318244	PLLP	chr16:57317967-57318964	0.304872	0.0823221	0.22255	3.57554e-40	3.34769e-39
cg07844931	16	58018880	TEPP	chr16:58018400-58019471	0.324466	0.0302949	0.294171	9.3943e-67	4.94542e-65
cg08699646	16	58019359	TEPP	chr16:58018400-58019471	0.565264	0.276163	0.2891	6.48295e-21	2.56567e-20
cg08032924	16	66613096	CMTM2	chr16:66612749-66613412	0.405828	0.17713	0.228699	9.15086e-29	5.05086e-28
cg07153665	16	66613206	CMTM2	chr16:66612749-66613412	0.405111	0.167118	0.237994	1.22241e-53	2.45561e-52
cg05546863	16	66613220	CMTM2	chr16:66612749-66613412	0.518026	0.279298	0.238728	2.0095e-44	2.34642e-43
cg16626067	16	66613266	CMTM2	chr16:66612749-66613412	0.593253	0.249588	0.343665	3.29887e-37	2.6709e-36
cg06666025	16	66613278	CMTM2	chr16:66612749-66613412	0.508023	0.254132	0.253891	2.81548e-32	1.81211e-31
cg04781274	16	67034882	CES8	chr16:67034470-67035340	0.424193	0.1974	0.226793	4.65472e-17	1.55516e-16
cg06279276	16	67184164	B3GNT9	chr16:67183208-67184968	0.372848	0.136094	0.236755	4.15297e-30	2.43009e-29
cg05948940	16	68481342	SMPD3	chr16:68480864-68482822	0.378034	0.105068	0.272966	5.1322e-37	4.11991e-36
cg09202227	16	68482715	SMPD3	chr16:68480864-68482822	0.367157	0.140226	0.226931	4.9654e-33	3.30629e-32
cg07461772	16	68482809	SMPD3	chr16:68480864-68482822	0.397179	0.0749417	0.322237	3.45822e-63	1.35492e-61
cg07061260	16	68676557		chr16:68676450-68676843	0.416477	0.187943	0.228534	3.74284e-44	4.30706e-43
cg00748373	16	68676741	CDH3	chr16:68676450-68676843	0.326044	0.0697078	0.256336	6.149e-72	5.14334e-70
cg06575065	16	68676743	CDH3	chr16:68676450-68676843	0.41558	0.211519	0.20406	3.58419e-44	4.12906e-43
cg27417609	16	68676806	CDH3	chr16:68676450-68676843	0.452712	0.240319	0.212393	2.05948e-41	2.05019e-40
cg09422450	16	79623618		chr16:79623491-79623957	0.485939	0.179537	0.306402	6.91114e-30	4.00416e-29
cg04317962	16	79623625		chr16:79623491-79623957	0.470235	0.168443	0.301792	1.55155e-31	9.66153e-31
cg07926482	16	84651521	COTL1	chr16:84650960-84651565	0.350611	0.138799	0.211812	6.83255e-27	3.48552e-26
cg21491107	16	85649026	KIAA0182	chr16:85644947-85649027	0.555705	0.291333	0.264372	2.82834e-31	1.74093e-30
cg09360770	16	86600326	FOXC2	chr16:86599355-86602649	0.30215	0.0626308	0.239519	5.91932e-46	7.51592e-45
cg07598385	16	88566483	ZFPM1	chr16:88569267-88569491	0.459781	0.257533	0.202248	2.08991e-20	8.08838e-20
cg02944617	16	88566748	ZFPM1	chr16:88569267-88569491	0.579291	0.297606	0.281685	2.45236e-20	9.46363e-20
cg08449049	16	89259820	CDH15	chr16:89259555-89260000	0.347228	0.127708	0.219519	3.81183e-25	1.80374e-24
cg07850527	16	89268040		chr16:89267823-89268087	0.454959	0.238741	0.216218	2.67129e-17	9.02209e-17
cg11686528	17	1083002	ABR	chr17:1082376-1083833	0.373677	0.075258	0.298419	1.97046e-48	2.88304e-47
cg10801328	17	1106984		chr17:1106812-1107379	0.498057	0.152968	0.345089	2.00992e-50	3.31197e-49
cg01415909	17	1881005	RTN4RL1	chr17:1880789-1881116	0.464593	0.250396	0.214197	1.10703e-13	3.16268e-13
cg19619387	17	1881036	RTN4RL1	chr17:1880789-1881116	0.441571	0.210273	0.231298	9.38547e-18	3.23588e-17
cg04743758	17	1881161	RTN4RL1	chr17:1880789-1881116	0.445481	0.103569	0.341911	8.31653e-45	9.92239e-44
cg17029019	17	1959124	HIC1	chr17:1952919-1962328	0.328664	0.122628	0.206035	6.66023e-24	2.99128e-23
cg04352272	17	3289798		chr17:3289362-3290072	0.36322	0.162883	0.200338	1.07696e-23	4.7942e-23
cg13254286	17	3658044	ITGAE	chr17:3658426-3658685	0.480127	0.163414	0.316713	1.9229e-49	2.9841e-48
cg17062279	17	3658505	ITGAE	chr17:3658426-3658685	0.379341	0.0671912	0.31215	2.98246e-55	6.68027e-54
cg16732469	17	4981610	ZFP3	chr17:4981357-4981979	0.313483	0.0481206	0.265363	2.47037e-51	4.30435e-50
cg16551483	17	4981823	ZFP3	chr17:4981357-4981979	0.38069	0.119911	0.260779	1.90666e-30	1.13193e-29
cg06151243	17	5000872		chr17:5000369-5001205	0.525573	0.28388	0.241693	1.89585e-55	4.30073e-54
cg04974290	17	5001047		chr17:5000369-5001205	0.471015	0.0936485	0.377367	6.81881e-84	1.93628e-81
cg05918002	17	5019452	ZNF232	chr17:5019050-5019551	0.523312	0.275306	0.248006	1.41078e-32	9.20257e-32
cg27362525	17	5019638	ZNF232	chr17:5019637-5019879	0.58	0.173524	0.406475	2.59757e-52	4.8e-51
cg01120173	17	5019669	ZNF232	chr17:5019637-5019879	0.638777	0.287463	0.351315	1.04671e-58	2.97034e-57
cg26782108	17	6617124	SLC13A5	chr17:6616422-6617471	0.486078	0.284859	0.20122	4.37647e-22	1.81962e-21
cg13545212	17	6617192	SLC13A5	chr17:6616422-6617471	0.49634	0.0916938	0.404646	8.13204e-69	5.06725e-67
cg08843809	17	6679484	FBXO39	chr17:6679205-6679710	0.331027	0.129698	0.201329	1.7294e-32	1.12349e-31
cg02093112	17	6679495	FBXO39	chr17:6679205-6679710	0.336014	0.126933	0.209081	2.5406e-25	1.21172e-24
cg07540103	17	6679499	FBXO39	chr17:6679205-6679710	0.306199	0.0957967	0.210402	2.6437e-30	1.56006e-29
cg09737314	17	6899359	ALOX12	chr17:6898820-6900427	0.554846	0.268852	0.285994	8.25231e-23	3.54007e-22
cg21237687	17	6899380	ALOX12	chr17:6898820-6900427	0.473171	0.217058	0.256113	2.23371e-19	8.26547e-19
cg18470295	17	8868834	PIK3R5	chr17:8868469-8869372	0.426391	0.223773	0.202618	3.20142e-34	2.25148e-33
cg12863545	17	8869136	PIK3R5	chr17:8868469-8869372	0.406323	0.181178	0.225144	9.66614e-28	5.11343e-27
cg26998044	17	8869155	PIK3R5	chr17:8868469-8869372	0.381458	0.143148	0.23831	2.51878e-33	1.69978e-32
cg07497520	17	8905741		chr17:8906236-8908080	0.466401	0.263148	0.203253	7.44139e-19	2.69344e-18
cg02346492	17	9143174	NTN1	chr17:9142980-9143839	0.471656	0.270439	0.201217	1.03257e-09	2.41166e-09
cg11343211	17	15686309		chr17:15686218-15686474	0.477659	0.186525	0.291134	4.57849e-41	4.48315e-40
cg10373003	17	18057079	MYO15A		0.453155	0.250882	0.202273	6.30781e-13	1.73713e-12
cg27618671	17	19483043		chr17:19483305-19483687	0.345888	0.118609	0.227279	1.19101e-37	9.84664e-37
cg13405332	17	19483367		chr17:19483305-19483687	0.358426	0.0549371	0.303489	1.76636e-46	2.3086e-45
cg25295727	17	19483394		chr17:19483305-19483687	0.355743	0.0455722	0.31017	4.09026e-52	7.46832e-51
cg04209650	17	19648261	ALDH3A1	chr17:19648139-19648492	0.31876	0.10571	0.21305	1.48278e-27	7.7808e-27
cg19435033	17	19648414	ALDH3A1	chr17:19648139-19648492	0.360119	0.0892892	0.27083	7.9442e-43	8.51296e-42
cg02058408	17	20687681		chr17:20687569-20687913	0.386415	0.152972	0.233444	4.92195e-27	2.52591e-26
cg27056599	17	21279696	KCNJ12	chr17:21279506-21281574	0.30289	0.0652824	0.237608	2.64813e-42	2.76134e-41
cg15760257	17	26699169	SARM1	chr17:26698359-26699557	0.596754	0.277681	0.319074	2.83597e-21	1.1393e-20
cg14676825	17	27038886	PROCA1	chr17:27038084-27038919	0.53501	0.261354	0.273656	3.46089e-26	1.71307e-25
cg21816330	17	27044629	RAB34	chr17:27044168-27045049	0.487651	0.175382	0.312269	1.99488e-29	1.13271e-28
cg11956953	17	27347092		chr17:27346853-27347222	0.325549	0.0547794	0.27077	8.50795e-52	1.52501e-50
cg07406897	17	27347178		chr17:27346853-27347222	0.416421	0.195723	0.220699	1.33863e-32	8.73915e-32
cg16755500	17	27918338		chr17:27918161-27918398	0.48893	0.233274	0.255656	3.41801e-20	1.31049e-19
cg21101720	17	27940509	ANKRD13B	chr17:27939298-27940770	0.308578	0.0488254	0.259752	4.5224e-40	4.21169e-39
cg04590184	17	29297604	RNF135	chr17:29298046-29298606	0.524087	0.269992	0.254095	4.52754e-31	2.76157e-30
cg25821304	17	29297824	RNF135	chr17:29298046-29298606	0.433139	0.200478	0.232662	6.3373e-28	3.37799e-27
cg09811317	17	29297826	RNF135	chr17:29298046-29298606	0.380227	0.148171	0.232056	1.93394e-39	1.74431e-38
cg15258416	17	29297842	RNF135	chr17:29298046-29298606	0.370022	0.169209	0.200813	4.16023e-29	2.32987e-28
cg16980360	17	29298148	RNF135	chr17:29298046-29298606	0.411738	0.151029	0.260709	8.40275e-58	2.23492e-56
cg13204512	17	29298184	RNF135	chr17:29298046-29298606	0.491493	0.0514428	0.44005	2.28253e-96	3.2486e-93
cg16579555	17	29298352	RNF135	chr17:29298046-29298606	0.410698	0.0533244	0.357373	2.07063e-82	4.97904e-80
cg01541814	17	29298591	RNF135	chr17:29298046-29298606	0.495737	0.211457	0.284281	2.79408e-44	3.23722e-43
cg13726682	17	29718306	RAB11FIP4	chr17:29718230-29719291	0.391747	0.121914	0.269833	2.08944e-52	3.88427e-51
cg00447970	17	29719431	RAB11FIP4	chr17:29718230-29719291	0.523193	0.260924	0.262268	4.54704e-51	7.79736e-50
cg12855166	17	30846586	MYO1D	chr17:30845903-30846702	0.321725	0.0690703	0.252655	7.60912e-30	4.40075e-29
cg19942495	17	32484027	ACCN1	chr17:32484007-32484280	0.511112	0.296747	0.214365	6.70308e-48	9.50479e-47
cg24613080	17	32484035	ACCN1	chr17:32484007-32484280	0.433643	0.140656	0.292987	6.28391e-43	6.7727e-42
cg14603098	17	32484259	ACCN1	chr17:32484007-32484280	0.303787	0.0439029	0.259884	2.99358e-53	5.86206e-52
cg09655666	17	34820190		chr17:34819844-34820754	0.541672	0.21862	0.323052	7.19882e-34	4.98076e-33
cg16364121	17	35291924		chr17:35291899-35300875	0.341043	0.099505	0.241538	2.27542e-34	1.61108e-33
cg23402821	17	35292159		chr17:35291899-35300875	0.328588	0.0971135	0.231475	1.53871e-42	1.62458e-41
cg22660578	17	35294029	LHX1	chr17:35291899-35300875	0.339296	0.119359	0.219937	1.5288e-36	1.19796e-35
cg10356613	17	35294491	LHX1	chr17:35291899-35300875	0.315641	0.0526448	0.262996	1.55989e-47	2.16486e-46
cg14754787	17	35299600	LHX1	chr17:35291899-35300875	0.549369	0.222927	0.326442	1.72519e-46	2.25554e-45
cg19760241	17	35300010	LHX1	chr17:35291899-35300875	0.591924	0.246704	0.34522	6.25336e-40	5.77625e-39
cg18647259	17	36610306		chr17:36609705-36610320	0.316966	0.107231	0.209735	4.50395e-33	3.00525e-32
cg22361859	17	37123638	FBXO47		0.380876	0.148575	0.232301	2.08849e-28	1.13603e-27
cg14399930	17	37123669	FBXO47		0.314244	0.105389	0.208856	6.47701e-30	3.75814e-29
cg20555674	17	37321631	ARL5C	chr17:37321482-37322099	0.452678	0.196563	0.256115	1.50706e-29	8.60129e-29
cg14328457	17	37381475	STAC2	chr17:37380953-37382363	0.435197	0.145913	0.289284	3.30067e-53	6.44967e-52
cg08580254	17	38478807	RARA	chr17:38474197-38474980	0.411632	0.150151	0.261481	3.27309e-34	2.30082e-33
cg19779810	17	39969264	FKBP10;SC65	chr17:39967407-39968604	0.479177	0.264199	0.214979	9.67864e-33	6.3601e-32
cg17812788	17	40333009	KCNH4	chr17:40332597-40333471	0.337525	0.0909519	0.246573	2.87246e-43	3.15382e-42
cg00971050	17	40573764	PTRF	chr17:40573740-40575526	0.310611	0.0914689	0.219142	2.49248e-39	2.236e-38
cg26470479	17	40805923		chr17:40805674-40805957	0.43688	0.209918	0.226961	7.1624e-37	5.70807e-36
cg01603290	17	40805956		chr17:40805674-40805957	0.384207	0.15604	0.228167	4.68694e-50	7.54654e-49
cg22806907	17	40826212	PLEKHH3	chr17:40827975-40828659	0.339225	0.0252108	0.314014	3.88889e-60	1.21796e-58
cg08377924	17	41363628	TMEM106A;NBR1	chr17:41363727-41364273	0.416264	0.212432	0.203832	4.25248e-09	9.60241e-09
cg06971418	17	41995241	C17orf88		0.344171	0.0784927	0.265678	1.9358e-49	3.00365e-48
cg25830696	17	42030479	PYY	chr17:42030173-42030941	0.376504	0.0486021	0.327901	4.60874e-61	1.54141e-59
cg03936721	17	42386419	RUNDC3A	chr17:42385810-42386393	0.38039	0.145924	0.234465	2.97464e-34	2.09527e-33
cg09691340	17	42402882	SLC25A39	chr17:42402787-42403266	0.372647	0.0959328	0.276715	5.23043e-33	3.4795e-32
cg01684881	17	42635419	FZD2	chr17:42634829-42636851	0.318352	0.114919	0.203433	1.14216e-39	1.0408e-38
cg12127472	17	42733724	C17orf104	chr17:42733486-42734626	0.472359	0.10887	0.36349	3.15522e-81	6.7209e-79
cg12781700	17	42733729	C17orf104	chr17:42733486-42734626	0.449963	0.0574285	0.392534	1.45554e-93	1.43221e-90
cg24042242	17	43044660	C1QL1	chr17:43044369-43046424	0.403158	0.131252	0.271906	5.10112e-48	7.28785e-47
cg04819499	17	43045014	C1QL1	chr17:43044369-43046424	0.35064	0.0832518	0.267388	5.99602e-53	1.15392e-51
cg14248106	17	43046371	C1QL1	chr17:43044369-43046424	0.514286	0.25571	0.258577	1.45058e-30	8.65537e-30
cg08848774	17	43047733		chr17:43047547-43047954	0.584314	0.198611	0.385702	1.32449e-27	6.96774e-27
cg25905674	17	43047856		chr17:43047547-43047954	0.397524	0.0653669	0.332157	2.72916e-58	7.51248e-57
cg13001868	17	43339223	LOC100133991;C17orf46	chr17:43339124-43339832	0.37008	0.0557522	0.314328	2.31226e-48	3.37042e-47
cg04992638	17	43339328	LOC100133991;C17orf46	chr17:43339124-43339832	0.363686	0.0713875	0.292298	3.04694e-40	2.86097e-39
cg08247376	17	43339358	LOC100133991;C17orf46	chr17:43339124-43339832	0.356463	0.136609	0.219854	1.05404e-29	6.05835e-29
cg03048083	17	43339497	LOC100133991;C17orf46	chr17:43339124-43339832	0.367795	0.0559123	0.311883	2.0167e-47	2.77875e-46
cg01627847	17	43339512	LOC100133991;C17orf46	chr17:43339124-43339832	0.333269	0.0680959	0.265173	3.01591e-43	3.30764e-42
cg24542751	17	43339589	LOC100133991;C17orf46	chr17:43339124-43339832	0.33479	0.0668353	0.267955	2.69764e-38	2.29854e-37
cg26742995	17	43339594	LOC100133991;C17orf46	chr17:43339124-43339832	0.325068	0.0849706	0.240097	8.37363e-43	8.96076e-42
cg19156875	17	43974446	MAPT;LOC100130148	chr17:43971410-43975040	0.325528	0.0665264	0.259002	2.06472e-47	2.8431e-46
cg17911788	17	44343683		chr17:44343682-44343910	0.452665	0.183456	0.269208	5.51068e-26	2.70362e-25
cg24114556	17	44897431	WNT3	chr17:44895800-44897025	0.393265	0.178269	0.214996	9.38692e-28	4.96825e-27
cg20769177	17	44928516	WNT9B	chr17:44928287-44929690	0.321775	0.0956562	0.226118	5.99721e-34	4.1649e-33
cg26281453	17	45810610	TBX21	chr17:45810589-45811388	0.35652	0.0639685	0.292551	1.29235e-55	2.96091e-54
cg23760778	17	46089993		chr17:46089636-46089851	0.31936	0.100724	0.218635	5.22514e-43	5.65794e-42
cg19047660	17	46619923		chr17:46620367-46621373	0.488717	0.201888	0.286828	1.169e-39	1.06475e-38
cg22807449	17	46622522	HOXB2	chr17:46620367-46621373	0.494714	0.246709	0.248005	2.88621e-32	1.85633e-31
cg24114154	17	46655829	HOXB4	chr17:46654053-46654369	0.367586	0.0921389	0.275447	8.98124e-55	1.9462e-53
cg12806763	17	46655836	HOXB4	chr17:46654053-46654369	0.329813	0.128249	0.201564	1.18737e-38	1.0296e-37
cg19047868	17	46669485	HOXB5;LOC404266	chr17:46669434-46669811	0.502559	0.293393	0.209166	1.07582e-17	3.69839e-17
cg12744859	17	46669492	HOXB5;LOC404266	chr17:46669434-46669811	0.495826	0.261751	0.234075	2.41295e-19	8.91511e-19
cg22311200	17	46695514		chr17:46695325-46695553	0.370285	0.117419	0.252866	7.52818e-48	1.06454e-46
cg01452847	17	46711341	MIR196A1	chr17:46710812-46711419	0.342047	0.128914	0.213133	1.19854e-35	9.00593e-35
cg12374721	17	46799640	PRAC;C17orf93	chr17:46800533-46800746	0.356998	0.0692455	0.287753	4.06358e-41	3.98924e-40
cg20945566	17	46800020	C17orf93;PRAC	chr17:46800533-46800746	0.346642	0.140392	0.20625	2.61624e-25	1.24723e-24
cg27170782	17	46800028	C17orf93;PRAC	chr17:46800533-46800746	0.323765	0.105975	0.21779	2.21872e-31	1.37216e-30
cg04618333	17	46800674	PRAC;C17orf93	chr17:46800533-46800746	0.305462	0.0732355	0.232227	1.20733e-38	1.04636e-37
cg01388649	17	46810768		chr17:46810609-46810945	0.325065	0.124414	0.200651	1.89671e-30	1.12608e-29
cg05768702	17	47271133		chr17:47269331-47270434	0.342841	0.0896144	0.253226	4.98789e-42	5.12854e-41
cg20243351	17	47271156		chr17:47269331-47270434	0.3308	0.0594986	0.271301	3.02581e-55	6.77354e-54
cg15167646	17	47653306	NXPH3	chr17:47653211-47654369	0.303043	0.0488475	0.254195	3.4614e-44	3.99051e-43
cg21698310	17	48224718	PPP1R9B	chr17:48226223-48228625	0.441125	0.200839	0.240286	9.11928e-19	3.28825e-18
cg19052064	17	48278952	COL1A1	chr17:48276877-48279008	0.364372	0.157298	0.207074	7.88496e-35	5.70152e-34
cg22571038	17	48585470	MYCBPAP	chr17:48585385-48586167	0.525265	0.285653	0.239612	2.97596e-29	1.67711e-28
cg16829453	17	48636646		chr17:48636103-48639279	0.49105	0.146382	0.344667	2.45728e-49	3.79019e-48
cg15833843	17	53341243	HLF	chr17:53342198-53343061	0.463733	0.23948	0.224253	4.80108e-16	1.53126e-15
cg24448269	17	54911857	DGKE	chr17:54910496-54912470	0.324291	0.10591	0.218382	2.06209e-36	1.6057e-35
cg01344452	17	54912143	DGKE	chr17:54910496-54912470	0.385547	0.144291	0.241256	4.50605e-24	2.03771e-23
cg22465516	17	54912286	DGKE	chr17:54910496-54912470	0.443421	0.193333	0.250089	1.56987e-19	5.8474e-19
cg02486253	17	55122828	RNF126P1	chr17:55122795-55124018	0.450248	0.141794	0.308454	6.32361e-34	4.38719e-33
cg20370678	17	58216297		chr17:58216296-58216505	0.482362	0.169102	0.31326	4.23483e-43	4.60654e-42
cg21158087	17	58216415		chr17:58216296-58216505	0.366826	0.132925	0.233901	1.53651e-32	1.00041e-31
cg09695735	17	58498977	C17orf64	chr17:58498711-58499332	0.338969	0.0624855	0.276484	6.34996e-45	7.62092e-44
cg24157892	17	59473707		chr17:59473060-59483266	0.572432	0.276261	0.296171	1.39788e-40	1.33597e-39
cg04245057	17	59478450	TBX2	chr17:59473060-59483266	0.320061	0.0756373	0.244424	1.1408e-47	1.59549e-46
cg03753391	17	59478958	TBX2	chr17:59473060-59483266	0.512181	0.29632	0.215861	4.59174e-48	6.57817e-47
cg21389753	17	59480674	TBX2	chr17:59473060-59483266	0.404914	0.119483	0.285431	2.84303e-57	7.27557e-56
cg00849610	17	59529316		chr17:59528979-59530266	0.445485	0.17436	0.271125	7.16828e-62	2.54508e-60
cg26199241	17	59529486		chr17:59528979-59530266	0.446438	0.193517	0.252922	3.28171e-46	4.22794e-45
cg02081266	17	59529618		chr17:59528979-59530266	0.316716	0.0391596	0.277557	1.39482e-64	6.10254e-63
cg26130488	17	59530104		chr17:59528979-59530266	0.490786	0.174989	0.315797	2.31624e-49	3.5781e-48
cg10606834	17	59532197		chr17:59531723-59535254	0.413543	0.204802	0.208741	1.66344e-47	2.3046e-46
cg14823851	17	59532306	TBX4	chr17:59531723-59535254	0.506093	0.24061	0.265483	1.5039e-42	1.58838e-41
cg06365535	17	59534102	TBX4	chr17:59531723-59535254	0.52649	0.18251	0.34398	8.38015e-48	1.18184e-46
cg24274579	17	59534637	TBX4	chr17:59531723-59535254	0.47545	0.163959	0.31149	6.47642e-59	1.86761e-57
cg00158789	17	59534683	TBX4	chr17:59531723-59535254	0.363274	0.138578	0.224696	7.47698e-57	1.85626e-55
cg25900280	17	59534847	TBX4	chr17:59531723-59535254	0.320914	0.0566193	0.264295	3.76555e-49	5.7474e-48
cg17975443	17	59534998	TBX4	chr17:59531723-59535254	0.358576	0.084303	0.274273	1.76134e-54	3.74476e-53
cg07265743	17	59535253	TBX4	chr17:59531723-59535254	0.305147	0.0840928	0.221054	1.82343e-42	1.91757e-41
cg09667001	17	60215649		chr17:60214775-60216785	0.514752	0.195233	0.319519	1.07698e-44	1.27738e-43
cg04380519	17	61778366	LIMD2	chr17:61776890-61778733	0.433317	0.206284	0.227033	1.15373e-51	2.05061e-50
cg02598441	17	62777298	LOC146880	chr17:62774366-62777797	0.552271	0.187914	0.364357	9.75557e-51	1.6386e-49
cg08940787	17	62777648	LOC146880	chr17:62774366-62777797	0.514664	0.270866	0.243798	1.53433e-24	7.07764e-24
cg15869463	17	62777690	LOC146880	chr17:62774366-62777797	0.458356	0.257306	0.20105	3.56252e-25	1.68811e-24
cg05721365	17	62777693	LOC146880	chr17:62774366-62777797	0.501829	0.288823	0.213005	2.31495e-13	6.51166e-13
cg01720033	17	62777744	LOC146880	chr17:62774366-62777797	0.499664	0.280174	0.21949	1.36514e-16	4.46703e-16
cg13717446	17	62777761	LOC146880	chr17:62774366-62777797	0.520574	0.160247	0.360326	4.06641e-35	2.9813e-34
cg16561266	17	62777777	LOC146880	chr17:62774366-62777797	0.547247	0.213084	0.334163	3.617e-29	2.03082e-28
cg21882300	17	64831087		chr17:64831193-64831574	0.364215	0.162261	0.201954	1.73026e-39	1.56439e-38
cg21706229	17	70112877		chr17:70112824-70114271	0.501039	0.2483	0.252739	1.37076e-41	1.37748e-40
cg18156204	17	71948613		chr17:71948478-71949255	0.306208	0.0679939	0.238215	2.35799e-44	2.74265e-43
cg22191696	17	71948849		chr17:71948478-71949255	0.330056	0.106008	0.224048	2.12202e-37	1.73465e-36
cg16709232	17	72322154	KIF19	chr17:72321948-72322461	0.344454	0.091255	0.253199	1.89789e-38	1.62946e-37
cg12776171	17	72442928	GPRC5C	chr17:72442927-72443194	0.461059	0.230799	0.23026	3.34299e-50	5.4337e-49
cg16097357	17	73584360	MYO15B	chr17:73583838-73586337	0.584087	0.287445	0.296642	7.74783e-30	4.47933e-29
cg15574312	17	74533845	CYGB	chr17:74533281-74534566	0.400222	0.153057	0.247165	6.00484e-32	3.80779e-31
cg07781162	17	74533951	CYGB	chr17:74533281-74534566	0.382723	0.115384	0.26734	3.6836e-44	4.24013e-43
cg00958884	17	74533976	CYGB	chr17:74533281-74534566	0.309972	0.0344988	0.275473	2.56311e-45	3.13897e-44
cg06848185	17	75368902	SEPT9	chr17:75368688-75370506	0.388748	0.0302899	0.358458	3.83005e-77	5.31582e-75
cg19554255	17	75369051	SEPT9	chr17:75368688-75370506	0.329545	0.0608811	0.268664	6.19477e-63	2.38272e-61
cg16779463	17	75369055	SEPT9	chr17:75368688-75370506	0.335662	0.0184616	0.3172	5.48312e-64	2.28834e-62
cg17300544	17	75369091	SEPT9	chr17:75368688-75370506	0.495571	0.0510276	0.444543	7.50248e-69	4.689e-67
cg03804136	17	75369219	SEPT9	chr17:75368688-75370506	0.394711	0.0408672	0.353844	4.61885e-65	2.09593e-63
cg15044248	17	75369224	SEPT9	chr17:75368688-75370506	0.390589	0.0167039	0.373886	1.28714e-67	7.25889e-66
cg20275528	17	75369484	SEPT9	chr17:75368688-75370506	0.406902	0.0291941	0.377708	9.50649e-67	5.00103e-65
cg12783819	17	75369657	SEPT9	chr17:75368688-75370506	0.458469	0.0468117	0.411657	1.91954e-54	4.07301e-53
cg05184938	17	75369939	SEPT9	chr17:75368688-75370506	0.384263	0.129918	0.254345	1.30435e-31	8.14876e-31
cg02320862	17	75370284	SEPT9	chr17:75368688-75370506	0.575377	0.211725	0.363651	3.15274e-35	2.32376e-34
cg12985929	17	75370611	SEPT9	chr17:75368688-75370506	0.347687	0.0451439	0.302543	2.16747e-63	8.62621e-62
cg05306745	17	76921845	TIMP2	chr17:76920684-76921961	0.552293	0.265199	0.287094	2.36092e-16	7.63985e-16
cg25988214	17	79265759	SLC38A10	chr17:79268367-79269467	0.513134	0.166824	0.34631	9.74704e-39	8.4871e-38
cg05488523	17	79481108	ACTG1	chr17:79478235-79482426	0.326608	0.0643645	0.262243	1.38378e-31	8.63681e-31
cg25851803	17	79481404		chr17:79478235-79482426	0.507961	0.240162	0.267799	1.94406e-17	6.60622e-17
cg02090762	17	79503859	FSCN2	chr17:79503586-79504181	0.34457	0.0885439	0.256026	4.12393e-25	1.94867e-24
cg11282657	17	79615101	TSPAN10	chr17:79614850-79615559	0.492554	0.265658	0.226897	2.80248e-34	1.97647e-33
cg15991309	17	80291688	SECTM1	chr17:80291020-80292394	0.471005	0.169058	0.301947	6.97428e-45	8.35473e-44
cg02553663	17	80291775	SECTM1	chr17:80291020-80292394	0.536481	0.175746	0.360734	4.89177e-32	3.11556e-31
cg03496114	17	80329459		chr17:80329066-80330208	0.496216	0.208532	0.287684	8.07656e-61	2.65499e-59
cg09224821	17	80329944		chr17:80329066-80330208	0.495392	0.242459	0.252933	6.80235e-56	1.58885e-54
cg26149244	17	80329964		chr17:80329066-80330208	0.515616	0.0570345	0.458581	1.18545e-116	3.12609e-112
cg00960700	17	80709150	TBCD	chr17:80709052-80710843	0.493941	0.270333	0.223608	1.32556e-12	3.59243e-12
cg24948962	18	2906032	EMILIN2	chr18:2905950-2907348	0.486731	0.234298	0.252433	1.25488e-28	6.88665e-28
cg24276681	18	2906283	EMILIN2	chr18:2905950-2907348	0.312434	0.0674631	0.244971	4.19271e-51	7.20506e-50
cg15017004	18	2906290	EMILIN2	chr18:2905950-2907348	0.419542	0.136492	0.28305	7.4391e-43	7.98642e-42
cg25627226	18	4455337		chr18:4453969-4455647	0.357837	0.148046	0.209792	3.41379e-31	2.09399e-30
cg00027083	18	5543801	EPB41L3	chr18:5543437-5544241	0.304728	0.08448	0.220248	2.73137e-34	1.92766e-33
cg19275261	18	5630072		chr18:5628324-5630785	0.360493	0.150153	0.21034	2.62221e-34	1.85201e-33
cg14095692	18	8707237		chr18:8704721-8707557	0.466349	0.250585	0.215764	1.51864e-36	1.19028e-35
cg07204280	18	12254551	CIDEA	chr18:12254147-12255089	0.348514	0.0893639	0.25915	1.1472e-37	9.49197e-37
cg16727201	18	12254556	CIDEA	chr18:12254147-12255089	0.343741	0.086119	0.257622	2.05885e-44	2.40298e-43
cg07836661	18	12407797	SLMO1	chr18:12407715-12408242	0.405968	0.137649	0.268319	3.76143e-27	1.94071e-26
cg24026757	18	12407806	SLMO1	chr18:12407715-12408242	0.419	0.214766	0.204235	9.18851e-18	3.16927e-17
cg15655500	18	12407812	SLMO1	chr18:12407715-12408242	0.445518	0.217774	0.227744	1.44969e-24	6.69354e-24
cg25890168	18	19262819	ABHD3;MIR320C1		0.453276	0.240601	0.212675	9.81349e-24	4.37559e-23
cg00740088	18	19745316		chr18:19744936-19752363	0.331801	0.120114	0.211687	8.9762e-38	7.4635e-37
cg26349976	18	21719433	CABYR	chr18:21718862-21719550	0.419352	0.0950483	0.324303	1.38619e-46	1.8213e-45
cg21026022	18	21719568	CABYR	chr18:21718862-21719550	0.459271	0.2494	0.209871	4.07327e-17	1.36428e-16
cg21183523	18	22929205	ZNF521	chr18:22930018-22930904	0.317638	0.0988292	0.218809	8.15811e-48	1.15134e-46
cg20743280	18	22930884	ZNF521	chr18:22930018-22930904	0.398213	0.103423	0.29479	1.93868e-69	1.2781e-67
cg03740978	18	24127875	KCTD1	chr18:24126780-24131138	0.397777	0.10273	0.295047	1.63146e-41	1.63319e-40
cg20029745	18	28621985	DSC3	chr18:28621489-28623117	0.54071	0.229389	0.311321	4.01774e-64	1.69448e-62
cg14719951	18	28622474	DSC3	chr18:28621489-28623117	0.300903	0.0754773	0.225426	2.65902e-42	2.77248e-41
cg14631834	18	28623040	DSC3	chr18:28621489-28623117	0.355383	0.126965	0.228418	5.0019e-39	4.42044e-38
cg11832722	18	28623060	DSC3	chr18:28621489-28623117	0.450089	0.246823	0.203266	4.73329e-34	3.30268e-33
cg03017520	18	28623090	DSC3	chr18:28621489-28623117	0.36849	0.114243	0.254247	2.0961e-40	1.98489e-39
cg14002960	18	31739423	NOL4	chr18:31739047-31739522	0.374018	0.0762056	0.297812	1.52707e-63	6.15493e-62
cg16657538	18	32847566	ZNF397OS	chr18:32847284-32848130	0.624637	0.0999423	0.524694	1.82371e-77	2.60427e-75
cg23624808	18	32847789	ZNF397OS	chr18:32847284-32848130	0.478136	0.225785	0.252351	1.22344e-47	1.7078e-46
cg14306734	18	34833938	BRUNOL4	chr18:34833554-34834606	0.398729	0.118786	0.279943	3.34833e-39	2.98617e-38
cg25416153	18	43355414		chr18:43355318-43355698	0.456205	0.252526	0.20368	5.12675e-21	2.03777e-20
cg12171183	18	44526700	KATNAL2	chr18:44526866-44527137	0.479019	0.244444	0.234575	6.39002e-20	2.42045e-19
cg06198398	18	44526707	KATNAL2	chr18:44526866-44527137	0.463267	0.227707	0.23556	8.86359e-22	3.63858e-21
cg20469799	18	44526743	KATNAL2	chr18:44526866-44527137	0.427656	0.213344	0.214313	9.37309e-15	2.81782e-14
cg22232327	18	53447594		chr18:53447074-53447842	0.369107	0.0431861	0.325921	2.16646e-68	1.30138e-66
cg07519816	18	53447596		chr18:53447074-53447842	0.358456	0.0707398	0.287716	2.06423e-56	4.97515e-55
cg09036612	18	55019621	ST8SIA3	chr18:55019707-55021605	0.393577	0.140853	0.252724	3.07137e-38	2.61023e-37
cg16902385	18	55019669	ST8SIA3	chr18:55019707-55021605	0.573033	0.242026	0.331007	6.43774e-29	3.57699e-28
cg13096208	18	55019843	ST8SIA3	chr18:55019707-55021605	0.567033	0.0904447	0.476588	3.66893e-54	7.63628e-53
cg04017533	18	55020099	ST8SIA3	chr18:55019707-55021605	0.427873	0.155187	0.272686	3.60294e-36	2.77422e-35
cg25693302	18	55862678	NEDD4L	chr18:55862653-55862873	0.574802	0.250428	0.324374	1.64046e-22	6.95392e-22
cg05945059	18	56940463	RAX	chr18:56939624-56941540	0.343337	0.0810592	0.262278	4.58884e-57	1.15578e-55
cg24863335	18	70535406	NETO1	chr18:70533965-70536871	0.332894	0.126648	0.206246	2.68344e-41	2.65696e-40
cg13644317	18	70536461		chr18:70533965-70536871	0.401786	0.191232	0.210554	1.42736e-37	1.17582e-36
cg06544405	18	70536807		chr18:70533965-70536871	0.375749	0.14994	0.225808	4.49137e-44	5.14702e-43
cg18449964	18	72917101	ZADH2	chr18:72916107-72917233	0.537124	0.275365	0.261759	1.58999e-31	9.89559e-31
cg17299899	18	76738478		chr18:76737005-76741244	0.444336	0.185933	0.258403	1.06323e-50	1.78147e-49
cg01692233	18	76738717		chr18:76737005-76741244	0.361539	0.151686	0.209853	5.82696e-58	1.56604e-56
cg13634602	18	76739226	SALL3	chr18:76737005-76741244	0.346622	0.117469	0.229153	5.54972e-47	7.45968e-46
cg05080154	18	76739409	SALL3	chr18:76737005-76741244	0.470212	0.119295	0.350917	5.59196e-40	5.18177e-39
cg16580499	18	76739559	SALL3	chr18:76737005-76741244	0.314344	0.0381083	0.276236	1.67903e-55	3.81895e-54
cg05884032	18	76740088	SALL3	chr18:76737005-76741244	0.34632	0.0406088	0.305711	4.03687e-68	2.37445e-66
cg06954658	18	76740093	SALL3	chr18:76737005-76741244	0.321433	0.0786047	0.242828	1.31877e-58	3.71544e-57
cg07382554	18	76740101	SALL3	chr18:76737005-76741244	0.474974	0.146691	0.328283	5.14085e-62	1.84345e-60
cg13794993	18	76740284	SALL3	chr18:76737005-76741244	0.391235	0.159381	0.231854	8.61277e-64	3.54032e-62
cg10717463	18	76740962	SALL3	chr18:76737005-76741244	0.391236	0.164472	0.226764	7.63255e-53	1.45788e-51
cg17039236	18	77548049		chr18:77547965-77549038	0.304488	0.0554761	0.249012	4.96548e-54	1.02459e-52
cg07036524	18	77557781		chr18:77557780-77558948	0.433415	0.210972	0.222443	3.87496e-25	1.83304e-24
cg12212311	18	77558916		chr18:77557780-77558948	0.53895	0.198527	0.340423	3.17953e-54	6.64283e-53
cg13216267	18	77793342	C18orf22	chr18:77793336-77793925	0.325611	0.0869385	0.238673	2.0753e-38	1.77823e-37
cg02935627	19	291306	PPAP2C	chr19:290594-292249	0.320601	0.0761263	0.244474	5.26206e-39	4.64464e-38
cg27072996	19	822635	LPPR3	chr19:821345-822669	0.499875	0.154131	0.345744	2.9101e-46	3.75825e-45
cg10808783	19	1467921	APC2	chr19:1465206-1471241	0.39925	0.0933308	0.30592	2.10947e-41	2.09863e-40
cg03306486	19	1467952	APC2	chr19:1465206-1471241	0.498963	0.131928	0.367035	2.39626e-25	1.14423e-24
cg19333963	19	1467979	APC2	chr19:1465206-1471241	0.467063	0.12666	0.340403	2.12433e-26	1.06098e-25
cg26659805	19	2251588	AMH	chr19:2250560-2253959	0.385649	0.183796	0.201854	1.24264e-22	5.2925e-22
cg11616651	19	2251837	AMH	chr19:2250560-2253959	0.37046	0.0814415	0.289018	4.81168e-62	1.72854e-60
cg25654695	19	2273216	OAZ1	chr19:2272701-2273246	0.509964	0.263806	0.246158	1.7539e-16	5.70924e-16
cg18116971	19	3285973	BRUNOL5	chr19:3285856-3286121	0.413548	0.178984	0.234564	8.14927e-33	5.37386e-32
cg19904122	19	3286059	BRUNOL5	chr19:3285856-3286121	0.312827	0.0735264	0.239301	6.42675e-41	6.24592e-40
cg22963915	19	3785855	MATK	chr19:3785511-3786653	0.318176	0.0313167	0.286859	8.99498e-74	8.98267e-72
cg17429382	19	3786246	MATK	chr19:3785511-3786653	0.301855	0.0266535	0.275202	1.39745e-74	1.50907e-72
cg11326255	19	3786583	MATK	chr19:3785511-3786653	0.462044	0.25335	0.208694	2.27587e-22	9.58486e-22
cg13355047	19	4304554	FSD1	chr19:4304542-4305122	0.454308	0.104127	0.35018	1.47552e-46	1.93596e-45
cg19752891	19	4304573	FSD1	chr19:4304542-4305122	0.377975	0.145303	0.232672	2.99119e-23	1.30742e-22
cg05928342	19	9473598	ZNF177	chr19:9473589-9474001	0.331289	0.108185	0.223105	1.42326e-37	1.17249e-36
cg13703871	19	9473674	ZNF177	chr19:9473589-9474001	0.439612	0.106655	0.332958	2.18323e-63	8.68284e-62
cg08065231	19	9473684	ZNF177	chr19:9473589-9474001	0.384563	0.0641573	0.320406	2.32791e-66	1.17918e-64
cg09578475	19	9473688	ZNF177	chr19:9473589-9474001	0.570988	0.247835	0.323153	3.81483e-33	2.55366e-32
cg17283453	19	9473880	ZNF177	chr19:9473589-9474001	0.345622	0.129882	0.21574	3.94087e-43	4.29516e-42
cg04062391	19	9609204	ZNF560	chr19:9608804-9609343	0.308012	0.10522	0.202792	2.10077e-52	3.90459e-51
cg05221167	19	9609397	ZNF560	chr19:9608804-9609343	0.427909	0.181077	0.246832	5.18822e-51	8.86536e-50
cg19254119	19	9609422	ZNF560	chr19:9608804-9609343	0.379154	0.0862636	0.292891	8.10252e-59	2.32113e-57
cg25062137	19	10589864		chr19:10589681-10590041	0.304925	0.0830398	0.221885	4.09352e-40	3.82136e-39
cg26918756	19	10624954	S1PR5	chr19:10624475-10625776	0.433186	0.224606	0.20858	1.91958e-34	1.36367e-33
cg05554936	19	11450261	RAB3D	chr19:11450016-11450414	0.325297	0.0748359	0.250461	1.65228e-29	9.41329e-29
cg22201588	19	11533499	CCDC151	chr19:11533198-11533619	0.511267	0.230309	0.280958	1.15764e-28	6.3621e-28
cg09489445	19	12203066	ZNF788	chr19:12203028-12203503	0.411436	0.0753582	0.336078	4.73939e-55	1.04551e-53
cg01172903	19	12203315	ZNF788	chr19:12203028-12203503	0.36084	0.119099	0.241741	6.76011e-36	5.14155e-35
cg11767984	19	12203349	ZNF788	chr19:12203028-12203503	0.311635	0.0408434	0.270791	5.46869e-52	9.91285e-51
cg03192598	19	12305854		chr19:12305552-12306304	0.603367	0.110991	0.492377	4.89298e-64	2.04854e-62
cg22195627	19	12305869		chr19:12305552-12306304	0.63953	0.21846	0.42107	6.88494e-44	7.81193e-43
cg11510523	19	12306136		chr19:12305552-12306304	0.464547	0.207097	0.25745	1.4477e-53	2.89333e-52
cg17971015	19	12306198		chr19:12305552-12306304	0.465494	0.176519	0.288975	1.41173e-72	1.2546e-70
cg19355186	19	12306303		chr19:12305552-12306304	0.312226	0.0261489	0.286077	1.68109e-67	9.36574e-66
cg20127191	19	12306497		chr19:12305552-12306304	0.353475	0.125575	0.227899	1.83011e-50	3.02361e-49
cg17737967	19	12758716	MAN2B1	chr19:12758273-12758754	0.419525	0.143816	0.275709	3.27548e-26	1.62318e-25
cg24435924	19	12978255	MAST1	chr19:12978359-12978785	0.416668	0.209128	0.20754	7.27165e-30	4.20927e-29
cg08592305	19	12978383	MAST1	chr19:12978359-12978785	0.474604	0.223934	0.25067	6.84427e-49	1.02818e-47
cg08305551	19	12978611	MAST1	chr19:12978359-12978785	0.629919	0.224585	0.405334	3.97037e-27	2.04632e-26
cg02776664	19	12978624	MAST1	chr19:12978359-12978785	0.535977	0.2326	0.303377	3.04933e-25	1.44943e-24
cg06537894	19	12978706	MAST1	chr19:12978359-12978785	0.579842	0.118845	0.460997	7.06188e-65	3.15815e-63
cg05068987	19	12978714	MAST1	chr19:12978359-12978785	0.49334	0.176986	0.316354	1.80124e-50	2.97716e-49
cg09761040	19	13209981	LYL1	chr19:13208343-13210525	0.519188	0.239363	0.279825	3.18294e-53	6.22516e-52
cg19267596	19	15334821		chr19:15334122-15334822	0.582429	0.287203	0.295227	2.32401e-56	5.58698e-55
cg26477573	19	15342915	EPHX3	chr19:15342626-15343181	0.393797	0.0342191	0.359578	1.72922e-93	1.66021e-90
cg17476026	19	15343235	EPHX3	chr19:15344091-15344419	0.411378	0.181151	0.230227	8.04955e-23	3.45456e-22
cg17399362	19	15343345	EPHX3	chr19:15344091-15344419	0.410947	0.0695733	0.341373	3.15802e-66	1.58224e-64
cg16184495	19	15343350	EPHX3	chr19:15344091-15344419	0.563265	0.294186	0.26908	5.53269e-37	4.43402e-36
cg15826897	19	15343373	EPHX3	chr19:15344091-15344419	0.521746	0.156112	0.365633	1.92815e-70	1.40072e-68
cg19744936	19	15343395	EPHX3	chr19:15344091-15344419	0.512949	0.166916	0.346033	1.51482e-50	2.51711e-49
cg26010734	19	15344046	EPHX3	chr19:15344091-15344419	0.564484	0.113778	0.450707	1.91358e-79	3.40346e-77
cg21595709	19	15344186	EPHX3	chr19:15344091-15344419	0.449566	0.245122	0.204444	5.48267e-45	6.60207e-44
cg18366919	19	15344364	EPHX3	chr19:15344091-15344419	0.503748	0.151292	0.352456	3.54235e-77	4.94077e-75
cg16695890	19	15580310	PGLYRP2	chr19:15580382-15580863	0.515872	0.219866	0.296006	3.78919e-47	5.1413e-46
cg13525067	19	15662292	CYP4F22	chr19:15662113-15662358	0.401572	0.180316	0.221257	3.78764e-25	1.79253e-24
cg04324758	19	16436671	KLF2	chr19:16435202-16438064	0.47064	0.236821	0.233819	1.44113e-16	4.71079e-16
cg09874289	19	17008193	CPAMD8	chr19:17007101-17008857	0.381418	0.176435	0.204984	3.92391e-31	2.40012e-30
cg08154437	19	17008650	CPAMD8	chr19:17007101-17008857	0.495846	0.0508992	0.444947	1.16971e-96	1.71366e-93
cg01573747	19	17008740	CPAMD8	chr19:17007101-17008857	0.448744	0.0705284	0.378215	2.56844e-83	6.83232e-81
cg15110403	19	17392923	ANKLE1	chr19:17392383-17393775	0.423774	0.191458	0.232316	2.58627e-20	9.9694e-20
cg00024280	19	17501257		chr19:17501955-17502250	0.358187	0.12883	0.229357	8.39453e-43	8.9824e-42
cg21962901	19	18549134	ISYNA1	chr19:18543828-18549161	0.430323	0.167209	0.263114	1.01034e-24	4.69583e-24
cg19480198	19	18896853	COMP	chr19:18896515-18896860	0.477873	0.271791	0.206082	1.32534e-22	5.63863e-22
cg09980058	19	18898325	COMP	chr19:18898228-18898449	0.467055	0.127207	0.339848	5.57859e-58	1.50103e-56
cg26669806	19	18899483	COMP	chr19:18899037-18902284	0.375339	0.12074	0.254599	9.97063e-45	1.18473e-43
cg19485202	19	18902081	COMP	chr19:18899037-18902284	0.421841	0.208165	0.213676	1.05675e-24	4.90744e-24
cg03351460	19	19007311	LASS1;GDF1	chr19:19006031-19007546	0.552806	0.265663	0.287143	3.62728e-24	1.64691e-23
cg12558012	19	19281197	LOC729991-MEF2B;MEF2B	chr19:19280998-19281560	0.333522	0.0933194	0.240202	5.9061e-25	2.77275e-24
cg26802291	19	19372387	HAPLN4	chr19:19371675-19372393	0.402252	0.122491	0.279761	1.03171e-24	4.79277e-24
cg22694191	19	19373575	HAPLN4	chr19:19371675-19372393	0.439841	0.231444	0.208398	8.82142e-17	2.91105e-16
cg07544187	19	19651235	CILP2	chr19:19650683-19651274	0.49691	0.215599	0.281311	5.59873e-21	2.22169e-20
cg17935297	19	19651968	CILP2	chr19:19651842-19652047	0.313632	0.0836943	0.229937	8.04312e-56	1.86862e-54
cg27275352	19	19652066	CILP2	chr19:19650683-19651274	0.362187	0.0543347	0.307852	4.86673e-60	1.51402e-58
cg11804775	19	19729252	PBX4	chr19:19729127-19729814	0.333023	0.047798	0.285225	3.13182e-56	7.46544e-55
cg14911690	19	19729395	PBX4	chr19:19729127-19729814	0.344513	0.0928843	0.251629	9.2062e-57	2.27187e-55
cg16692998	19	19739173	LPAR2	chr19:19738572-19739821	0.321474	0.0327014	0.288772	2.66584e-53	5.23607e-52
cg19306047	19	19739407	LPAR2	chr19:19738572-19739821	0.39224	0.0277165	0.364523	1.80852e-67	1.00432e-65
cg10376598	19	19739411	LPAR2	chr19:19738572-19739821	0.350613	0.035748	0.314865	2.37343e-53	4.67963e-52
cg13556491	19	19739414	LPAR2	chr19:19738572-19739821	0.34109	0.0714441	0.269646	5.02838e-58	1.35723e-56
cg07800665	19	21657926		chr19:21657569-21658035	0.430088	0.226573	0.203515	3.22316e-31	1.9793e-30
cg10741422	19	21769315		chr19:21769189-21769786	0.384236	0.0974771	0.286759	5.89239e-43	6.36148e-42
cg14252602	19	22018746	ZNF43	chr19:22018594-22018827	0.322785	0.110303	0.212482	3.19562e-26	1.58432e-25
cg03692651	19	22444593		chr19:22444441-22444715	0.397524	0.126201	0.271322	1.31782e-25	6.36329e-25
cg08305436	19	22806184		chr19:22805800-22806721	0.500214	0.249196	0.251017	3.27276e-25	1.55337e-24
cg21534423	19	24154607		chr19:24154457-24154759	0.388074	0.075518	0.312556	5.8244e-70	4.02848e-68
cg08607018	19	31842873		chr19:31839635-31843049	0.321919	0.0754568	0.246463	3.80729e-43	4.15209e-42
cg01428589	19	33167718	RGS9BP	chr19:33165266-33168099	0.456073	0.177348	0.278725	1.9703e-38	1.69023e-37
cg11869770	19	34972358	WTIP	chr19:34972054-34973645	0.328306	0.11485	0.213456	2.0048e-37	1.64059e-36
cg23200020	19	35068555	LOC643719	chr19:35068406-35068897	0.504259	0.170096	0.334163	3.10255e-33	2.08529e-32
cg02770054	19	36049123	ATP4A	chr19:36048556-36049673	0.474719	0.229011	0.245708	2.45596e-30	1.45109e-29
cg27093143	19	36360605	APLP1	chr19:36360264-36360835	0.383706	0.144577	0.239129	8.05031e-30	4.65068e-29
cg24909548	19	36736272		chr19:36736021-36736884	0.419311	0.10738	0.311931	4.63014e-43	5.02783e-42
cg15148683	19	36736872		chr19:36736021-36736884	0.502099	0.237025	0.265074	3.68223e-63	1.43955e-61
cg25397945	19	37096148	ZNF529;ZNF382	chr19:37095680-37096589	0.304712	0.0337799	0.270932	1.09602e-59	3.32598e-58
cg02587316	19	37096321	ZNF529;ZNF382	chr19:37095680-37096589	0.317654	0.0923671	0.225287	7.8913e-41	7.63606e-40
cg18630667	19	37096323	ZNF529;ZNF382	chr19:37095680-37096589	0.327616	0.0476374	0.279979	1.04404e-55	2.40468e-54
cg26734888	19	37825307	HKR1	chr19:37825101-37825756	0.515169	0.256708	0.25846	1.45877e-30	8.70355e-30
cg03611452	19	38183253	ZNF781	chr19:38182793-38183327	0.343251	0.101573	0.241678	5.78745e-43	6.25091e-42
cg25324105	19	38183259	ZNF781	chr19:38182793-38183327	0.361869	0.0639206	0.297949	2.56727e-65	1.18744e-63
cg14587524	19	38183262	ZNF781	chr19:38182793-38183327	0.36542	0.0402005	0.325219	4.25252e-72	3.61668e-70
cg27353143	19	38308057		chr19:38307878-38308526	0.383051	0.149276	0.233775	1.77161e-34	1.26055e-33
cg01436998	19	38308263		chr19:38307878-38308526	0.400277	0.108457	0.29182	1.38819e-77	2.00259e-75
cg02663382	19	38308458		chr19:38307878-38308526	0.479859	0.265039	0.21482	9.2758e-20	3.48749e-19
cg08196968	19	38746749	PPP1R14A	chr19:38746638-38747379	0.485362	0.19897	0.286392	2.33227e-32	1.50672e-31
cg20232102	19	38747174	PPP1R14A	chr19:38746638-38747379	0.417182	0.0650589	0.352123	7.12282e-70	4.89657e-68
cg13564825	19	38747201	PPP1R14A	chr19:38746638-38747379	0.516896	0.0674097	0.449486	1.09761e-94	1.26087e-91
cg09515953	19	38747355	PPP1R14A	chr19:38746638-38747379	0.540118	0.164236	0.375882	1.2778e-57	3.35442e-56
cg22557662	19	38747374	PPP1R14A	chr19:38746638-38747379	0.60061	0.158959	0.441651	4.78712e-50	7.7025e-49
cg02571816	19	38747378	PPP1R14A	chr19:38746638-38747379	0.652542	0.274172	0.37837	2.07235e-38	1.77578e-37
cg19767215	19	38755103	SPINT2	chr19:38754846-38755699	0.346748	0.117266	0.229482	1.12127e-20	4.39028e-20
cg15375239	19	38755287	SPINT2	chr19:38754846-38755699	0.432196	0.128608	0.303587	7.22176e-26	3.52487e-25
cg19337852	19	38755293	SPINT2	chr19:38754846-38755699	0.465656	0.139541	0.326115	7.1436e-25	3.34162e-24
cg16655905	19	38755330	SPINT2	chr19:38754846-38755699	0.391547	0.111125	0.280422	1.0531e-31	6.60717e-31
cg01112965	19	38852805	CATSPERG	chr19:38852311-38853485	0.451131	0.14559	0.30554	8.04655e-53	1.53503e-51
cg12018098	19	38885481	SPRED3	chr19:38885233-38885505	0.345408	0.0962074	0.249201	6.08701e-45	7.31243e-44
cg23874437	19	38886110	SPRED3	chr19:38886109-38886615	0.499884	0.265842	0.234042	1.70173e-34	1.21193e-33
cg03733219	19	38886319	SPRED3	chr19:38886109-38886615	0.318533	0.0745677	0.243965	3.88432e-40	3.63052e-39
cg27549878	19	38886554	SPRED3	chr19:38886109-38886615	0.308716	0.0680628	0.240654	5.7423e-30	3.33982e-29
cg02452966	19	39056216	RYR1	chr19:39055499-39056379	0.402019	0.123906	0.278112	6.18504e-30	3.59263e-29
cg03650429	19	39440462	FBXO17	chr19:39440404-39441011	0.51815	0.283528	0.234622	5.67316e-15	1.72215e-14
cg19396878	19	40973371	SPTBN4	chr19:40971476-40973393	0.534547	0.275388	0.259159	2.00192e-29	1.13658e-28
cg07515422	19	40993713	SPTBN4	chr19:40995880-40996119	0.385987	0.174222	0.211765	4.20013e-24	1.90193e-23
cg17768491	19	41018876	SPTBN4	chr19:41018525-41019486	0.460861	0.0617924	0.399068	8.52863e-85	2.69885e-82
cg12248614	19	41018880	SPTBN4	chr19:41018525-41019486	0.412864	0.0444433	0.36842	2.8113e-81	6.02076e-79
cg16734164	19	41316883		chr19:41316543-41317318	0.489077	0.216019	0.273059	2.1849e-35	1.62259e-34
cg06611810	19	41317067		chr19:41316543-41317318	0.54042	0.115251	0.425168	2.80026e-38	2.38433e-37
cg05372113	19	41595975	CYP2A13	chr19:41595895-41596140	0.478145	0.259162	0.218983	4.08401e-12	1.08001e-11
cg04176888	19	41596066	CYP2A13	chr19:41595895-41596140	0.472764	0.193344	0.27942	5.66114e-18	1.97053e-17
cg12220691	19	41641742		chr19:41641307-41642082	0.460748	0.207159	0.253589	4.43818e-39	3.93252e-38
cg23319982	19	41641847		chr19:41641307-41642082	0.594642	0.256608	0.338034	1.20194e-27	6.33298e-27
cg11957331	19	42828156	TMEM145	chr19:42827743-42829149	0.333541	0.0251374	0.308404	1.43505e-59	4.31638e-58
cg14216029	19	42901307		chr19:42901016-42901375	0.365393	0.100496	0.264898	8.44683e-35	6.09921e-34
cg17409893	19	42901325		chr19:42901016-42901375	0.405864	0.172554	0.23331	3.94588e-25	1.86605e-24
cg17960926	19	42901374		chr19:42901016-42901375	0.434072	0.194173	0.239899	1.13129e-25	5.47799e-25
cg11898486	19	44324747	LYPD5	chr19:44324436-44325009	0.399469	0.174264	0.225205	1.71851e-27	8.9907e-27
cg06574716	19	44331239	ZNF283		0.547448	0.233629	0.313819	1.10084e-44	1.30491e-43
cg15904523	19	44763979	ZNF233	chr19:44763978-44764312	0.429767	0.196539	0.233228	3.90919e-36	3.005e-35
cg14531862	19	44764205	ZNF233	chr19:44763978-44764312	0.409263	0.183445	0.225818	1.33238e-26	6.7099e-26
cg00116838	19	46001746	FLJ40125;RTN2	chr19:46001830-46002686	0.477275	0.265525	0.21175	2.20261e-32	1.42437e-31
cg09433135	19	46002123	FLJ40125	chr19:46001830-46002686	0.525818	0.238413	0.287406	7.31309e-44	8.28702e-43
cg26958124	19	46032528	OPA3	chr19:46032304-46032855	0.513594	0.258066	0.255528	6.84774e-46	8.66056e-45
cg19861117	19	46456325	NOVA2	chr19:46456209-46456503	0.360665	0.0458055	0.31486	6.5377e-84	1.86115e-81
cg23947326	19	46504128	CCDC61	chr19:46504108-46504330	0.680085	0.217277	0.462808	2.51276e-28	1.36237e-27
cg14117138	19	46800085	HIF3A	chr19:46800053-46800603	0.337702	0.129318	0.208384	7.44663e-20	2.81224e-19
cg14088357	19	46800338	HIF3A	chr19:46800053-46800603	0.422923	0.104304	0.318619	5.24726e-63	2.02675e-61
cg03576469	19	46917061	CCDC8	chr19:46915311-46915802	0.473207	0.262465	0.210742	1.33644e-21	5.44652e-21
cg25939742	19	47746369		chr19:47746337-47746630	0.437772	0.15075	0.287021	2.16254e-37	1.76701e-36
cg25253217	19	47776728	PRR24	chr19:47776370-47778740	0.434146	0.107442	0.326704	4.83048e-39	4.27181e-38
cg26890189	19	47951302	SLC8A2	chr19:47950869-47951566	0.436342	0.112579	0.323762	2.37916e-37	1.94056e-36
cg01532436	19	48983942	CYTH2	chr19:48983562-48984175	0.436825	0.205213	0.231613	1.05837e-17	3.63969e-17
cg02583309	19	49127327	SPHK2	chr19:49127388-49127720	0.367802	0.0974707	0.270331	3.23372e-56	7.70279e-55
cg11376305	19	49127510	SPHK2	chr19:49127388-49127720	0.373488	0.0193078	0.35418	2.63614e-63	1.04264e-61
cg16867584	19	49200180	FUT2	chr19:49199964-49200184	0.408456	0.0957151	0.312741	1.18483e-57	3.11747e-56
cg02449373	19	49256123	FUT1	chr19:49255778-49256495	0.401655	0.165575	0.23608	7.20407e-37	5.74047e-36
cg26923490	19	49575475	KCNA7	chr19:49575129-49576076	0.483754	0.136346	0.347408	4.84e-65	2.19326e-63
cg13484549	19	49646179	PPFIA3	chr19:49646092-49646308	0.384521	0.0825766	0.301945	3.38608e-51	5.85015e-50
cg00421363	19	49646246	PPFIA3	chr19:49646092-49646308	0.334471	0.0805503	0.25392	1.52252e-31	9.48434e-31
cg19063061	19	49935893	SLC17A7	chr19:49935751-49936275	0.393576	0.115709	0.277868	1.29393e-47	1.80353e-46
cg26257814	19	50553708	FLJ26850	chr19:50554012-50554492	0.489075	0.125183	0.363892	3.50087e-70	2.47064e-68
cg07655045	19	50553883	FLJ26850	chr19:50554012-50554492	0.368943	0.116058	0.252885	2.20083e-62	8.09518e-61
cg26715571	19	50554280	FLJ26850	chr19:50554012-50554492	0.360329	0.0952993	0.26503	1.82842e-73	1.77179e-71
cg22531183	19	50554451	FLJ26850	chr19:50554012-50554492	0.622859	0.216324	0.406535	1.03615e-56	2.54902e-55
cg18756179	19	50554510	FLJ26850	chr19:50554012-50554492	0.585372	0.160374	0.424998	5.31651e-108	3.28592e-104
cg24296452	19	50666538	C19orf41	chr19:50666147-50666514	0.444872	0.172299	0.272573	5.15272e-46	6.56341e-45
cg06572160	19	50831901	KCNC3	chr19:50831454-50832070	0.33473	0.125678	0.209052	7.73963e-28	4.11041e-27
cg02759846	19	51227943	CLEC11A	chr19:51227661-51228883	0.362935	0.146801	0.216134	5.11606e-42	5.25746e-41
cg15985184	19	51830311	IGLON5	chr19:51830064-51831145	0.326191	0.114007	0.212184	1.76273e-29	1.00315e-28
cg16854917	19	52206691	NCRNA00085	chr19:52206244-52206726	0.341868	0.0994715	0.242396	4.40789e-36	3.38145e-35
cg03671191	19	52207353	NCRNA00085	chr19:52207132-52207731	0.353203	0.0407283	0.312474	6.6341e-62	2.36008e-60
cg13730743	19	52207592	NCRNA00085	chr19:52207132-52207731	0.332875	0.0779663	0.254908	4.4056e-36	3.37983e-35
cg08065657	19	52223099	HAS1	chr19:52222423-52223208	0.413707	0.208957	0.20475	2.4201e-39	2.1724e-38
cg03562414	19	52391078	ZNF577	chr19:52390841-52391368	0.44933	0.215666	0.233664	7.46221e-23	3.20719e-22
cg10635122	19	52391090	ZNF577	chr19:52390841-52391368	0.423336	0.219945	0.203391	2.34789e-24	1.07459e-23
cg24794228	19	52391166	ZNF577	chr19:52390841-52391368	0.385213	0.106281	0.278932	1.97675e-36	1.54094e-35
cg10783469	19	52391234	ZNF577	chr19:52390841-52391368	0.430075	0.221402	0.208674	2.10893e-27	1.09936e-26
cg24886257	19	52452447		chr19:52452316-52452543	0.39878	0.080388	0.318392	5.01061e-52	9.10426e-51
cg03005603	19	52873173	ZNF880	chr19:52873084-52873572	0.356946	0.134211	0.222735	1.14603e-47	1.60258e-46
cg25763393	19	52956832	ZNF578	chr19:52956656-52957245	0.361898	0.12639	0.235508	1.9402e-41	1.93437e-40
cg24831305	19	53426233		chr19:53426078-53426389	0.372695	0.157321	0.215375	3.0675e-21	1.23039e-20
cg02440177	19	53496695	ZNF702P	chr19:53496732-53497028	0.402064	0.194748	0.207316	3.28765e-46	4.23504e-45
cg19429281	19	53496738	ZNF702P	chr19:53496732-53497028	0.581512	0.139776	0.441736	5.67873e-59	1.64465e-57
cg11254700	19	53561386		chr19:53561215-53561812	0.613887	0.254534	0.359352	2.51347e-29	1.42081e-28
cg05337743	19	54369571	MYADM	chr19:54369387-54369809	0.537763	0.27269	0.265073	4.60093e-15	1.40297e-14
cg03585419	19	54369681	MYADM	chr19:54369387-54369809	0.507402	0.175258	0.332144	1.66053e-23	7.33207e-23
cg15129608	19	54393153	PRKCG	chr19:54393039-54393300	0.303069	0.058811	0.244258	1.86862e-62	6.90857e-61
cg19925849	19	54445377	CACNG7	chr19:54445231-54445745	0.441371	0.171569	0.269802	2.08999e-44	2.43832e-43
cg24415208	19	54466441	CACNG8	chr19:54466357-54466725	0.310887	0.101804	0.209083	8.7928e-27	4.46472e-26
cg17780246	19	54481467	CACNG8	chr19:54481412-54481955	0.504435	0.272694	0.231741	9.56146e-27	4.84669e-26
cg20122943	19	54483532	CACNG8	chr19:54483021-54483572	0.327113	0.0475528	0.27956	1.34434e-64	5.88431e-63
cg03593550	19	54485404	MIR935;CACNG8	chr19:54485303-54486322	0.555815	0.25234	0.303475	9.53931e-44	1.0742e-42
cg25235766	19	54485494	MIR935;CACNG8	chr19:54485303-54486322	0.319993	0.0307098	0.289283	5.79662e-65	2.61299e-63
cg02694017	19	54485509	MIR935;CACNG8	chr19:54485303-54486322	0.369157	0.0776681	0.291489	2.5853e-52	4.77801e-51
cg25253677	19	54485730	CACNG8	chr19:54485303-54486322	0.373207	0.0351513	0.338055	1.69166e-69	1.12104e-67
cg02574502	19	54486058	CACNG8	chr19:54485303-54486322	0.4845	0.14395	0.34055	1.66823e-59	4.99532e-58
cg25795456	19	54617931	PRPF31;TFPT	chr19:54618652-54619167	0.343324	0.114561	0.228763	2.06851e-23	9.09846e-23
cg19488620	19	54668565	TMC4	chr19:54668158-54668566	0.37982	0.0955092	0.28431	1.13932e-56	2.79569e-55
cg24468070	19	54976501	CDC42EP5	chr19:54974175-54976819	0.572405	0.160441	0.411964	3.18426e-64	1.35626e-62
cg02928664	19	54976506	CDC42EP5	chr19:54974175-54976819	0.612195	0.200925	0.41127	2.06247e-59	6.14512e-58
cg18417954	19	55672513	C19orf51	chr19:55672023-55673212	0.570725	0.253755	0.31697	2.26331e-26	1.12902e-25
cg20106459	19	55866087	COX6B2	chr19:55865824-55866324	0.52406	0.169293	0.354767	8.98273e-52	1.60792e-50
cg13409645	19	55866261	COX6B2	chr19:55865824-55866324	0.40271	0.140117	0.262594	2.47407e-37	2.01598e-36
cg03289872	19	56989102	ZNF667	chr19:56988313-56989741	0.385961	0.131004	0.254957	6.08282e-41	5.92069e-40
cg00674365	19	57019069	ZNF471	chr19:57018743-57019506	0.361464	0.0651659	0.296298	1.92754e-38	1.65431e-37
cg24152605	19	57050359	ZFP28	chr19:57049675-57050646	0.431774	0.088365	0.343409	3.04818e-52	5.60961e-51
cg22054362	19	57050367	ZFP28	chr19:57049675-57050646	0.308549	0.0813065	0.227243	1.95535e-36	1.52465e-35
cg08158952	19	57183016	ZNF835	chr19:57182887-57183375	0.420315	0.174358	0.245956	1.93796e-37	1.58692e-36
cg27288226	19	57618436		chr19:57617601-57618448	0.519425	0.268939	0.250486	5.25536e-27	2.69393e-26
cg13122377	19	57683687		chr19:57683596-57683850	0.519192	0.206803	0.312389	7.83213e-46	9.87242e-45
cg13337047	19	57683843		chr19:57683596-57683850	0.502145	0.19419	0.307955	1.00051e-46	1.32538e-45
cg19060970	19	58038588	ZNF549	chr19:58038572-58039208	0.503246	0.297261	0.205985	4.736e-12	1.2484e-11
cg12060744	19	58095581	ZIK1	chr19:58094739-58095764	0.35305	0.128842	0.224208	4.89181e-27	2.51053e-26
cg11294513	19	58220295	ZNF154	chr19:58220189-58220517	0.512585	0.159136	0.353449	1.40465e-76	1.84164e-74
cg05661282	19	58220370	ZNF154	chr19:58220189-58220517	0.479421	0.0623177	0.417103	4.06593e-101	1.13261e-97
cg21790626	19	58220494	ZNF154	chr19:58220189-58220517	0.49791	0.0277855	0.470124	1.89762e-124	1.25103e-119
cg27049766	19	58220516	ZNF154	chr19:58220189-58220517	0.531936	0.136474	0.395462	5.26134e-80	9.90559e-78
cg03234186	19	58220657	ZNF154	chr19:58220189-58220517	0.505586	0.188441	0.317145	8.70176e-56	2.01549e-54
cg08668790	19	58220662	ZNF154	chr19:58220189-58220517	0.554804	0.163164	0.39164	6.90642e-71	5.2325e-69
cg12506930	19	58220718	ZNF154	chr19:58220189-58220517	0.544127	0.23407	0.310057	7.47684e-55	1.62913e-53
cg26465391	19	58220773	ZNF154	chr19:58220189-58220517	0.543811	0.274877	0.268934	8.26323e-50	1.31126e-48
cg01268824	19	58220818	ZNF154	chr19:58220189-58220517	0.594833	0.158214	0.436619	1.30119e-75	1.54286e-73
cg27324426	19	58220837	ZNF154	chr19:58220189-58220517	0.507489	0.212119	0.295369	6.12715e-41	5.96193e-40
cg22510337	19	58399967	ZNF814	chr19:58399945-58400276	0.35271	0.13275	0.21996	8.00299e-20	3.01755e-19
cg06610849	19	58520847		chr19:58520754-58521224	0.435061	0.115388	0.319673	2.14398e-57	5.53785e-56
cg24368848	19	58545160	ZSCAN1	chr19:58545115-58545897	0.519277	0.0959788	0.423299	1.06937e-74	1.17044e-72
cg25537993	19	58545182	ZSCAN1	chr19:58545115-58545897	0.637036	0.145349	0.491687	5.49548e-57	1.37668e-55
cg10132208	19	58545542	ZSCAN1	chr19:58545115-58545897	0.573417	0.215063	0.358354	1.03479e-34	7.44085e-34
cg20449685	19	58545728	ZSCAN1	chr19:58545115-58545897	0.387101	0.0926134	0.294487	1.17434e-55	2.69583e-54
cg05983315	19	58545837	ZSCAN1	chr19:58545115-58545897	0.380251	0.135805	0.244446	4.36619e-36	3.3503e-35
cg08701621	19	58570419	ZNF135	chr19:58570393-58571779	0.431404	0.14166	0.289744	7.00383e-54	1.43108e-52
cg06454760	19	58570427	ZNF135	chr19:58570393-58571779	0.458099	0.201488	0.256611	1.71856e-35	1.28219e-34
cg02473540	19	58570454	ZNF135	chr19:58570393-58571779	0.42412	0.184703	0.239417	4.20641e-25	1.9867e-24
cg09907936	19	58570466	ZNF135	chr19:58570393-58571779	0.368838	0.101422	0.267416	5.61063e-34	3.90226e-33
cg25784220	19	58609602	ZSCAN18	chr19:58609338-58609988	0.322931	0.0625053	0.260425	4.59099e-39	4.06483e-38
cg22721334	19	58609618	ZSCAN18	chr19:58609338-58609988	0.318535	0.0706782	0.247857	4.5588e-40	4.24489e-39
cg10659886	19	58629719	ZSCAN18	chr19:58629309-58630241	0.481555	0.257864	0.223691	3.05053e-33	2.05086e-32
cg14231297	19	58629901	ZSCAN18	chr19:58629309-58630241	0.6085	0.202199	0.406301	6.74847e-42	6.89396e-41
cg11618529	19	58952108	ZNF132	chr19:58951214-58952250	0.512021	0.298635	0.213386	2.73131e-57	7.0028e-56
cg04328413	19	59050280		chr19:59049778-59050304	0.406188	0.176974	0.229214	1.66821e-32	1.08464e-31
cg10181419	2	264120	SH3YL1;ACP1	chr2:263400-265238	0.505617	0.280102	0.225515	2.14931e-10	5.20585e-10
cg03468349	2	264164	SH3YL1;ACP1	chr2:263400-265238	0.499216	0.108569	0.390647	9.75777e-38	8.09871e-37
cg21825027	2	264166	SH3YL1;ACP1	chr2:263400-265238	0.422821	0.119868	0.302954	6.55733e-30	3.80362e-29
cg00108164	2	264199	SH3YL1;ACP1	chr2:263400-265238	0.570379	0.219228	0.351151	4.61207e-18	1.61195e-17
cg25945732	2	264204	SH3YL1;ACP1	chr2:263400-265238	0.522673	0.161275	0.361398	5.31839e-25	2.50135e-24
cg11857704	2	3750952		chr2:3750828-3751927	0.537404	0.145699	0.391705	7.52404e-68	4.33027e-66
cg07065111	2	5831213		chr2:5831187-5831413	0.332113	0.0775937	0.254519	7.38711e-38	6.16696e-37
cg08526991	2	5831394	SOX11	chr2:5831187-5831413	0.514726	0.224829	0.289898	1.86165e-49	2.89144e-48
cg24837370	2	5833774	SOX11	chr2:5832041-5834208	0.406803	0.187633	0.21917	9.07823e-27	4.60617e-26
cg20927661	2	5837002	SOX11	chr2:5836068-5837643	0.334507	0.0646547	0.269852	4.29948e-40	4.00908e-39
cg18091469	2	8724060		chr2:8723855-8724093	0.497475	0.170793	0.326681	3.84404e-25	1.8187e-24
cg27306119	2	9144605	MBOAT2	chr2:9143127-9144630	0.39578	0.135615	0.260165	1.30913e-41	1.31722e-40
cg22833612	2	9487886	ASAP2		0.398633	0.185878	0.212756	3.22104e-18	1.13373e-17
cg17186168	2	11810403	NTSR2	chr2:11809606-11810433	0.32516	0.120122	0.205039	9.71617e-29	5.3575e-28
cg13921956	2	12858555	TRIB2	chr2:12856625-12859019	0.31127	0.11019	0.201079	7.90278e-21	3.11573e-20
cg07531268	2	19551750	OSR1	chr2:19551735-19551961	0.321351	0.107468	0.213883	1.29447e-38	1.12021e-37
cg22478121	2	19556066	OSR1	chr2:19555789-19558403	0.428094	0.224043	0.204052	8.48616e-37	6.73765e-36
cg11726648	2	19561035		chr2:19560963-19561650	0.532627	0.237389	0.295239	6.30716e-40	5.82541e-39
cg25947878	2	20068702		chr2:20068428-20068907	0.553219	0.272125	0.281094	3.64956e-25	1.72848e-24
cg04809136	2	24300158	SF3B14	chr2:24300060-24300294	0.530664	0.262759	0.267905	2.40053e-22	1.00983e-21
cg10599693	2	24300242	SF3B14	chr2:24300060-24300294	0.494039	0.234327	0.259712	1.9957e-22	8.42647e-22
cg20172627	2	25439110		chr2:25438725-25439276	0.596049	0.0380771	0.557971	1.2535e-144	4.95831e-139
cg10648670	2	25439375		chr2:25438725-25439276	0.431996	0.0584494	0.373546	3.96765e-79	6.82067e-77
cg00399175	2	26395448	FAM59B	chr2:26395416-26395620	0.60002	0.196148	0.403872	1.3497e-46	1.77453e-45
cg24563094	2	26395458	FAM59B	chr2:26395416-26395620	0.532	0.0691277	0.462872	3.15092e-67	1.71866e-65
cg02096396	2	26395556	FAM59B	chr2:26395416-26395620	0.417985	0.069236	0.348749	5.4729e-81	1.13879e-78
cg11691298	2	26396787	FAM59B	chr2:26396102-26397204	0.432791	0.184768	0.248023	6.48013e-39	5.69185e-38
cg11525280	2	26624667	C2orf39	chr2:26624603-26625057	0.386013	0.0989398	0.287073	1.51697e-45	1.88068e-44
cg14013195	2	26624767	C2orf39	chr2:26624603-26625057	0.458338	0.230092	0.228246	3.54638e-33	2.3775e-32
cg14273450	2	26624934	C2orf39	chr2:26624603-26625057	0.487214	0.255094	0.232119	9.07676e-20	3.41392e-19
cg17689799	2	27529540	TRIM54	chr2:27529083-27531465	0.401897	0.124995	0.276902	3.83597e-55	8.5206e-54
cg20842253	2	27529788	TRIM54	chr2:27529083-27531465	0.459636	0.223481	0.236155	2.12232e-34	1.50456e-33
cg23107161	2	27938371			0.355963	0.104457	0.251506	3.09168e-34	2.17585e-33
cg06816106	2	29033352	SPDYA	chr2:29033351-29034011	0.311249	0.106588	0.204661	3.11379e-34	2.1911e-33
cg13546935	2	29033780	SPDYA	chr2:29033351-29034011	0.615718	0.202613	0.413105	2.25659e-37	1.84222e-36
cg04786857	2	29033897	SPDYA	chr2:29033351-29034011	0.497904	0.146926	0.350978	2.27354e-69	1.48918e-67
cg23255835	2	29338121	CLIP4	chr2:29337983-29338909	0.322298	0.118181	0.204118	8.75266e-25	4.0793e-24
cg06905692	2	30144376	ALK	chr2:30142831-30144624	0.401656	0.181216	0.22044	2.91116e-41	2.87711e-40
cg18529845	2	31806042	SRD5A2	chr2:31805293-31806403	0.326996	0.101197	0.225799	3.7553e-24	1.70388e-23
cg11176990	2	39187533	LOC100271715;LOC375196	chr2:39186777-39187968	0.377867	0.083112	0.294755	1.37584e-57	3.60079e-56
cg22158769	2	39187539	LOC100271715;LOC375196	chr2:39186777-39187968	0.451506	0.0761724	0.375334	4.74671e-83	1.22319e-80
cg12206199	2	39187543	LOC100271715;LOC375196	chr2:39186777-39187968	0.46152	0.0795374	0.381983	3.81247e-39	3.38926e-38
cg07952813	2	39187759	LOC100271715;LOC375196	chr2:39186777-39187968	0.518215	0.293603	0.224612	4.46726e-39	3.95793e-38
cg03593578	2	45028225		chr2:45028955-45029318	0.490281	0.283644	0.206637	3.01724e-26	1.49754e-25
cg20536041	2	45029004		chr2:45028955-45029318	0.350664	0.0959939	0.25467	3.50118e-41	3.44816e-40
cg19893751	2	45029285		chr2:45028955-45029318	0.524591	0.195727	0.328864	5.49974e-51	9.38308e-50
cg01576677	2	45029908		chr2:45029728-45030035	0.314434	0.0498566	0.264577	1.03155e-54	2.2252e-53
cg19025113	2	45155201		chr2:45155195-45157049	0.493419	0.27544	0.217978	5.40164e-31	3.28384e-30
cg18969232	2	45156937		chr2:45155195-45157049	0.515667	0.268512	0.247155	5.40305e-62	1.93484e-60
cg23424933	2	45157613		chr2:45155195-45157049	0.482948	0.255277	0.227671	8.68555e-38	7.2282e-37
cg06391932	2	45159894		chr2:45159893-45160112	0.451645	0.230927	0.220718	3.1107e-34	2.18896e-33
cg02272993	2	45159972		chr2:45159893-45160112	0.459904	0.246962	0.212942	1.94044e-34	1.37819e-33
cg23325963	2	45160093		chr2:45159893-45160112	0.425326	0.0687956	0.356531	2.22647e-65	1.03453e-63
cg24981593	2	45160253		chr2:45161427-45163058	0.341372	0.100192	0.241179	7.66034e-48	1.08268e-46
cg03714619	2	45160445		chr2:45161427-45163058	0.417046	0.0697038	0.347342	2.59436e-61	8.84823e-60
cg02155398	2	45160490		chr2:45161427-45163058	0.344174	0.063071	0.281103	2.47561e-47	3.39215e-46
cg02372786	2	45167549	SIX3	chr2:45169505-45171884	0.431348	0.219671	0.211677	2.45346e-29	1.38752e-28
cg23808946	2	45169548	SIX3	chr2:45169505-45171884	0.381554	0.0636462	0.317908	2.5791e-62	9.45753e-61
cg19186145	2	45169562	SIX3	chr2:45169505-45171884	0.390248	0.0524974	0.33775	4.83824e-62	1.73793e-60
cg02147764	2	45169681	SIX3	chr2:45169505-45171884	0.378051	0.0960006	0.28205	8.23552e-61	2.70432e-59
cg14673618	2	45170322	SIX3	chr2:45169505-45171884	0.501436	0.216538	0.284898	1.04543e-36	8.25947e-36
cg00097146	2	45171818	SIX3	chr2:45169505-45171884	0.43229	0.0788904	0.3534	4.65452e-76	5.78064e-74
cg26855801	2	45176983		chr2:45176728-45177264	0.354981	0.0718051	0.283176	4.11825e-59	1.20337e-57
cg21875802	2	45231382		chr2:45231211-45231482	0.324613	0.0286281	0.295984	5.6001e-68	3.2552e-66
cg06007282	2	45231467		chr2:45231211-45231482	0.393084	0.137215	0.255868	5.68372e-52	1.02899e-50
cg04362586	2	45231782		chr2:45231781-45232550	0.400151	0.0945511	0.3056	9.6643e-69	5.9909e-67
cg05514256	2	45231891		chr2:45231781-45232550	0.377935	0.0870595	0.290876	6.8045e-72	5.66886e-70
cg00366850	2	45232417	SIX2	chr2:45231781-45232550	0.534306	0.20275	0.331556	1.49943e-61	5.20317e-60
cg24887265	2	45233528	SIX2	chr2:45235511-45237792	0.376824	0.0830188	0.293805	8.21625e-46	1.03418e-44
cg05136263	2	45236019	SIX2	chr2:45235511-45237792	0.413155	0.204595	0.20856	4.59808e-40	4.28055e-39
cg26391832	2	45237929	SIX2	chr2:45235511-45237792	0.415348	0.188372	0.226976	3.79538e-28	2.04222e-27
cg18623980	2	45240563		chr2:45240372-45241579	0.469567	0.0479982	0.421569	4.85424e-90	2.87445e-87
cg02348634	2	47596430	EPCAM	chr2:47596629-47597256	0.303676	0.0925149	0.211161	4.97104e-28	2.66203e-27
cg12942414	2	47596912	EPCAM	chr2:47596629-47597256	0.40377	0.12977	0.274	3.00154e-47	4.09409e-46
cg04431946	2	47797569	KCNK12	chr2:47796923-47799166	0.360506	0.135647	0.224859	1.28978e-45	1.60586e-44
cg08074851	2	47797590	KCNK12	chr2:47796923-47799166	0.327875	0.0650542	0.262821	6.5286e-68	3.7766e-66
cg04981611	2	47798477	KCNK12	chr2:47796923-47799166	0.301891	0.0542336	0.247657	1.34906e-55	3.08869e-54
cg04276301	2	63279693	OTX1	chr2:63281034-63281347	0.510867	0.233193	0.277674	1.26982e-48	1.87946e-47
cg27364741	2	63281069	OTX1	chr2:63281034-63281347	0.607622	0.154004	0.453619	3.13923e-93	2.90807e-90
cg25622366	2	63281139	OTX1	chr2:63281034-63281347	0.565153	0.0547125	0.51044	2.92553e-131	3.85739e-126
cg10859133	2	63281317	OTX1	chr2:63281034-63281347	0.558652	0.291147	0.267505	7.08476e-72	5.89614e-70
cg03655683	2	63281383	OTX1	chr2:63282514-63283122	0.542777	0.211102	0.331675	1.20843e-79	2.19368e-77
cg21472506	2	63283967	OTX1	chr2:63283936-63284147	0.648589	0.137427	0.511162	2.13733e-82	5.12386e-80
cg23229261	2	63284066	OTX1	chr2:63283936-63284147	0.574501	0.134731	0.43977	9.04071e-67	4.76626e-65
cg19763461	2	63284557		chr2:63285949-63287097	0.465934	0.154922	0.311012	4.86704e-64	2.03854e-62
cg22249789	2	63284574		chr2:63285949-63287097	0.329021	0.119583	0.209438	5.59493e-37	4.4829e-36
cg11536474	2	63286049		chr2:63285949-63287097	0.485751	0.0679179	0.417833	5.37558e-80	1.0111e-77
cg22400703	2	68545995	CNRIP1	chr2:68546339-68547111	0.447216	0.22405	0.223166	2.721e-23	1.19131e-22
cg22876812	2	71116188		chr2:71115927-71116412	0.406435	0.0830326	0.323402	9.92603e-59	2.82226e-57
cg05603527	2	71131629	VAX2	chr2:71131200-71132256	0.387726	0.180513	0.207213	2.2454e-35	1.66658e-34
cg15165122	2	71206291	ANKRD53	chr2:71205563-71206529	0.478396	0.237681	0.240715	7.55295e-20	2.85164e-19
cg16626884	2	71693389	DYSF	chr2:71693164-71694127	0.454768	0.172891	0.281877	2.64365e-38	2.25366e-37
cg16928066	2	73147814	EMX1	chr2:73143055-73148260	0.502993	0.298724	0.20427	3.58573e-28	1.93132e-27
cg00866399	2	73148052	EMX1	chr2:73143055-73148260	0.409468	0.189136	0.220332	1.0698e-53	2.15736e-52
cg07279070	2	73148229	EMX1	chr2:73143055-73148260	0.517709	0.252946	0.264763	2.40783e-53	4.74463e-52
[truncated: 4,511 more rows]

## Sheet: Sheet1
SiteID	case.vs.normal.delta.beta	hyperhypo
cg22433276	0.264032	hyper
cg13850380	0.242797	hyper
cg16306898	0.431469	hyper
cg16601494	0.431907	hyper
cg15550572	0.226951	hyper
cg25466090	0.237457	hyper
cg05753589	0.264625	hyper
cg08863830	0.241407	hyper
cg04021697	0.398873	hyper
cg21000072	0.25574	hyper
cg16823083	0.372278	hyper
cg07382920	0.22323	hyper
cg20611911	0.208511	hyper
cg24073122	0.204833	hyper
cg14084907	0.307353	hyper
cg10634619	0.287142	hyper
cg00783553	0.23723	hyper
cg23278418	0.205699	hyper
cg06641388	0.301023	hyper
cg00922376	0.398932	hyper
cg05346841	0.330707	hyper
cg00662782	0.208274	hyper
cg03321592	0.211352	hyper
cg04552470	0.254417	hyper
cg00346208	0.328449	hyper
cg08890418	0.266878	hyper
cg15467646	0.300154	hyper
cg26404511	0.243315	hyper
cg03611151	0.214725	hyper
cg00117172	0.239419	hyper
cg19590532	0.222832	hyper
cg06377278	0.310549	hyper
cg26421310	0.232982	hyper
cg15014975	0.243877	hyper
cg26256263	0.268171	hyper
cg18118033	0.264918	hyper
cg15090202	0.277129	hyper
cg23605843	0.215436	hyper
cg17218045	0.279283	hyper
cg24313303	0.210636	hyper
cg10961604	0.278594	hyper
cg05436231	0.228732	hyper
cg11955474	0.27057	hyper
cg27424995	0.228743	hyper
cg16553500	0.21984	hyper
cg11756095	0.369516	hyper
cg09768093	0.241881	hyper
cg22604123	0.240118	hyper
cg00987080	0.251734	hyper
cg00251405	0.312539	hyper
cg17716617	0.3283	hyper
cg24102266	0.298942	hyper
cg05639679	0.296135	hyper
cg04147049	0.202568	hyper
cg02631838	0.278234	hyper
cg16348470	0.245921	hyper
cg00114029	0.258663	hyper
cg21306240	0.268331	hyper
cg13193455	0.214556	hyper
cg18451114	0.207279	hyper
cg21270860	0.232202	hyper
cg10626816	0.21305	hyper
cg10523966	0.288163	hyper
cg22851420	0.2238	hyper
cg18438793	0.254079	hyper
cg11139646	0.274156	hyper
cg15728256	0.204739	hyper
cg07405182	0.239243	hyper
cg23847109	0.211706	hyper
cg19900615	0.24119	hyper
cg11386025	0.244632	hyper
cg13472192	0.340068	hyper
cg14899716	0.313769	hyper
cg24634568	0.227678	hyper
cg18391694	0.221489	hyper
cg27232866	0.333652	hyper
cg19254906	0.323471	hyper
cg10224098	0.261261	hyper
cg22160000	0.266928	hyper
cg01913970	0.299011	hyper
cg27636310	0.330645	hyper
cg13104713	0.259457	hyper
cg14709691	0.315309	hyper
cg03257575	0.293203	hyper
cg19807257	0.319103	hyper
cg19375537	0.215047	hyper
cg05050657	0.213483	hyper
cg18164611	0.284533	hyper
cg22604316	0.340351	hyper
cg10961841	0.203011	hyper
cg25764899	0.448245	hyper
cg04363624	0.323599	hyper
cg19809499	0.41232	hyper
cg18815943	0.319274	hyper
cg15457058	0.358251	hyper
cg01281911	0.27399	hyper
cg24525176	0.204739	hyper
cg13167730	0.250432	hyper
cg13674174	0.291381	hyper
cg19250799	0.34897	hyper
cg06829686	0.468024	hyper
cg20284629	0.228395	hyper
cg13936452	0.425464	hyper
cg06531379	0.383509	hyper
cg26864230	0.390986	hyper
cg21535606	0.23881	hyper
cg11856897	0.283268	hyper
cg22524657	0.536874	hyper
cg07376547	0.335677	hyper
cg07274590	0.25903	hyper
cg25137711	0.218376	hyper
cg01710865	0.279667	hyper
cg02623400	0.237735	hyper
cg05697849	0.30568	hyper
cg16391955	0.294312	hyper
cg17603689	0.232601	hyper
cg23097402	0.260025	hyper
cg12756396	0.217468	hyper
cg17800654	0.329079	hyper
cg26560222	0.3813	hyper
cg00152008	0.229768	hyper
cg10776919	0.253441	hyper
cg04431629	0.2058	hyper
cg11279444	0.279935	hyper
cg18146843	0.217405	hyper
cg12078320	0.24	hyper
cg19756821	0.220356	hyper
cg00667789	0.352015	hyper
cg00554413	0.228434	hyper
cg24851854	0.385814	hyper
cg05065507	0.260924	hyper
cg13443627	0.216669	hyper
cg16080552	0.209609	hyper
cg23049458	0.398712	hyper
cg12640000	0.248245	hyper
cg03731268	0.409233	hyper
cg17941572	0.410829	hyper
cg06962177	0.340695	hyper
cg12690148	0.298812	hyper
cg22815110	0.231173	hyper
cg15841063	0.329102	hyper
cg18279094	0.42258	hyper
cg21836358	0.244166	hyper
cg21683284	0.214043	hyper
cg16009734	0.257231	hyper
cg17162576	0.200239	hyper
cg25203031	0.239465	hyper
cg08029281	0.260503	hyper
cg12940439	0.274053	hyper
cg27416067	0.261938	hyper
cg20803547	0.293024	hyper
cg08146483	0.318033	hyper
cg12764034	0.235927	hyper
cg04360793	0.248898	hyper
cg15084543	0.209902	hyper
cg10879116	0.239084	hyper
cg20804700	0.233424	hyper
cg22168369	0.211197	hyper
cg25375340	0.281585	hyper
cg02213139	0.249373	hyper
cg26012941	0.222839	hyper
cg15825692	0.217015	hyper
cg22488158	0.26955	hyper
cg16683160	0.31937	hyper
cg04246763	0.24435	hyper
cg15979173	0.228678	hyper
cg01921432	0.24408	hyper
cg18322569	0.210478	hyper
cg25026529	0.351259	hyper
cg11823511	0.37939	hyper
cg26917140	0.209042	hyper
cg12656020	0.293219	hyper
cg24884703	0.26567	hyper
cg16058493	0.281908	hyper
cg26568372	0.260946	hyper
cg06936155	0.241724	hyper
cg22167515	0.423995	hyper
cg12071888	0.221837	hyper
cg04560225	0.280823	hyper
cg14419975	0.256642	hyper
cg13984181	0.210471	hyper
cg22694470	0.200171	hyper
cg00314240	0.228576	hyper
cg04158367	0.266546	hyper
cg26027669	0.293746	hyper
cg17858328	0.28579	hyper
cg18182148	0.248095	hyper
cg14991984	0.31297	hyper
cg17099397	0.266058	hyper
cg08460435	0.299122	hyper
cg21144922	0.208631	hyper
cg02337836	0.209445	hyper
cg07219542	0.269422	hyper
cg18786873	0.370858	hyper
cg11071207	0.212696	hyper
cg06215569	0.305003	hyper
cg06809252	0.423095	hyper
cg11737742	0.270733	hyper
cg05675373	0.217184	hyper
cg13902210	0.270942	hyper
cg20302133	0.325654	hyper
cg11595545	0.430782	hyper
cg06750832	0.287042	hyper
cg25283465	0.24198	hyper
cg23923856	0.320796	hyper
cg11806528	0.235001	hyper
cg07005055	0.233689	hyper
cg13060157	0.220956	hyper
cg22865470	0.383036	hyper
cg12549600	0.242656	hyper
cg19901801	0.29796	hyper
cg22378919	0.252168	hyper
cg13655674	0.263055	hyper
cg06158650	0.277986	hyper
cg18944010	0.318319	hyper
cg21647227	0.280262	hyper
cg13080379	0.297231	hyper
cg26104752	0.283515	hyper
cg14175690	0.41745	hyper
cg10145246	0.265832	hyper
cg15513743	0.248851	hyper
cg05363616	0.280677	hyper
cg02177231	0.308324	hyper
cg23588217	0.21583	hyper
cg04550737	0.357638	hyper
cg21392341	0.345532	hyper
cg27262412	0.276324	hyper
cg24475782	0.258859	hyper
cg24842086	0.26994	hyper
cg14565725	0.387494	hyper
cg24884142	0.378455	hyper
cg10703826	0.490991	hyper
cg05940231	0.349946	hyper
cg25340966	0.413128	hyper
cg08942939	0.324212	hyper
cg02362103	0.330149	hyper
cg23371746	0.360435	hyper
cg06528645	0.208016	hyper
cg21301805	0.351391	hyper
cg07817024	0.220396	hyper
cg07961512	0.316098	hyper
cg22871653	0.228467	hyper
cg24035245	0.445589	hyper
cg17436134	0.258022	hyper
cg14204462	0.218327	hyper
cg25386234	0.206909	hyper
cg13107768	0.237419	hyper
cg24434800	0.226524	hyper
cg27268556	0.218256	hyper
cg12659883	0.306284	hyper
cg01550055	0.278536	hyper
cg02063759	0.244097	hyper
cg01439876	0.292891	hyper
cg17180237	0.273955	hyper
cg01959730	0.424531	hyper
cg09232478	0.301608	hyper
cg10572355	0.257138	hyper
cg13476854	0.267896	hyper
cg24306982	0.227925	hyper
cg16145113	0.221973	hyper
cg25771271	0.277861	hyper
cg13933734	0.24919	hyper
cg13688123	0.211837	hyper
cg19084726	0.355903	hyper
cg20449590	0.501366	hyper
cg21908235	0.366747	hyper
cg02909688	0.208367	hyper
cg05959459	0.215854	hyper
cg25200152	0.42448	hyper
cg18020955	0.211237	hyper
cg19639898	0.211898	hyper
cg05739287	0.25348	hyper
cg15157455	0.217074	hyper
cg24437737	0.220876	hyper
cg18201679	0.239549	hyper
cg20300343	0.342097	hyper
cg00017221	0.270102	hyper
cg23258881	0.207765	hyper
cg19706516	0.242598	hyper
cg06894651	0.219245	hyper
cg04489012	0.269017	hyper
cg07240554	0.237067	hyper
cg21996227	0.275348	hyper
cg05047401	0.318525	hyper
cg26073933	0.311971	hyper
cg09938227	0.300139	hyper
cg23217622	0.348118	hyper
cg20270188	0.213263	hyper
cg03265671	0.200582	hyper
cg16269733	0.321725	hyper
cg06355129	0.231383	hyper
cg02849695	0.241549	hyper
cg13428480	0.385846	hyper
cg24588482	0.308801	hyper
cg08901901	0.289664	hyper
cg02769145	0.302826	hyper
cg10896862	0.302504	hyper
cg13210580	0.227692	hyper
cg06960562	0.319112	hyper
cg26248173	0.32529	hyper
cg10508760	0.249111	hyper
cg25147376	0.290835	hyper
cg21609640	0.28186	hyper
cg26875805	0.211409	hyper
cg00998438	0.228918	hyper
cg06445348	0.381806	hyper
cg04093225	0.24826	hyper
cg04138112	0.380126	hyper
cg17104258	0.280994	hyper
cg08047907	0.212449	hyper
cg24808280	0.209721	hyper
cg16136262	0.208887	hyper
cg25464921	0.275724	hyper
cg22795586	0.262049	hyper
cg22797031	0.361536	hyper
cg23089825	0.371296	hyper
cg07149609	0.391724	hyper
cg04399751	0.248401	hyper
cg02011074	0.261285	hyper
cg06211893	0.24221	hyper
cg23391785	0.425993	hyper
cg26839871	0.249462	hyper
cg06372962	0.218476	hyper
cg15883716	0.273318	hyper
cg13990746	0.218527	hyper
cg17014785	0.327984	hyper
cg24932457	0.328673	hyper
cg15545772	0.322747	hyper
cg16419354	0.208132	hyper
cg12604950	0.209323	hyper
cg19866866	0.364095	hyper
cg01949993	0.231714	hyper
cg05929019	0.2612	hyper
cg04218899	0.283638	hyper
cg06211724	0.270129	hyper
cg22346461	0.265791	hyper
cg23716800	0.248346	hyper
cg15987885	0.277636	hyper
cg13986130	0.245918	hyper
cg23010538	0.289577	hyper
cg06371502	0.289959	hyper
cg25212090	0.206782	hyper
cg15544654	0.313386	hyper
cg12444328	0.219497	hyper
cg08610862	0.278907	hyper
cg08128826	0.243347	hyper
cg04868078	0.237689	hyper
cg13300273	0.345385	hyper
cg11145461	0.289682	hyper
cg16357582	0.240301	hyper
cg10482632	0.294788	hyper
cg24155190	0.262548	hyper
cg02104952	0.218665	hyper
cg04223671	0.251927	hyper
cg04148762	0.27026	hyper
cg17721249	0.36473	hyper
cg22817352	0.201558	hyper
cg24085946	0.250752	hyper
cg09557387	0.285132	hyper
cg20685897	0.235937	hyper
cg06917617	0.273159	hyper
cg10717691	0.262392	hyper
cg09163958	0.309708	hyper
cg01485998	0.203004	hyper
cg00584713	0.210919	hyper
cg04907523	0.34722	hyper
cg01558923	0.23762	hyper
cg24596998	0.305719	hyper
cg26220673	0.278202	hyper
cg24469980	0.265671	hyper
cg14201387	0.442023	hyper
cg12307840	0.255478	hyper
cg00172597	0.346893	hyper
cg08892600	0.217872	hyper
cg21447550	0.229826	hyper
cg21290042	0.203105	hyper
cg01777643	0.259363	hyper
cg18564989	0.216428	hyper
cg22789900	0.393	hyper
cg06188229	0.306335	hyper
cg15147516	0.222625	hyper
cg08708961	0.297021	hyper
cg05053440	0.206315	hyper
cg09511896	0.377392	hyper
cg23663760	0.228187	hyper
cg26841013	0.404532	hyper
cg11176493	0.26137	hyper
cg23540518	0.214894	hyper
cg18875460	0.271088	hyper
cg25272655	0.226796	hyper
cg26107850	0.283927	hyper
cg11672054	0.302002	hyper
cg15471815	0.288067	hyper
cg00948275	0.342675	hyper
cg21453443	0.229223	hyper
cg07225598	0.228086	hyper
cg26859841	0.269124	hyper
cg13850606	0.347809	hyper
cg11668749	0.235136	hyper
cg23597629	0.217989	hyper
cg03432338	0.254331	hyper
cg27504802	0.358766	hyper
cg19269426	0.20721	hyper
cg17816394	0.259057	hyper
cg18765906	0.378181	hyper
cg18770350	0.292172	hyper
cg20482698	0.236384	hyper
cg07790615	0.357183	hyper
cg13239420	0.276428	hyper
cg13849378	0.272631	hyper
cg07315010	0.225367	hyper
cg02356786	0.237926	hyper
cg20681578	0.227379	hyper
cg12629875	0.286016	hyper
cg25794766	0.211543	hyper
cg22502715	0.30015	hyper
cg06902607	0.229678	hyper
cg15829088	0.204102	hyper
cg20429172	0.203759	hyper
cg20810478	0.344414	hyper
cg26157385	0.242272	hyper
cg23054189	0.39023	hyper
cg20146541	0.373176	hyper
cg07533148	0.318771	hyper
cg14250130	0.293744	hyper
cg17298489	0.205945	hyper
cg10119075	0.264182	hyper
cg09445472	0.21557	hyper
cg11104088	0.323306	hyper
cg23316253	0.258062	hyper
cg03599078	0.266129	hyper
cg00956199	0.220908	hyper
cg24039697	0.242306	hyper
cg08347183	0.204917	hyper
cg14327531	0.208811	hyper
cg15267232	0.299952	hyper
cg19883813	0.225403	hyper
cg10297491	0.251588	hyper
cg17290701	0.27484	hyper
cg26328510	0.327272	hyper
cg03813164	0.294476	hyper
cg12356890	0.364869	hyper
cg11472279	0.316214	hyper
cg11002404	0.297254	hyper
cg04088969	0.280822	hyper
cg08949408	0.296422	hyper
cg11880855	0.224607	hyper
cg25104555	0.321567	hyper
cg23912429	0.215186	hyper
cg26983469	0.30257	hyper
cg12874092	0.280132	hyper
cg02746869	0.295478	hyper
cg18514820	0.32518	hyper
cg20319091	0.267722	hyper
cg20018469	0.327602	hyper
cg20011402	0.250564	hyper
cg23565942	0.223445	hyper
cg18794404	0.372755	hyper
cg08863953	0.268252	hyper
cg23039195	0.243249	hyper
cg22490134	0.247585	hyper
cg11229185	0.230062	hyper
cg10732215	0.292854	hyper
cg01553209	0.253571	hyper
cg17098147	0.221779	hyper
cg12610471	0.295289	hyper
cg12377139	0.32524	hyper
cg23016129	0.276243	hyper
cg18247055	0.330467	hyper
cg05099508	0.312821	hyper
cg24031355	0.268123	hyper
cg26492368	0.261366	hyper
cg04532613	0.300868	hyper
cg16636355	0.291274	hyper
cg04819760	0.248666	hyper
cg25324047	0.362804	hyper
cg09403666	0.234163	hyper
cg14568830	0.250529	hyper
cg23068913	0.251873	hyper
cg09795588	0.239885	hyper
cg23944251	0.253751	hyper
cg24361761	0.30179	hyper
cg25920406	0.244125	hyper
cg26520012	0.24386	hyper
cg10091335	0.220639	hyper
cg02636041	0.292222	hyper
cg12451631	0.413516	hyper
cg04766371	0.230039	hyper
cg14673387	0.319081	hyper
cg12043818	0.235557	hyper
cg07990749	0.267051	hyper
cg02394955	0.240491	hyper
cg10423771	0.201391	hyper
cg04425920	0.309342	hyper
cg20457796	0.209041	hyper
cg10056132	0.23641	hyper
cg14156751	0.239401	hyper
cg26452868	0.294586	hyper
cg00755980	0.201367	hyper
cg24239148	0.33683	hyper
cg07852757	0.237731	hyper
cg20744625	0.255144	hyper
cg13848707	0.233838	hyper
cg02119927	0.296666	hyper
cg24331301	0.260673	hyper
cg15323528	0.218184	hyper
cg19879075	0.240326	hyper
cg12710800	0.232289	hyper
cg07904073	0.212541	hyper
cg15297724	0.290522	hyper
cg07671858	0.301109	hyper
cg00560542	0.234118	hyper
cg00773413	0.377751	hyper
cg25862644	0.26053	hyper
cg12091732	0.259009	hyper
cg16999254	0.23686	hyper
cg06647751	0.236025	hyper
cg23516463	0.260994	hyper
cg17876497	0.223621	hyper
cg05756489	0.246786	hyper
cg06291867	0.206254	hyper
cg15732502	0.320214	hyper
cg18484034	0.251206	hyper
cg05127821	0.332293	hyper
cg00714725	0.249965	hyper
cg10716835	0.245761	hyper
cg17538572	0.354189	hyper
cg15454820	0.210421	hyper
cg26268044	0.318473	hyper
cg24255928	0.235294	hyper
cg19837790	0.212587	hyper
cg04991805	0.211786	hyper
cg04972745	0.255935	hyper
cg02798576	0.243098	hyper
cg03679755	0.409013	hyper
cg07099331	0.20097	hyper
cg11697427	0.247782	hyper
cg18358869	0.208907	hyper
cg08908184	0.255412	hyper
cg03020810	0.229144	hyper
cg25741023	0.238333	hyper
cg20615879	0.297086	hyper
cg00299972	0.235158	hyper
cg00741609	0.206904	hyper
cg12118269	0.262835	hyper
cg25266629	0.256626	hyper
cg14861089	0.456764	hyper
cg14461582	0.233855	hyper
cg01175020	0.23573	hyper
cg06382559	0.21007	hyper
cg20120208	0.230386	hyper
cg10420161	0.24466	hyper
cg14038391	0.30959	hyper
cg17101450	0.367722	hyper
cg24570303	0.284406	hyper
cg12646649	0.224622	hyper
cg03242698	0.227489	hyper
cg04886846	0.206807	hyper
cg19507206	0.229961	hyper
cg09165441	0.357694	hyper
cg25209842	0.335548	hyper
cg06169131	0.212602	hyper
cg23095743	0.369716	hyper
cg13325154	0.273165	hyper
cg09671951	0.343654	hyper
cg18673954	0.292428	hyper
cg21384402	0.332707	hyper
cg24680586	0.36412	hyper
cg17567560	0.315679	hyper
cg15475851	0.227195	hyper
cg18932798	0.418305	hyper
cg00824018	0.325657	hyper
cg08692733	0.24113	hyper
cg06143897	0.284345	hyper
cg16066219	0.218584	hyper
cg24808891	0.200246	hyper
cg26783057	0.300688	hyper
cg10511988	0.235297	hyper
cg25527090	0.295663	hyper
cg16043357	0.228514	hyper
cg08833577	0.320275	hyper
cg26595643	0.270315	hyper
cg12317601	0.229623	hyper
cg02531437	0.202278	hyper
cg03541338	0.218655	hyper
cg12420900	0.201786	hyper
cg06733794	0.320149	hyper
cg06966660	0.313826	hyper
cg10882304	0.2511	hyper
cg26071526	0.299583	hyper
cg21951457	0.223382	hyper
cg26735846	0.216002	hyper
cg15396686	0.253779	hyper
cg11171221	0.20757	hyper
cg02430935	0.241006	hyper
cg08218734	0.244589	hyper
cg06525651	0.228438	hyper
cg03242819	0.252431	hyper
cg03070297	0.230589	hyper
cg25984344	0.208467	hyper
cg03129384	0.218555	hyper
cg18368487	0.209037	hyper
cg26115633	0.228976	hyper
cg11569407	0.213771	hyper
cg19424261	0.228652	hyper
cg03109827	0.24871	hyper
cg02886408	0.276336	hyper
cg08753373	0.272831	hyper
cg11174855	0.446946	hyper
cg06082548	0.264237	hyper
cg12816961	0.349982	hyper
cg08441806	0.317912	hyper
cg11068946	0.340144	hyper
cg05904135	0.38884	hyper
cg16949120	0.303683	hyper
cg01384488	0.315466	hyper
cg27583690	0.34746	hyper
cg10171448	0.448488	hyper
cg00701692	0.305391	hyper
cg09260089	0.367139	hyper
cg03905847	0.314696	hyper
cg17259183	0.314725	hyper
cg06769546	0.41296	hyper
cg19355087	0.300693	hyper
cg11342452	0.220074	hyper
cg02306630	0.257973	hyper
cg06648277	0.263213	hyper
cg07055616	0.268902	hyper
cg00699945	0.293187	hyper
cg24659054	0.37332	hyper
cg15304699	0.339876	hyper
cg01303723	0.318048	hyper
cg17996619	0.302012	hyper
cg19701540	0.32445	hyper
cg07251711	0.242203	hyper
cg25485875	0.378206	hyper
cg15558882	0.210586	hyper
cg04293902	0.267417	hyper
cg09053680	0.373209	hyper
cg24382527	0.26322	hyper
cg00929798	0.208815	hyper
cg21625464	0.210366	hyper
cg12036817	0.218283	hyper
cg15661311	0.297327	hyper
cg03720581	0.207796	hyper
cg20931042	0.251232	hyper
cg06825142	0.227324	hyper
cg00556112	0.212622	hyper
cg12928379	0.278904	hyper
cg19389884	0.288856	hyper
cg04938738	0.248664	hyper
cg09894698	0.31184	hyper
cg18485844	0.29028	hyper
cg13930892	0.360052	hyper
cg06263495	0.221962	hyper
cg20912770	0.210702	hyper
cg05309948	0.318861	hyper
cg15790820	0.341394	hyper
cg07333715	0.324153	hyper
cg10504000	0.328462	hyper
cg23623667	0.381699	hyper
cg19779211	0.284756	hyper
cg07592963	0.20174	hyper
cg09554951	0.232493	hyper
cg26730416	0.281083	hyper
cg03559682	0.21542	hyper
cg13334650	0.237655	hyper
cg16281276	0.41212	hyper
cg20771178	0.207461	hyper
cg00450824	0.297313	hyper
cg03666741	0.23648	hyper
cg03963327	0.233331	hyper
cg04812556	0.327691	hyper
cg10376408	0.339239	hyper
cg13177786	0.218783	hyper
cg16915821	0.268429	hyper
cg17039391	0.288565	hyper
cg12778215	0.27202	hyper
cg19867649	0.260588	hyper
cg24543696	0.326518	hyper
cg05106294	0.40626	hyper
cg05817758	0.208623	hyper
cg08876434	0.338422	hyper
cg25344734	0.221949	hyper
cg26005578	0.33032	hyper
cg05095158	0.370917	hyper
cg22740547	0.357719	hyper
cg07600636	0.231131	hyper
cg20098471	0.242566	hyper
cg02831587	0.317224	hyper
cg26240185	0.325877	hyper
cg03326059	0.277791	hyper
cg24412501	0.213164	hyper
cg04012924	0.28132	hyper
cg04547675	0.238371	hyper
cg12828075	0.276505	hyper
cg22792646	0.240074	hyper
cg23463269	0.200309	hyper
cg13997645	0.280049	hyper
cg05183931	0.290744	hyper
cg06425919	0.248741	hyper
cg19947104	0.265024	hyper
cg00413617	0.213479	hyper
cg24480695	0.264593	hyper
cg13445796	0.303944	hyper
cg02878244	0.202821	hyper
cg23632985	0.227386	hyper
cg21678813	0.207032	hyper
cg16884902	0.211422	hyper
cg27142536	0.260378	hyper
cg02027945	0.41956	hyper
cg01642521	0.297529	hyper
cg19859290	0.310359	hyper
cg13974632	0.220285	hyper
cg05733135	0.205279	hyper
cg26949694	0.223266	hyper
cg13342435	0.214464	hyper
cg25339073	0.220081	hyper
cg16865446	0.218519	hyper
cg11827910	0.274278	hyper
cg20014398	0.28772	hyper
cg09537620	0.263822	hyper
cg18372607	0.28119	hyper
cg12086936	0.218742	hyper
cg05490712	0.251682	hyper
cg09656389	0.258379	hyper
cg11741189	0.267913	hyper
cg24701575	0.201104	hyper
cg03405909	0.337649	hyper
cg08364561	0.314967	hyper
cg07441518	0.222961	hyper
cg13502741	0.212861	hyper
cg20019985	0.282509	hyper
cg03730428	0.288623	hyper
cg26595278	0.257861	hyper
cg06148118	0.207089	hyper
cg14416371	0.312242	hyper
cg01939477	0.315328	hyper
cg16407471	0.224807	hyper
cg16389399	0.248538	hyper
cg03444245	0.2012	hyper
cg17282004	0.234136	hyper
cg05228359	0.249322	hyper
cg18756536	0.235053	hyper
cg20654468	0.241577	hyper
cg26379859	0.254798	hyper
cg16283208	0.20181	hyper
cg06341513	0.287985	hyper
cg02399524	0.204649	hyper
cg03932723	0.228208	hyper
cg11364273	0.265383	hyper
cg03423149	0.290018	hyper
cg27466845	0.266956	hyper
cg10940462	0.302955	hyper
cg17236169	0.337732	hyper
cg25170017	0.209792	hyper
cg18953784	0.242116	hyper
cg15000841	0.223358	hyper
cg20909686	0.295953	hyper
cg08296831	0.304234	hyper
cg07435294	0.264849	hyper
cg21971621	0.237243	hyper
cg24960947	0.293737	hyper
cg14780632	0.27906	hyper
cg22066230	0.225287	hyper
cg01280128	0.274152	hyper
cg14699728	0.328813	hyper
cg20648847	0.234056	hyper
cg05475524	0.205038	hyper
cg04434593	0.319166	hyper
cg18935453	0.278648	hyper
cg09177106	0.241932	hyper
cg23167906	0.320852	hyper
cg11207763	0.338332	hyper
cg24370475	0.313129	hyper
cg21052682	0.394234	hyper
cg18210732	0.305417	hyper
cg09574088	0.27858	hyper
cg04495670	0.240184	hyper
cg06329574	0.229663	hyper
cg20170028	0.240555	hyper
cg07110405	0.313202	hyper
cg04462378	0.203167	hyper
cg19651694	0.203193	hyper
cg10064339	0.375184	hyper
cg04361852	0.332424	hyper
cg19975933	0.27967	hyper
cg08017858	0.284319	hyper
cg03506033	0.26094	hyper
cg05774229	0.200824	hyper
cg25717182	0.272406	hyper
cg12269002	0.254518	hyper
cg17542408	0.239018	hyper
cg19320476	0.288951	hyper
cg02973171	0.360579	hyper
cg18121003	0.293913	hyper
cg04653522	0.220207	hyper
cg01568784	0.249213	hyper
cg12188986	0.281897	hyper
cg01923218	0.385208	hyper
cg19851909	0.204612	hyper
cg16317734	0.202965	hyper
cg05238517	0.247452	hyper
cg18342462	0.296814	hyper
cg02532096	0.277516	hyper
cg03864000	0.229475	hyper
cg23881278	0.372672	hyper
cg12758687	0.220477	hyper
cg02256049	0.369737	hyper
cg21540621	0.294782	hyper
cg07537095	0.238115	hyper
cg25896644	0.369919	hyper
cg05133179	0.211674	hyper
cg10000952	0.231925	hyper
cg27323784	0.307055	hyper
cg01204606	0.293264	hyper
cg25551714	0.261221	hyper
cg20001829	0.252639	hyper
cg14359435	0.207659	hyper
cg10601287	0.227635	hyper
cg15407505	0.255985	hyper
cg07976064	0.230954	hyper
cg03109306	0.248099	hyper
cg09657963	0.269313	hyper
cg23727983	0.365784	hyper
cg19792599	0.362112	hyper
cg11413039	0.355198	hyper
cg05621343	0.302991	hyper
cg11781389	0.230753	hyper
cg10700424	0.315926	hyper
cg07759394	0.377511	hyper
cg11012046	0.280892	hyper
cg26388816	0.325335	hyper
cg19685491	0.268533	hyper
cg15279308	0.21308	hyper
cg07987843	0.201116	hyper
cg04804877	0.241944	hyper
cg25136495	0.317205	hyper
cg10500147	0.300285	hyper
cg11296759	0.238055	hyper
cg15251385	0.337132	hyper
cg16404371	0.287503	hyper
cg25500050	0.240831	hyper
cg06598091	0.315732	hyper
cg10143811	0.344672	hyper
cg09526758	0.268446	hyper
cg07869763	0.279411	hyper
cg10483825	0.240694	hyper
cg06437004	0.212427	hyper
cg00753478	0.403096	hyper
cg09118312	0.304898	hyper
cg02659794	0.283897	hyper
cg04354474	0.248367	hyper
cg26800162	0.304903	hyper
cg05578357	0.271823	hyper
cg10333808	0.253472	hyper
cg20399616	0.435761	hyper
cg16242629	0.202234	hyper
cg19619405	0.272289	hyper
cg18348142	0.331163	hyper
cg10695848	0.204329	hyper
cg02408775	0.26674	hyper
cg22861561	0.207176	hyper
cg19451673	0.200912	hyper
cg26205652	0.344782	hyper
cg08869573	0.261428	hyper
cg16374999	0.245361	hyper
cg24453580	0.29829	hyper
cg27382405	0.263412	hyper
cg18486102	0.272567	hyper
cg06947913	0.327779	hyper
cg04669574	0.257974	hyper
cg12193731	0.212138	hyper
cg07170824	0.309009	hyper
cg04034767	0.423848	hyper
cg00817367	0.508083	hyper
cg06970510	0.337084	hyper
cg22958090	0.370422	hyper
cg07166654	0.261988	hyper
cg09597070	0.243524	hyper
cg16917193	0.291598	hyper
cg25810484	0.276902	hyper
cg26113809	0.271193	hyper
cg26931862	0.218789	hyper
cg03536474	0.254325	hyper
cg10792302	0.274612	hyper
cg20402783	0.237299	hyper
cg19164987	0.210173	hyper
cg07687119	0.281945	hyper
cg03255182	0.306443	hyper
cg16370398	0.294407	hyper
cg27478242	0.290189	hyper
cg27408285	0.220022	hyper
cg23824801	0.24208	hyper
cg20687242	0.20223	hyper
cg24654525	0.242077	hyper
cg01723148	0.283282	hyper
cg25392692	0.265678	hyper
cg12230728	0.307746	hyper
cg05771369	0.317836	hyper
cg21361094	0.399963	hyper
cg14643892	0.212389	hyper
cg19998368	0.272243	hyper
cg03030717	0.207865	hyper
cg26397188	0.253492	hyper
cg24166864	0.238207	hyper
cg26279550	0.237941	hyper
cg20162652	0.264364	hyper
cg26074603	0.256611	hyper
cg05860723	0.430028	hyper
cg22171539	0.210987	hyper
cg17402060	0.391075	hyper
cg13845094	0.277682	hyper
cg03064067	0.298466	hyper
cg13916459	0.300448	hyper
cg04797323	0.271561	hyper
cg13372458	0.229422	hyper
cg23982858	0.314961	hyper
cg00927554	0.283402	hyper
cg22538054	0.45167	hyper
cg03308628	0.28034	hyper
cg22802813	0.326866	hyper
cg13879483	0.579537	hyper
cg07783282	0.396947	hyper
cg25315816	0.247223	hyper
cg03609960	0.201582	hyper
cg26833652	0.229112	hyper
cg07691152	0.256298	hyper
cg02305377	0.250064	hyper
cg22274539	0.247353	hyper
cg27663938	0.290519	hyper
cg01857475	0.303315	hyper
cg03817911	0.329463	hyper
cg20923245	0.264378	hyper
cg21234561	0.263178	hyper
cg23855505	0.209268	hyper
cg05583240	0.213296	hyper
cg12910175	0.241606	hyper
cg16182707	0.317941	hyper
cg04892391	0.304229	hyper
cg20443254	0.371902	hyper
cg01295392	0.247042	hyper
cg18041884	0.250123	hyper
cg10800464	0.246884	hyper
cg09887059	0.318309	hyper
cg26620530	0.261635	hyper
cg21229570	0.24179	hyper
cg10831607	0.282732	hyper
cg10967023	0.294659	hyper
cg05398903	0.312946	hyper
cg21045464	0.302765	hyper
cg22729539	0.209312	hyper
cg21176475	0.283573	hyper
cg26211360	0.245081	hyper
cg16953816	0.207785	hyper
cg16853770	0.308495	hyper
cg16138158	0.215206	hyper
cg06745944	0.201004	hyper
cg26986180	0.219266	hyper
cg02823783	0.304829	hyper
cg07347092	0.326056	hyper
cg01240444	0.241345	hyper
cg11026555	0.299502	hyper
cg13938881	0.246204	hyper
cg21265540	0.354844	hyper
cg18235050	0.288528	hyper
cg02072400	0.282916	hyper
cg23900203	0.229419	hyper
cg23907926	0.238962	hyper
cg25694349	0.240503	hyper
cg05617413	0.28626	hyper
cg00058329	0.299962	hyper
cg16562275	0.26925	hyper
cg07388347	0.2359	hyper
cg25928819	0.26912	hyper
cg15607538	0.341019	hyper
cg09831026	0.302205	hyper
cg12346592	0.261762	hyper
cg25524962	0.303736	hyper
cg21115608	0.223642	hyper
cg22900415	0.383249	hyper
cg27234864	0.415699	hyper
cg15205636	0.279725	hyper
cg26315862	0.351255	hyper
cg00035636	0.245763	hyper
cg06001519	0.304777	hyper
cg22558291	0.279363	hyper
cg18815647	0.228125	hyper
cg07920503	0.254274	hyper
cg22029275	0.226138	hyper
cg18236477	0.203094	hyper
cg26609631	0.226332	hyper
cg15992563	0.226174	hyper
cg10034364	0.246606	hyper
cg09887867	0.210232	hyper
cg00121843	0.212004	hyper
cg01404317	0.201072	hyper
cg02478448	0.371203	hyper
cg17495912	0.214636	hyper
cg02121529	0.224321	hyper
cg19281363	0.202538	hyper
cg18028711	0.366439	hyper
cg15969216	0.297627	hyper
cg15205527	0.262682	hyper
cg02674384	0.236607	hyper
cg08018585	0.338149	hyper
cg26667946	0.257267	hyper
cg10795666	0.227592	hyper
cg24030370	0.209127	hyper
cg14857764	0.301654	hyper
cg09524946	0.284536	hyper
cg17241776	0.271297	hyper
cg13846270	0.229062	hyper
cg18002116	0.204931	hyper
cg14950829	0.201557	hyper
cg07847863	0.233658	hyper
cg09813525	0.314692	hyper
cg08136772	0.228706	hyper
cg05336395	0.29396	hyper
cg17555373	0.284091	hyper
cg13974192	0.220281	hyper
cg27467803	0.237057	hyper
cg11312408	0.239694	hyper
cg26444528	0.298859	hyper
cg19497031	0.359547	hyper
cg11806672	0.220676	hyper
cg01994205	0.2397	hyper
cg08097882	0.243011	hyper
cg24425021	0.278497	hyper
cg27398263	0.319634	hyper
cg09010671	0.288892	hyper
cg08278487	0.201516	hyper
cg21264189	0.395848	hyper
cg25682299	0.202929	hyper
cg17957186	0.228103	hyper
cg15778745	0.310185	hyper
cg12271981	0.249659	hyper
cg24590788	0.23848	hyper
cg24426691	0.248746	hyper
cg25032595	0.474907	hyper
cg25702335	0.247238	hyper
cg24545961	0.288652	hyper
cg20985450	0.345243	hyper
cg03313945	0.208337	hyper
cg18557131	0.214098	hyper
cg00529958	0.257142	hyper
cg24136205	0.207688	hyper
cg16033633	0.23739	hyper
cg10679688	0.201281	hyper
cg11502555	0.314476	hyper
cg21100077	0.248762	hyper
cg18161327	0.416481	hyper
cg08813349	0.221366	hyper
cg17242608	0.26244	hyper
cg03495768	0.248265	hyper
cg17882660	0.243544	hyper
cg20057676	0.237748	hyper
cg24742746	0.289216	hyper
cg11779440	0.235863	hyper
cg06654537	0.203296	hyper
cg00295794	0.376061	hyper
cg18008019	0.29537	hyper
cg19385331	0.2492	hyper
cg04370314	0.293298	hyper
cg22489321	0.315618	hyper
cg12053155	0.255226	hyper
cg14363981	0.22836	hyper
cg18771357	0.395962	hyper
cg27226949	0.247194	hyper
cg06784108	0.254317	hyper
cg11173146	0.378926	hyper
cg03929741	0.356867	hyper
cg05040544	0.278103	hyper
cg04321866	0.272066	hyper
cg25810247	0.364998	hyper
cg08404009	0.219402	hyper
cg23619365	0.211824	hyper
cg24604013	0.38385	hyper
cg16705627	0.306296	hyper
cg15466862	0.303467	hyper
cg01236132	0.206236	hyper
cg14582400	0.238741	hyper
cg14567963	0.242344	hyper
cg20902783	0.282992	hyper
cg18081258	0.326215	hyper
cg18732064	0.332223	hyper
cg05736987	0.22914	hyper
cg11723850	0.327008	hyper
cg04839289	0.282527	hyper
cg24127861	0.242052	hyper
cg26009486	0.203433	hyper
cg19832521	0.235407	hyper
cg24725576	0.212154	hyper
cg25078444	0.353961	hyper
cg16038120	0.323185	hyper
cg02991338	0.242479	hyper
cg10300684	0.242641	hyper
cg05872306	0.221867	hyper
cg07489048	0.35314	hyper
cg23302649	0.243608	hyper
cg14251622	0.417593	hyper
cg27574000	0.221505	hyper
cg17003293	0.348748	hyper
cg23906738	0.269266	hyper
cg04224064	0.231949	hyper
cg18468354	0.25141	hyper
cg10530851	0.318558	hyper
cg01972418	0.255714	hyper
cg10741025	0.288476	hyper
cg23683588	0.224401	hyper
cg16404157	0.20905	hyper
cg05057720	0.332375	hyper
cg08139247	0.299977	hyper
cg21107197	0.354774	hyper
cg16489586	0.32049	hyper
cg18106312	0.231274	hyper
cg20977794	0.246483	hyper
cg22881914	0.271041	hyper
cg04701034	0.302674	hyper
cg24989962	0.262529	hyper
cg06738602	0.206317	hyper
cg20297199	0.312248	hyper
cg08162372	0.501335	hyper
cg14310034	0.358819	hyper
cg02946204	0.227696	hyper
cg13185030	0.317026	hyper
cg19099850	0.243709	hyper
cg15312264	0.240112	hyper
cg19871940	0.31875	hyper
cg18280830	0.206929	hyper
cg13023623	0.215154	hyper
cg15607672	0.20461	hyper
cg09624466	0.221752	hyper
cg21039708	0.289321	hyper
cg23324048	0.250927	hyper
cg20585530	0.283106	hyper
cg19456540	0.269196	hyper
cg01541645	0.231532	hyper
cg12091642	0.262267	hyper
cg02745636	0.216332	hyper
cg27287745	0.211118	hyper
cg19610529	0.367542	hyper
cg23322933	0.405091	hyper
cg01449136	0.253727	hyper
cg02320543	0.265411	hyper
cg18103859	0.379605	hyper
cg26236177	0.354591	hyper
cg10397765	0.397239	hyper
cg15425541	0.263575	hyper
cg13007843	0.219368	hyper
cg26195829	0.312067	hyper
cg06396724	0.244882	hyper
cg15802091	0.227512	hyper
cg24642523	0.211626	hyper
cg08196842	0.232756	hyper
cg17306261	0.26392	hyper
cg23265500	0.238542	hyper
cg12281657	0.221668	hyper
cg17930034	0.239024	hyper
cg04281464	0.299505	hyper
cg23920953	0.401446	hyper
cg07139509	0.322894	hyper
cg09284026	0.260199	hyper
cg00890485	0.203861	hyper
cg23241781	0.306403	hyper
cg13222752	0.298815	hyper
cg06204735	0.323644	hyper
cg18103730	0.247605	hyper
cg26245531	0.243738	hyper
cg16086620	0.394474	hyper
cg09341793	0.236669	hyper
cg24034005	0.260198	hyper
cg16002305	0.212038	hyper
cg20574436	0.263058	hyper
cg10118513	0.248049	hyper
cg10528576	0.209957	hyper
cg11193865	0.254607	hyper
cg02874376	0.240132	hyper
cg20981086	0.240432	hyper
cg05369857	0.374797	hyper
cg15341124	0.204696	hyper
cg04132199	0.246017	hyper
cg27055481	0.263004	hyper
cg15428435	0.259575	hyper
cg20070026	0.24636	hyper
cg05920961	0.207747	hyper
cg25577023	0.401395	hyper
cg02811627	0.208535	hyper
cg15827779	0.212516	hyper
cg24779941	0.251423	hyper
cg11130317	0.290968	hyper
cg11144753	0.324743	hyper
cg17275781	0.236371	hyper
cg14361409	0.267242	hyper
cg11481687	0.28264	hyper
cg03581459	0.205191	hyper
cg12425861	0.219242	hyper
cg18397450	0.358722	hyper
cg19499452	0.269897	hyper
cg18912855	0.361365	hyper
cg10762626	0.310118	hyper
cg15885628	0.257275	hyper
cg20698924	0.260571	hyper
cg08107689	0.253217	hyper
cg04283162	0.273507	hyper
cg02093732	0.301344	hyper
cg20663376	0.207064	hyper
cg03465028	0.248251	hyper
cg07943461	0.301832	hyper
cg03884132	0.261259	hyper
cg08495115	0.290205	hyper
cg19701378	0.203617	hyper
cg26330116	0.248376	hyper
cg03848381	0.233809	hyper
cg20305024	0.223811	hyper
cg27021986	0.217647	hyper
cg27496526	0.263716	hyper
cg03257179	0.236111	hyper
cg06799422	0.285865	hyper
cg22546696	0.204967	hyper
cg06246094	0.288281	hyper
cg21883598	0.283051	hyper
cg22592142	0.31041	hyper
cg19968840	0.341109	hyper
cg02430385	0.281036	hyper
cg24505618	0.335122	hyper
cg05804220	0.438368	hyper
cg10496082	0.360392	hyper
cg10583297	0.345063	hyper
cg01629716	0.209015	hyper
cg20056542	0.332178	hyper
cg13877670	0.245734	hyper
cg06657050	0.202418	hyper
cg12686317	0.273627	hyper
cg25902187	0.261986	hyper
cg11480800	0.224441	hyper
cg13982454	0.225226	hyper
cg12382153	0.369487	hyper
cg21820656	0.213281	hyper
cg18207741	0.261011	hyper
cg26517663	0.248428	hyper
cg03059131	0.283123	hyper
cg10426464	0.241117	hyper
cg02018277	0.332688	hyper
cg21210224	0.304799	hyper
cg23118086	0.339113	hyper
cg27522060	0.268591	hyper
cg00451642	0.211386	hyper
cg04805181	0.253289	hyper
cg16670554	0.321043	hyper
cg27649239	0.352819	hyper
cg20557801	0.244501	hyper
cg24880701	0.308571	hyper
cg22241820	0.290767	hyper
cg12376086	0.265246	hyper
cg21890726	0.389067	hyper
cg15107368	0.354098	hyper
cg15565032	0.242711	hyper
cg20532999	0.232507	hyper
cg09493290	0.274435	hyper
cg21801378	0.211227	hyper
cg20809087	0.360692	hyper
cg09616463	0.297032	hyper
cg08318283	0.201842	hyper
cg02161084	0.362123	hyper
cg01178680	0.317541	hyper
cg27552679	0.31129	hyper
cg15611336	0.271047	hyper
cg05196969	0.349344	hyper
cg19464917	0.445912	hyper
cg26674943	0.349255	hyper
cg25649641	0.230145	hyper
cg04143876	0.226163	hyper
cg16358679	0.363786	hyper
cg17246382	0.389769	hyper
cg01786994	0.3849	hyper
cg22496102	0.225421	hyper
cg25029264	0.237035	hyper
cg14380111	0.223126	hyper
cg18028999	0.225179	hyper
cg09236163	0.217054	hyper
cg10534507	0.216178	hyper
cg20633020	0.230474	hyper
cg27578811	0.295025	hyper
cg01645753	0.274319	hyper
cg24319381	0.248603	hyper
cg21071896	0.21551	hyper
cg26460092	0.383383	hyper
cg03063639	0.447359	hyper
cg17506460	0.203899	hyper
cg12058947	0.266785	hyper
cg15642758	0.244137	hyper
cg19988449	0.202964	hyper
cg27304406	0.214322	hyper
cg18560204	0.271699	hyper
cg18952647	0.234936	hyper
cg26654798	0.220708	hyper
cg06523224	0.284474	hyper
cg07016258	0.206618	hyper
cg27407147	0.214926	hyper
cg12598235	0.205998	hyper
cg08631504	0.238316	hyper
cg23999695	0.319715	hyper
cg26434983	0.205712	hyper
cg06100807	0.277478	hyper
cg18726691	0.223191	hyper
cg09397246	0.247227	hyper
cg03209642	0.235977	hyper
cg05211768	0.275077	hyper
cg12630461	0.217532	hyper
cg10959198	0.288138	hyper
cg10495084	0.23942	hyper
cg03437748	0.215261	hyper
cg22375192	0.411296	hyper
cg15460872	0.428501	hyper
cg18202336	0.284018	hyper
cg07779120	0.496678	hyper
cg17297216	0.211746	hyper
cg13191049	0.200173	hyper
cg08892705	0.282534	hyper
cg25331703	0.276242	hyper
cg07703401	0.293899	hyper
cg02401454	0.345551	hyper
cg05520409	0.200805	hyper
cg05933904	0.277625	hyper
cg07076076	0.222908	hyper
cg03467725	0.233006	hyper
cg08734647	0.266396	hyper
cg01422476	0.259988	hyper
cg09229918	0.324361	hyper
cg27028760	0.287046	hyper
cg08601673	0.275713	hyper
cg04784471	0.304141	hyper
cg06036912	0.21038	hyper
cg07101909	0.24515	hyper
cg27376182	0.280868	hyper
cg05576262	0.228466	hyper
cg05048377	0.266255	hyper
cg02970836	0.500055	hyper
cg05671386	0.204534	hyper
cg00033551	0.540252	hyper
cg00970396	0.464494	hyper
cg26475649	0.218246	hyper
cg06490869	0.213349	hyper
cg03713642	0.24925	hyper
cg08681432	0.282045	hyper
cg03306374	0.324573	hyper
cg03217795	0.331785	hyper
cg16606674	0.239486	hyper
cg08956724	0.211626	hyper
cg16754364	0.213161	hyper
cg07160932	0.291693	hyper
cg03890691	0.227894	hyper
cg15415545	0.301709	hyper
cg07049552	0.218994	hyper
cg07506299	0.250341	hyper
cg00524708	0.204497	hyper
cg01754713	0.200317	hyper
cg00133595	0.255062	hyper
cg10038009	0.255325	hyper
cg13352836	0.232667	hyper
cg09983897	0.232825	hyper
cg04285275	0.267572	hyper
cg07350501	0.209178	hyper
cg10222027	0.27184	hyper
cg15811515	0.324003	hyper
cg02755525	0.323236	hyper
cg07973470	0.252152	hyper
cg16573782	0.234732	hyper
cg09792926	0.235752	hyper
cg26483229	0.228256	hyper
cg09275704	0.263065	hyper
cg06088745	0.20633	hyper
cg00221382	0.210418	hyper
cg04166294	0.244526	hyper
cg07300060	0.214842	hyper
cg09851951	0.281776	hyper
cg26537209	0.229206	hyper
cg09480047	0.233464	hyper
cg05071046	0.21495	hyper
cg05895353	0.333889	hyper
cg07254066	0.304902	hyper
cg16642791	0.270869	hyper
cg01901262	0.34561	hyper
cg16376108	0.214817	hyper
cg09492451	0.310243	hyper
cg07452217	0.217193	hyper
cg07505018	0.247111	hyper
cg05317090	0.22607	hyper
cg04786287	0.216469	hyper
cg04793813	0.229754	hyper
cg27559661	0.245188	hyper
cg08902977	0.22255	hyper
cg07844931	0.294171	hyper
cg08699646	0.2891	hyper
cg08032924	0.228699	hyper
cg07153665	0.237994	hyper
cg05546863	0.238728	hyper
cg16626067	0.343665	hyper
cg06666025	0.253891	hyper
cg04781274	0.226793	hyper
cg06279276	0.236755	hyper
cg05948940	0.272966	hyper
cg09202227	0.226931	hyper
cg07461772	0.322237	hyper
cg07061260	0.228534	hyper
cg00748373	0.256336	hyper
cg06575065	0.20406	hyper
cg27417609	0.212393	hyper
cg09422450	0.306402	hyper
cg04317962	0.301792	hyper
cg07926482	0.211812	hyper
cg21491107	0.264372	hyper
cg09360770	0.239519	hyper
cg07598385	0.202248	hyper
cg02944617	0.281685	hyper
cg08449049	0.219519	hyper
cg07850527	0.216218	hyper
cg11686528	0.298419	hyper
cg10801328	0.345089	hyper
cg01415909	0.214197	hyper
cg19619387	0.231298	hyper
cg04743758	0.341911	hyper
cg17029019	0.206035	hyper
cg04352272	0.200338	hyper
cg13254286	0.316713	hyper
cg17062279	0.31215	hyper
cg16732469	0.265363	hyper
cg16551483	0.260779	hyper
cg06151243	0.241693	hyper
cg04974290	0.377367	hyper
cg05918002	0.248006	hyper
cg27362525	0.406475	hyper
cg01120173	0.351315	hyper
cg26782108	0.20122	hyper
cg13545212	0.404646	hyper
cg08843809	0.201329	hyper
cg02093112	0.209081	hyper
cg07540103	0.210402	hyper
cg09737314	0.285994	hyper
cg21237687	0.256113	hyper
cg18470295	0.202618	hyper
cg12863545	0.225144	hyper
cg26998044	0.23831	hyper
cg07497520	0.203253	hyper
cg02346492	0.201217	hyper
cg11343211	0.291134	hyper
cg10373003	0.202273	hyper
cg27618671	0.227279	hyper
cg13405332	0.303489	hyper
cg25295727	0.31017	hyper
cg04209650	0.21305	hyper
cg19435033	0.27083	hyper
cg02058408	0.233444	hyper
cg27056599	0.237608	hyper
cg15760257	0.319074	hyper
cg14676825	0.273656	hyper
cg21816330	0.312269	hyper
cg11956953	0.27077	hyper
cg07406897	0.220699	hyper
cg16755500	0.255656	hyper
cg21101720	0.259752	hyper
cg04590184	0.254095	hyper
cg25821304	0.232662	hyper
cg09811317	0.232056	hyper
cg15258416	0.200813	hyper
cg16980360	0.260709	hyper
cg13204512	0.44005	hyper
cg16579555	0.357373	hyper
cg01541814	0.284281	hyper
cg13726682	0.269833	hyper
cg00447970	0.262268	hyper
cg12855166	0.252655	hyper
cg19942495	0.214365	hyper
cg24613080	0.292987	hyper
cg14603098	0.259884	hyper
cg09655666	0.323052	hyper
cg16364121	0.241538	hyper
cg23402821	0.231475	hyper
cg22660578	0.219937	hyper
cg10356613	0.262996	hyper
cg14754787	0.326442	hyper
cg19760241	0.34522	hyper
cg18647259	0.209735	hyper
cg22361859	0.232301	hyper
cg14399930	0.208856	hyper
cg20555674	0.256115	hyper
cg14328457	0.289284	hyper
cg08580254	0.261481	hyper
cg19779810	0.214979	hyper
cg17812788	0.246573	hyper
cg00971050	0.219142	hyper
cg26470479	0.226961	hyper
cg01603290	0.228167	hyper
cg22806907	0.314014	hyper
cg08377924	0.203832	hyper
cg06971418	0.265678	hyper
cg25830696	0.327901	hyper
cg03936721	0.234465	hyper
cg09691340	0.276715	hyper
cg01684881	0.203433	hyper
cg12127472	0.36349	hyper
cg12781700	0.392534	hyper
cg24042242	0.271906	hyper
cg04819499	0.267388	hyper
cg14248106	0.258577	hyper
cg08848774	0.385702	hyper
cg25905674	0.332157	hyper
cg13001868	0.314328	hyper
cg04992638	0.292298	hyper
cg08247376	0.219854	hyper
cg03048083	0.311883	hyper
cg01627847	0.265173	hyper
cg24542751	0.267955	hyper
cg26742995	0.240097	hyper
cg19156875	0.259002	hyper
cg17911788	0.269208	hyper
cg24114556	0.214996	hyper
cg20769177	0.226118	hyper
cg26281453	0.292551	hyper
cg23760778	0.218635	hyper
cg19047660	0.286828	hyper
cg22807449	0.248005	hyper
cg24114154	0.275447	hyper
cg12806763	0.201564	hyper
cg19047868	0.209166	hyper
cg12744859	0.234075	hyper
cg22311200	0.252866	hyper
cg01452847	0.213133	hyper
cg12374721	0.287753	hyper
cg20945566	0.20625	hyper
cg27170782	0.21779	hyper
cg04618333	0.232227	hyper
cg01388649	0.200651	hyper
cg05768702	0.253226	hyper
cg20243351	0.271301	hyper
cg15167646	0.254195	hyper
cg21698310	0.240286	hyper
cg19052064	0.207074	hyper
cg22571038	0.239612	hyper
cg16829453	0.344667	hyper
cg15833843	0.224253	hyper
cg24448269	0.218382	hyper
cg01344452	0.241256	hyper
cg22465516	0.250089	hyper
cg02486253	0.308454	hyper
cg20370678	0.31326	hyper
cg21158087	0.233901	hyper
cg09695735	0.276484	hyper
cg24157892	0.296171	hyper
cg04245057	0.244424	hyper
cg03753391	0.215861	hyper
cg21389753	0.285431	hyper
cg00849610	0.271125	hyper
cg26199241	0.252922	hyper
cg02081266	0.277557	hyper
cg26130488	0.315797	hyper
cg10606834	0.208741	hyper
cg14823851	0.265483	hyper
cg06365535	0.34398	hyper
cg24274579	0.31149	hyper
cg00158789	0.224696	hyper
cg25900280	0.264295	hyper
cg17975443	0.274273	hyper
cg07265743	0.221054	hyper
cg09667001	0.319519	hyper
cg04380519	0.227033	hyper
cg02598441	0.364357	hyper
cg08940787	0.243798	hyper
cg15869463	0.20105	hyper
cg05721365	0.213005	hyper
cg01720033	0.21949	hyper
cg13717446	0.360326	hyper
cg16561266	0.334163	hyper
cg21882300	0.201954	hyper
cg21706229	0.252739	hyper
cg18156204	0.238215	hyper
cg22191696	0.224048	hyper
cg16709232	0.253199	hyper
cg12776171	0.23026	hyper
cg16097357	0.296642	hyper
cg15574312	0.247165	hyper
cg07781162	0.26734	hyper
cg00958884	0.275473	hyper
cg06848185	0.358458	hyper
cg19554255	0.268664	hyper
cg16779463	0.3172	hyper
cg17300544	0.444543	hyper
cg03804136	0.353844	hyper
cg15044248	0.373886	hyper
cg20275528	0.377708	hyper
cg12783819	0.411657	hyper
cg05184938	0.254345	hyper
cg02320862	0.363651	hyper
cg12985929	0.302543	hyper
cg05306745	0.287094	hyper
cg25988214	0.34631	hyper
cg05488523	0.262243	hyper
cg25851803	0.267799	hyper
cg02090762	0.256026	hyper
cg11282657	0.226897	hyper
cg15991309	0.301947	hyper
cg02553663	0.360734	hyper
cg03496114	0.287684	hyper
cg09224821	0.252933	hyper
cg26149244	0.458581	hyper
cg00960700	0.223608	hyper
cg24948962	0.252433	hyper
cg24276681	0.244971	hyper
cg15017004	0.28305	hyper
cg25627226	0.209792	hyper
cg00027083	0.220248	hyper
cg19275261	0.21034	hyper
cg14095692	0.215764	hyper
cg07204280	0.25915	hyper
cg16727201	0.257622	hyper
cg07836661	0.268319	hyper
cg24026757	0.204235	hyper
cg15655500	0.227744	hyper
cg25890168	0.212675	hyper
cg00740088	0.211687	hyper
cg26349976	0.324303	hyper
cg21026022	0.209871	hyper
cg21183523	0.218809	hyper
cg20743280	0.29479	hyper
cg03740978	0.295047	hyper
cg20029745	0.311321	hyper
cg14719951	0.225426	hyper
cg14631834	0.228418	hyper
cg11832722	0.203266	hyper
cg03017520	0.254247	hyper
cg14002960	0.297812	hyper
cg16657538	0.524694	hyper
cg23624808	0.252351	hyper
cg14306734	0.279943	hyper
cg25416153	0.20368	hyper
cg12171183	0.234575	hyper
cg06198398	0.23556	hyper
cg20469799	0.214313	hyper
cg22232327	0.325921	hyper
cg07519816	0.287716	hyper
cg09036612	0.252724	hyper
cg16902385	0.331007	hyper
cg13096208	0.476588	hyper
cg04017533	0.272686	hyper
cg25693302	0.324374	hyper
cg05945059	0.262278	hyper
cg24863335	0.206246	hyper
cg13644317	0.210554	hyper
cg06544405	0.225808	hyper
cg18449964	0.261759	hyper
cg17299899	0.258403	hyper
cg01692233	0.209853	hyper
cg13634602	0.229153	hyper
cg05080154	0.350917	hyper
cg16580499	0.276236	hyper
cg05884032	0.305711	hyper
cg06954658	0.242828	hyper
cg07382554	0.328283	hyper
cg13794993	0.231854	hyper
cg10717463	0.226764	hyper
cg17039236	0.249012	hyper
cg07036524	0.222443	hyper
cg12212311	0.340423	hyper
cg13216267	0.238673	hyper
cg02935627	0.244474	hyper
cg27072996	0.345744	hyper
cg10808783	0.30592	hyper
cg03306486	0.367035	hyper
cg19333963	0.340403	hyper
cg26659805	0.201854	hyper
cg11616651	0.289018	hyper
cg25654695	0.246158	hyper
cg18116971	0.234564	hyper
cg19904122	0.239301	hyper
cg22963915	0.286859	hyper
cg17429382	0.275202	hyper
cg11326255	0.208694	hyper
cg13355047	0.35018	hyper
cg19752891	0.232672	hyper
cg05928342	0.223105	hyper
cg13703871	0.332958	hyper
cg08065231	0.320406	hyper
cg09578475	0.323153	hyper
cg17283453	0.21574	hyper
cg04062391	0.202792	hyper
cg05221167	0.246832	hyper
cg19254119	0.292891	hyper
cg25062137	0.221885	hyper
cg26918756	0.20858	hyper
cg05554936	0.250461	hyper
cg22201588	0.280958	hyper
cg09489445	0.336078	hyper
cg01172903	0.241741	hyper
cg11767984	0.270791	hyper
cg03192598	0.492377	hyper
cg22195627	0.42107	hyper
cg11510523	0.25745	hyper
cg17971015	0.288975	hyper
cg19355186	0.286077	hyper
cg20127191	0.227899	hyper
cg17737967	0.275709	hyper
cg24435924	0.20754	hyper
cg08592305	0.25067	hyper
cg08305551	0.405334	hyper
cg02776664	0.303377	hyper
cg06537894	0.460997	hyper
cg05068987	0.316354	hyper
cg09761040	0.279825	hyper
cg19267596	0.295227	hyper
cg26477573	0.359578	hyper
cg17476026	0.230227	hyper
cg17399362	0.341373	hyper
cg16184495	0.26908	hyper
cg15826897	0.365633	hyper
cg19744936	0.346033	hyper
cg26010734	0.450707	hyper
cg21595709	0.204444	hyper
cg18366919	0.352456	hyper
cg16695890	0.296006	hyper
cg13525067	0.221257	hyper
cg04324758	0.233819	hyper
cg09874289	0.204984	hyper
cg08154437	0.444947	hyper
cg01573747	0.378215	hyper
cg15110403	0.232316	hyper
cg00024280	0.229357	hyper
cg21962901	0.263114	hyper
cg19480198	0.206082	hyper
cg09980058	0.339848	hyper
cg26669806	0.254599	hyper
cg19485202	0.213676	hyper
cg03351460	0.287143	hyper
cg12558012	0.240202	hyper
cg26802291	0.279761	hyper
cg22694191	0.208398	hyper
cg07544187	0.281311	hyper
cg17935297	0.229937	hyper
cg27275352	0.307852	hyper
cg11804775	0.285225	hyper
cg14911690	0.251629	hyper
cg16692998	0.288772	hyper
cg19306047	0.364523	hyper
cg10376598	0.314865	hyper
cg13556491	0.269646	hyper
cg07800665	0.203515	hyper
cg10741422	0.286759	hyper
cg14252602	0.212482	hyper
cg03692651	0.271322	hyper
cg08305436	0.251017	hyper
cg21534423	0.312556	hyper
cg08607018	0.246463	hyper
cg01428589	0.278725	hyper
cg11869770	0.213456	hyper
cg23200020	0.334163	hyper
cg02770054	0.245708	hyper
cg27093143	0.239129	hyper
cg24909548	0.311931	hyper
cg15148683	0.265074	hyper
cg25397945	0.270932	hyper
cg02587316	0.225287	hyper
cg18630667	0.279979	hyper
cg26734888	0.25846	hyper
cg03611452	0.241678	hyper
cg25324105	0.297949	hyper
cg14587524	0.325219	hyper
cg27353143	0.233775	hyper
cg01436998	0.29182	hyper
cg02663382	0.21482	hyper
cg08196968	0.286392	hyper
cg20232102	0.352123	hyper
cg13564825	0.449486	hyper
cg09515953	0.375882	hyper
cg22557662	0.441651	hyper
cg02571816	0.37837	hyper
cg19767215	0.229482	hyper
cg15375239	0.303587	hyper
cg19337852	0.326115	hyper
cg16655905	0.280422	hyper
cg01112965	0.30554	hyper
cg12018098	0.249201	hyper
cg23874437	0.234042	hyper
cg03733219	0.243965	hyper
cg27549878	0.240654	hyper
cg02452966	0.278112	hyper
cg03650429	0.234622	hyper
cg19396878	0.259159	hyper
cg07515422	0.211765	hyper
cg17768491	0.399068	hyper
cg12248614	0.36842	hyper
cg16734164	0.273059	hyper
cg06611810	0.425168	hyper
cg05372113	0.218983	hyper
cg04176888	0.27942	hyper
cg12220691	0.253589	hyper
cg23319982	0.338034	hyper
cg11957331	0.308404	hyper
cg14216029	0.264898	hyper
cg17409893	0.23331	hyper
cg17960926	0.239899	hyper
cg11898486	0.225205	hyper
cg06574716	0.313819	hyper
cg15904523	0.233228	hyper
cg14531862	0.225818	hyper
cg00116838	0.21175	hyper
cg09433135	0.287406	hyper
cg26958124	0.255528	hyper
cg19861117	0.31486	hyper
cg23947326	0.462808	hyper
cg14117138	0.208384	hyper
cg14088357	0.318619	hyper
cg03576469	0.210742	hyper
cg25939742	0.287021	hyper
cg25253217	0.326704	hyper
cg26890189	0.323762	hyper
cg01532436	0.231613	hyper
cg02583309	0.270331	hyper
cg11376305	0.35418	hyper
cg16867584	0.312741	hyper
cg02449373	0.23608	hyper
cg26923490	0.347408	hyper
cg13484549	0.301945	hyper
cg00421363	0.25392	hyper
cg19063061	0.277868	hyper
cg26257814	0.363892	hyper
cg07655045	0.252885	hyper
cg26715571	0.26503	hyper
cg22531183	0.406535	hyper
cg18756179	0.424998	hyper
cg24296452	0.272573	hyper
cg06572160	0.209052	hyper
cg02759846	0.216134	hyper
cg15985184	0.212184	hyper
cg16854917	0.242396	hyper
cg03671191	0.312474	hyper
cg13730743	0.254908	hyper
cg08065657	0.20475	hyper
cg03562414	0.233664	hyper
cg10635122	0.203391	hyper
cg24794228	0.278932	hyper
cg10783469	0.208674	hyper
cg24886257	0.318392	hyper
cg03005603	0.222735	hyper
cg25763393	0.235508	hyper
cg24831305	0.215375	hyper
cg02440177	0.207316	hyper
cg19429281	0.441736	hyper
cg11254700	0.359352	hyper
cg05337743	0.265073	hyper
cg03585419	0.332144	hyper
cg15129608	0.244258	hyper
cg19925849	0.269802	hyper
cg24415208	0.209083	hyper
cg17780246	0.231741	hyper
cg20122943	0.27956	hyper
cg03593550	0.303475	hyper
cg25235766	0.289283	hyper
cg02694017	0.291489	hyper
cg25253677	0.338055	hyper
cg02574502	0.34055	hyper
cg25795456	0.228763	hyper
cg19488620	0.28431	hyper
cg24468070	0.411964	hyper
cg02928664	0.41127	hyper
cg18417954	0.31697	hyper
cg20106459	0.354767	hyper
cg13409645	0.262594	hyper
cg03289872	0.254957	hyper
cg00674365	0.296298	hyper
cg24152605	0.343409	hyper
cg22054362	0.227243	hyper
cg08158952	0.245956	hyper
cg27288226	0.250486	hyper
cg13122377	0.312389	hyper
cg13337047	0.307955	hyper
cg19060970	0.205985	hyper
cg12060744	0.224208	hyper
cg11294513	0.353449	hyper
cg05661282	0.417103	hyper
cg21790626	0.470124	hyper
cg27049766	0.395462	hyper
cg03234186	0.317145	hyper
cg08668790	0.39164	hyper
cg12506930	0.310057	hyper
cg26465391	0.268934	hyper
cg01268824	0.436619	hyper
cg27324426	0.295369	hyper
cg22510337	0.21996	hyper
cg06610849	0.319673	hyper
cg24368848	0.423299	hyper
cg25537993	0.491687	hyper
cg10132208	0.358354	hyper
cg20449685	0.294487	hyper
cg05983315	0.244446	hyper
cg08701621	0.289744	hyper
cg06454760	0.256611	hyper
cg02473540	0.239417	hyper
cg09907936	0.267416	hyper
cg25784220	0.260425	hyper
cg22721334	0.247857	hyper
cg10659886	0.223691	hyper
cg14231297	0.406301	hyper
cg11618529	0.213386	hyper
cg04328413	0.229214	hyper
cg10181419	0.225515	hyper
cg03468349	0.390647	hyper
cg21825027	0.302954	hyper
cg00108164	0.351151	hyper
cg25945732	0.361398	hyper
cg11857704	0.391705	hyper
cg07065111	0.254519	hyper
cg08526991	0.289898	hyper
cg24837370	0.21917	hyper
cg20927661	0.269852	hyper
cg18091469	0.326681	hyper
cg27306119	0.260165	hyper
cg22833612	0.212756	hyper
cg17186168	0.205039	hyper
cg13921956	0.201079	hyper
cg07531268	0.213883	hyper
cg22478121	0.204052	hyper
cg11726648	0.295239	hyper
cg25947878	0.281094	hyper
cg04809136	0.267905	hyper
cg10599693	0.259712	hyper
cg20172627	0.557971	hyper
cg10648670	0.373546	hyper
cg00399175	0.403872	hyper
cg24563094	0.462872	hyper
cg02096396	0.348749	hyper
cg11691298	0.248023	hyper
cg11525280	0.287073	hyper
cg14013195	0.228246	hyper
cg14273450	0.232119	hyper
cg17689799	0.276902	hyper
cg20842253	0.236155	hyper
cg23107161	0.251506	hyper
cg06816106	0.204661	hyper
cg13546935	0.413105	hyper
cg04786857	0.350978	hyper
cg23255835	0.204118	hyper
cg06905692	0.22044	hyper
cg18529845	0.225799	hyper
cg11176990	0.294755	hyper
cg22158769	0.375334	hyper
cg12206199	0.381983	hyper
cg07952813	0.224612	hyper
cg03593578	0.206637	hyper
cg20536041	0.25467	hyper
cg19893751	0.328864	hyper
cg01576677	0.264577	hyper
cg19025113	0.217978	hyper
cg18969232	0.247155	hyper
cg23424933	0.227671	hyper
cg06391932	0.220718	hyper
cg02272993	0.212942	hyper
cg23325963	0.356531	hyper
cg24981593	0.241179	hyper
cg03714619	0.347342	hyper
cg02155398	0.281103	hyper
cg02372786	0.211677	hyper
cg23808946	0.317908	hyper
cg19186145	0.33775	hyper
cg02147764	0.28205	hyper
cg14673618	0.284898	hyper
cg00097146	0.3534	hyper
cg26855801	0.283176	hyper
cg21875802	0.295984	hyper
cg06007282	0.255868	hyper
cg04362586	0.3056	hyper
cg05514256	0.290876	hyper
cg00366850	0.331556	hyper
cg24887265	0.293805	hyper
cg05136263	0.20856	hyper
cg26391832	0.226976	hyper
cg18623980	0.421569	hyper
cg02348634	0.211161	hyper
cg12942414	0.274	hyper
cg04431946	0.224859	hyper
cg08074851	0.262821	hyper
cg04981611	0.247657	hyper
cg04276301	0.277674	hyper
cg27364741	0.453619	hyper
cg25622366	0.51044	hyper
cg10859133	0.267505	hyper
cg03655683	0.331675	hyper
cg21472506	0.511162	hyper
cg23229261	0.43977	hyper
cg19763461	0.311012	hyper
cg22249789	0.209438	hyper
cg11536474	0.417833	hyper
cg22400703	0.223166	hyper
cg22876812	0.323402	hyper
cg05603527	0.207213	hyper
cg15165122	0.240715	hyper
cg16626884	0.281877	hyper
cg16928066	0.20427	hyper
cg00866399	0.220332	hyper
cg07279070	0.264763	hyper
[truncated: 4,511 more rows]
