# Supplementary material for: An integrated analysis of genome‐wide DNA methylation and gene expression data in hepatocellular carcinoma
Source: FEBS Open Bio. 2018 May 30;8(7):1093–103. doi: 10.1002/2211-5463.12433 (PMC6026698; doi:10.1002/2211-5463.12433)
Supplement: Supplementary file 2 — Table S2. List 377 differentially methylated regions (DMRs). [file FEB4-8-1093-s002.csv]

genes	ID	baseMean	log2FoldChange	lfcSE	stat	pvalue	padj	updown	ifsignifiance
GABRD	2563	142.7830566	4.747055241	0.219777595	21.59935931	1.82E-103	3.02E-99	Up	yes
THBS4	7060	672.0044398	6.524959685	0.330981264	19.71398501	1.64E-86	1.36E-82	Up	yes
CDKN3	1033	318.3054659	4.322902134	0.21996084	19.65305342	5.44E-86	3.01E-82	Up	yes
PLVAP	83483	4155.64675	2.879407855	0.149639919	19.24224416	1.64E-82	6.80E-79	Up	yes
NUF2	83540	247.090666	4.677360975	0.243716942	19.19177607	4.34E-82	1.44E-78	Up	yes
CDC25C	995	174.5022334	4.735019821	0.248748596	19.03536298	8.69E-81	2.40E-77	Up	yes
COL15A1	1306	871.3145109	4.110752073	0.217908152	18.86460895	2.23E-79	5.28E-76	Up	yes
KIF4A	24137	432.9876264	4.243611195	0.229866303	18.46121481	4.24E-76	8.78E-73	Up	yes
SKA1	220134	206.9299745	4.39539787	0.239620023	18.34319943	3.74E-75	6.89E-72	Up	yes
UBE2T	29089	335.203597	3.329789538	0.181716971	18.32404272	5.32E-75	8.82E-72	Up	yes
KIFC1	3833	574.2719253	3.888224126	0.212338282	18.31146079	6.70E-75	1.01E-71	Up	yes
TROAP	10024	334.1586072	4.398396647	0.242485906	18.13877232	1.58E-73	2.18E-70	Up	yes
CENPF	1063	954.2489193	3.82989749	0.211377269	18.1187765	2.27E-73	2.89E-70	Up	yes
BIRC5	332	457.8233622	4.664733758	0.259966012	17.94362932	5.38E-72	6.37E-69	Up	yes
MELK	9833	259.9800337	4.065951849	0.226729292	17.93306821	6.51E-72	7.19E-69	Up	yes
ZIC2	7546	213.4642658	6.225385763	0.347311943	17.92447941	7.60E-72	7.87E-69	Up	yes
SLC26A6	65010	819.4348206	2.832280047	0.158814564	17.83388112	3.86E-71	3.76E-68	Up	yes
KIF2C	11004	387.6162946	4.274568079	0.240089855	17.80403455	6.58E-71	6.06E-68	Up	yes
CDC20	991	732.2259225	4.374323564	0.246701582	17.73123433	2.41E-70	2.10E-67	Up	yes
GPC3	2719	21238.62862	5.696409109	0.322670656	17.65394218	9.49E-70	7.87E-67	Up	yes
CCNB2	9133	388.506122	3.917513684	0.222016394	17.64515499	1.11E-69	8.75E-67	Up	yes
CDCA5	113130	498.0140516	3.439363357	0.195310915	17.60968326	2.08E-69	1.56E-66	Up	yes
KIF20A	10112	395.0074245	4.035852294	0.229783971	17.56368071	4.67E-69	3.23E-66	Up	yes
PRC1	9055	781.3913236	3.307370868	0.188284779	17.56578992	4.50E-69	3.23E-66	Up	yes
HJURP	55355	308.3805454	3.909070589	0.222632538	17.55839745	5.13E-69	3.40E-66	Up	yes
NCAPG	64151	505.3747613	3.732413918	0.213202883	17.50639514	1.28E-68	8.16E-66	Up	yes
DLGAP5	9787	222.9523395	4.174055041	0.238503471	17.50102433	1.41E-68	8.64E-66	Up	yes
NDC80	10403	294.1865004	3.702752723	0.212249484	17.44528491	3.74E-68	2.21E-65	Up	yes
TOP2A	7153	1714.687239	3.928159055	0.225720418	17.40276354	7.86E-68	4.49E-65	Up	yes
NEK2	4751	313.2036077	3.903483298	0.22466059	17.37502465	1.28E-67	7.05E-65	Up	yes
ASPM	259266	788.6654858	3.722305915	0.214555551	17.34891454	2.01E-67	1.07E-64	Up	yes
PTTG1	9232	668.8683835	3.896943553	0.225238161	17.30143568	4.59E-67	2.38E-64	Up	yes
CDCA3	83461	261.7819334	3.727781899	0.215798098	17.27439643	7.33E-67	3.68E-64	Up	yes
BUB1	699	281.9716679	3.926842244	0.227402111	17.26827524	8.15E-67	3.98E-64	Up	yes
FOXM1	2305	862.4138837	3.739162273	0.217091159	17.22392701	1.76E-66	8.32E-64	Up	yes
TTK	7272	192.3459275	4.345338538	0.254571665	17.06921522	2.52E-65	1.16E-62	Up	yes
CCNB1	891	867.2360061	3.281329816	0.192399768	17.05474931	3.22E-65	1.41E-62	Up	yes
MYBL2	4605	899.0533365	4.605470114	0.270017252	17.05620687	3.14E-65	1.41E-62	Up	yes
CDH13	1012	319.2090077	2.524291524	0.148141376	17.03974674	4.17E-65	1.77E-62	Up	yes
UBE2C	11065	580.705614	4.079849285	0.240095683	16.99259743	9.32E-65	3.86E-62	Up	yes
EXO1	9156	174.5460056	3.844407158	0.226682755	16.95941604	1.64E-64	6.63E-62	Up	yes
CDK1	983	596.1310706	3.488975884	0.207475584	16.81632038	1.85E-63	7.31E-61	Up	yes
E2F1	1869	835.5975674	3.756502505	0.224486409	16.73376361	7.44E-63	2.87E-60	Up	yes
CENPA	1058	119.1933343	4.176239827	0.249614252	16.73077473	7.82E-63	2.95E-60	Up	yes
KIF18B	146909	233.5161876	3.93557362	0.235756103	16.69341144	1.46E-62	5.39E-60	Up	yes
CXorf36	79742	406.4175428	2.142350225	0.128355278	16.69078408	1.53E-62	5.51E-60	Up	yes
ADAMTS13	11093	418.0491802	-2.865475025	0.172437728	-16.61744831	5.21E-62	1.84E-59	Down	yes
OIT3	170392	805.8096532	-3.576078394	0.215370966	-16.60427335	6.49E-62	2.24E-59	Down	yes
PKMYT1	9088	269.1882381	3.481534757	0.210011912	16.5777966	1.01E-61	3.41E-59	Up	yes
PLK1	5347	444.9659612	3.71221267	0.225062267	16.49415835	4.04E-61	1.34E-58	Up	yes
SKA3	221150	162.9098214	3.686126767	0.224142353	16.44547192	9.04E-61	2.94E-58	Up	yes
HMMR	3161	337.9050159	3.468329502	0.211110154	16.42900372	1.19E-60	3.78E-58	Up	yes
CDCA8	55143	335.2425286	3.259477018	0.198805997	16.39526506	2.07E-60	6.47E-58	Up	yes
C9orf100	84904	231.2688937	2.717458658	0.166280797	16.34258856	4.91E-60	1.51E-57	Up	yes
APLN	8862	339.548445	3.887941988	0.237976725	16.33748844	5.34E-60	1.61E-57	Up	yes
TRAIP	10293	136.5120393	3.344680169	0.20604385	16.23285607	2.95E-59	8.74E-57	Up	yes
CENPM	79019	268.5331731	3.807567672	0.234610453	16.22931809	3.13E-59	9.10E-57	Up	yes
AMIGO3	386724	251.9751181	2.122655687	0.131169179	16.18257963	6.69E-59	1.91E-56	Up	yes
ANLN	54443	452.645779	3.699774522	0.228990722	16.15687523	1.02E-58	2.85E-56	Up	yes
FBXO43	286151	49.73164553	3.998254902	0.248247155	16.10594449	2.32E-58	6.40E-56	Up	yes
TERT	7015	181.5251677	7.962193701	0.49465698	16.09639413	2.70E-58	7.35E-56	Up	yes
TRIP13	9319	210.6594592	3.660827656	0.227544467	16.08840554	3.08E-58	8.23E-56	Up	yes
CDKN2A	1029	567.07187	3.984437005	0.248695589	16.02134166	9.07E-58	2.39E-55	Up	yes
IGF2BP1	10642	666.770028	7.053035661	0.441129687	15.98857631	1.53E-57	3.98E-55	Up	yes
AURKB	9212	299.4139539	3.764772677	0.236432702	15.92323163	4.37E-57	1.12E-54	Up	yes
EZH2	2146	419.6285442	2.562049272	0.161431585	15.8708054	1.01E-56	2.54E-54	Up	yes
ESM1	11082	432.3542226	3.933516858	0.248045411	15.85805131	1.24E-56	3.06E-54	Up	yes
RECQL4	9401	739.3039256	3.380679576	0.213434992	15.83938761	1.66E-56	4.06E-54	Up	yes
BUB1B	701	249.1575871	3.719112444	0.235003543	15.8257718	2.07E-56	4.96E-54	Up	yes
CDT1	81620	499.993953	3.488139236	0.221349341	15.75852551	6.00E-56	1.42E-53	Up	yes
EME1	146956	98.01308716	3.32914306	0.211734173	15.72322036	1.05E-55	2.45E-53	Up	yes
CELSR3	1951	249.3078646	3.626120516	0.230824513	15.70942559	1.30E-55	3.00E-53	Up	yes
RACGAP1	29127	589.9340411	2.480521368	0.157917217	15.70773233	1.34E-55	3.04E-53	Up	yes
DTL	51514	427.8530071	3.269932045	0.208554691	15.67901463	2.10E-55	4.72E-53	Up	yes
EPR1	8475	504.4829097	3.652316343	0.233135988	15.66603414	2.58E-55	5.71E-53	Up	yes
HOXA13	3209	113.6288062	6.678901889	0.426638943	15.65469349	3.09E-55	6.73E-53	Up	yes
GTSE1	51512	193.2741127	3.645211152	0.232879965	15.65274688	3.18E-55	6.85E-53	Up	yes
FAM189B	10712	1197.72524	1.727444921	0.110381357	15.64978873	3.33E-55	7.08E-53	Up	NA
CENPE	1062	194.6815083	3.39713778	0.217406778	15.62572158	4.86E-55	1.02E-52	Up	yes
SPC25	57405	119.8474295	3.455063769	0.221806807	15.57690595	1.04E-54	2.17E-52	Up	yes
DEPDC1	55635	207.8634717	3.741988356	0.241155665	15.51690006	2.67E-54	5.46E-52	Up	yes
TGM3	7053	793.7661374	5.676519131	0.367424545	15.44948262	7.61E-54	1.54E-51	Up	yes
KIF18A	81930	98.74151971	3.817845757	0.248395086	15.37005348	2.60E-53	5.19E-51	Up	yes
HIGD1B	51751	34.61971868	3.432561868	0.223637094	15.34880374	3.61E-53	7.12E-51	Up	yes
AURKA	6790	768.5101793	2.708608768	0.176581274	15.33916196	4.19E-53	8.16E-51	Up	yes
KIF23	9493	238.2353947	3.571803052	0.233022081	15.32817418	4.96E-53	9.56E-51	Up	yes
FBXL18	80028	583.6930122	2.197999101	0.143615842	15.30471203	7.11E-53	1.36E-50	Up	yes
TOMM40L	84134	1672.778633	1.741530511	0.114011317	15.27506698	1.12E-52	2.11E-50	Up	NA
AZI1	22994	548.6036921	2.024650492	0.132555114	15.27402772	1.14E-52	2.12E-50	Up	yes
CDC6	990	511.7096134	3.232325689	0.211841663	15.2582152	1.45E-52	2.67E-50	Up	yes
NCAPH	23397	222.1265646	3.223649222	0.211462637	15.24453336	1.79E-52	3.26E-50	Up	yes
RRM2	6241	1153.974473	2.982270695	0.195928683	15.22120527	2.56E-52	4.61E-50	Up	yes
MSTO1	55154	1350.442759	1.786453893	0.117552025	15.19713409	3.69E-52	6.59E-50	Up	NA
CD34	947	1650.774144	2.033463159	0.133881583	15.18852049	4.21E-52	7.43E-50	Up	yes
MKI67	4288	1279.06606	3.195259983	0.211653994	15.09662033	1.70E-51	2.97E-49	Up	yes
CSRNP1	64651	1800.084057	-2.283628053	0.151312233	-15.09215749	1.82E-51	3.15E-49	Down	yes
CDC45	8318	217.3607765	3.464833721	0.230682704	15.01991113	5.44E-51	9.29E-49	Up	yes
NEIL3	55247	67.25747189	4.359838882	0.291013026	14.98159361	9.69E-51	1.64E-48	Up	yes
OLFML2B	25903	338.1022891	2.886274361	0.193064332	14.9498063	1.56E-50	2.62E-48	Up	yes
IQGAP3	128239	648.7172444	3.305577639	0.221235079	14.94147157	1.77E-50	2.93E-48	Up	yes
SPC24	147841	50.58955093	3.886084863	0.261053397	14.88616855	4.05E-50	6.65E-48	Up	yes
KIF15	56992	127.2617042	3.968682994	0.266714746	14.87987842	4.45E-50	7.24E-48	Up	yes
CCNA2	890	541.2162206	3.434296252	0.231862489	14.81178029	1.23E-49	1.98E-47	Up	yes
FANCI	55215	578.8470997	2.534388669	0.171465709	14.78073186	1.95E-49	3.11E-47	Up	yes
KIF14	9928	170.6899484	3.154521872	0.213488342	14.77608493	2.09E-49	3.30E-47	Up	yes
NXPH4	11247	206.1796683	5.277057562	0.357344961	14.76740445	2.38E-49	3.72E-47	Up	yes
PBK	55872	238.5321751	3.365770368	0.228550015	14.72662503	4.35E-49	6.74E-47	Up	yes
C15orf42	90381	97.55889503	3.533613815	0.240016734	14.72236439	4.63E-49	7.11E-47	Up	yes
CCL23	6368	13.32503501	-3.985121696	0.271495729	-14.67839553	8.87E-49	1.35E-46	Down	yes
TCF19	6941	719.5817528	2.745913314	0.187872903	14.61580283	2.23E-48	3.36E-46	Up	yes
CENPL	91687	188.5876006	2.178012838	0.149272577	14.59084368	3.21E-48	4.75E-46	Up	yes
DUSP9	1852	983.5142957	4.968620089	0.340523591	14.59111858	3.20E-48	4.75E-46	Up	yes
RAD54L	8438	128.5787872	3.645953012	0.250238146	14.56993297	4.36E-48	6.40E-46	Up	yes
PLXDC1	57125	238.0159187	2.768887911	0.190669746	14.52190488	8.80E-48	1.28E-45	Up	yes
MAGEA1	4100	358.2315685	7.704424518	0.531305401	14.50093393	1.20E-47	1.72E-45	Up	yes
LOC222699	222699	121.837176	2.91896241	0.202190149	14.4367192	3.04E-47	4.34E-45	Up	yes
TMEM120B	144404	510.0318858	1.378117667	0.095478121	14.43385835	3.17E-47	4.49E-45	Up	NA
E2F8	79733	127.9481771	3.623262568	0.251520549	14.40543359	4.78E-47	6.72E-45	Up	yes
DIAPH3	81624	104.6500947	3.469041604	0.24095741	14.39690778	5.41E-47	7.54E-45	Up	yes
MAP2K1	5604	1890.593793	-1.248140922	0.086853164	-14.37070179	7.90E-47	1.09E-44	Down	NA
MDK	4192	7021.778119	3.658553399	0.255113462	14.34088726	1.21E-46	1.66E-44	Up	yes
MND1	84057	89.45986738	3.225603639	0.225142575	14.32693768	1.49E-46	2.02E-44	Up	yes
ORC1L	4998	148.3018169	3.20177341	0.223864979	14.30225232	2.12E-46	2.86E-44	Up	yes
ECM1	1893	618.1858123	-3.063632173	0.214340598	-14.29328925	2.41E-46	3.22E-44	Down	yes
ASF1B	55723	373.5391204	2.932394244	0.205903468	14.24159714	5.06E-46	6.71E-44	Up	yes
UHRF1	29128	243.4358016	3.365427294	0.236847242	14.20927374	8.03E-46	1.06E-43	Up	yes
CCDC99	54908	253.3987884	1.918622691	0.135131111	14.19823068	9.40E-46	1.23E-43	Up	NA
SHCBP1	79801	147.4549034	3.348764872	0.236854997	14.13845986	2.20E-45	2.85E-43	Up	yes
C12orf48	55010	135.0704273	2.675794597	0.189526131	14.11834127	2.93E-45	3.76E-43	Up	yes
C16orf59	80178	188.0554014	2.982628486	0.211523509	14.100695	3.76E-45	4.80E-43	Up	yes
CPLX2	10814	2282.684386	7.44771659	0.528509068	14.09193719	4.26E-45	5.39E-43	Up	yes
SPATS2	65244	641.6043246	1.577501435	0.111981777	14.08712627	4.56E-45	5.72E-43	Up	NA
FAM72D	728833	75.44439332	3.262230976	0.231593366	14.08602944	4.63E-45	5.77E-43	Up	yes
RCAN1	1827	3113.916307	-2.41587282	0.171636767	-14.07549712	5.37E-45	6.65E-43	Down	yes
THY1	7070	2431.518191	2.426100022	0.172833882	14.03717829	9.23E-45	1.13E-42	Up	yes
OIP5	11339	116.4489223	3.059734052	0.21807564	14.03060908	1.01E-44	1.23E-42	Up	yes
MESP2	145873	50.99181837	3.802973643	0.271080805	14.02893001	1.04E-44	1.25E-42	Up	yes
VPS45	11311	1157.798689	1.086131926	0.077565519	14.00276744	1.50E-44	1.80E-42	Up	NA
SGOL1	151648	78.7928784	3.320449371	0.237590591	13.97550871	2.20E-44	2.62E-42	Up	yes
WDR62	284403	237.7574961	2.877301314	0.205981311	13.96874938	2.42E-44	2.86E-42	Up	yes
ERCC6L	54821	63.13189426	3.094417389	0.222258934	13.92257819	4.62E-44	5.43E-42	Up	yes
CCNF	899	321.2052017	2.347744711	0.169101872	13.8836116	7.96E-44	9.30E-42	Up	yes
CFP	5199	363.362756	-3.374367052	0.243740169	-13.84411549	1.38E-43	1.60E-41	Down	yes
C21orf58	54058	120.3120258	2.537260258	0.183568323	13.82188506	1.88E-43	2.17E-41	Up	yes
ZWINT	11130	648.0478207	2.510663861	0.181935716	13.79973054	2.56E-43	2.92E-41	Up	yes
B4GALNT1	2583	260.4461915	4.392090591	0.318673518	13.78241474	3.25E-43	3.69E-41	Up	yes
NDUFA4L2	56901	1070.875713	2.995435893	0.217419366	13.77722669	3.49E-43	3.94E-41	Up	yes
RND3	390	2112.767452	-2.473920278	0.17961337	-13.77358644	3.68E-43	4.12E-41	Down	yes
DSCC1	79075	150.8091801	2.191849264	0.159591715	13.7341043	6.34E-43	7.06E-41	Up	yes
LRRC14	9684	1300.758432	1.528811581	0.111434914	13.71932304	7.78E-43	8.60E-41	Up	NA
CENPW	387103	243.4124621	2.598952392	0.189607032	13.7070464	9.21E-43	1.01E-40	Up	yes
NFKBIL2	4796	511.0699574	2.309816083	0.168642846	13.69649607	1.07E-42	1.16E-40	Up	yes
GMNN	51053	1493.675162	2.103151265	0.153646004	13.6882913	1.19E-42	1.29E-40	Up	yes
EPS8L3	79574	657.6628816	4.923807803	0.360307439	13.66557353	1.63E-42	1.75E-40	Up	yes
COX4I2	84701	70.25108575	3.349680407	0.245370767	13.65150563	1.98E-42	2.12E-40	Up	yes
TARBP1	6894	1053.363298	1.747818578	0.128099403	13.64423676	2.18E-42	2.32E-40	Up	NA
MMP11	4320	997.0144609	3.682830822	0.270557098	13.61202813	3.40E-42	3.59E-40	Up	yes
FAM72B	653820	146.0856331	2.688380444	0.197575137	13.60687625	3.64E-42	3.82E-40	Up	yes
CKAP2L	150468	123.9063162	3.117628794	0.229965289	13.5569538	7.21E-42	7.51E-40	Up	yes
FLVCR1	28982	230.4429212	2.235915426	0.165300132	13.52639829	1.09E-41	1.13E-39	Up	yes
PYGO2	90780	2208.159782	1.25770226	0.092983979	13.52601039	1.10E-41	1.13E-39	Up	NA
CDCA2	157313	92.38868669	3.33090671	0.246634568	13.5054333	1.45E-41	1.49E-39	Up	yes
ARHGAP11A	9824	327.4505365	2.516677961	0.186689994	13.48051876	2.04E-41	2.07E-39	Up	yes
ZFP36	7538	6762.523767	-2.222707263	0.165051765	-13.46672826	2.46E-41	2.48E-39	Down	yes
CCNE1	898	199.382033	3.627742548	0.269501178	13.46095245	2.65E-41	2.67E-39	Up	yes
GINS1	9837	334.4439913	2.684502597	0.199550337	13.452759	2.97E-41	2.96E-39	Up	yes
NOX4	50507	44.77351228	3.027993824	0.225183921	13.44675858	3.22E-41	3.19E-39	Up	yes
TTC13	79573	600.0475764	1.472269439	0.109539379	13.44054946	3.50E-41	3.45E-39	Up	NA
FAM54A	113115	58.55248965	3.233967865	0.24089629	13.42473091	4.33E-41	4.25E-39	Up	yes
KIAA0101	9768	315.8168279	2.66929185	0.199039761	13.41084734	5.22E-41	5.09E-39	Up	yes
FAM83D	81610	506.3989504	2.439130017	0.182027124	13.39981628	6.06E-41	5.88E-39	Up	yes
SGOL2	151246	168.8097204	2.449156791	0.183031442	13.38107137	7.80E-41	7.52E-39	Up	yes
C5orf34	375444	48.41317695	2.612811553	0.195394653	13.3719706	8.82E-41	8.45E-39	Up	yes
ZIC5	85416	76.80782724	5.929956425	0.443507027	13.3706031	8.98E-41	8.56E-39	Up	yes
STIL	6491	170.1241001	2.396062061	0.179221605	13.36927018	9.14E-41	8.66E-39	Up	yes
JRK	8629	349.693938	1.74868817	0.130853925	13.36366619	9.86E-41	9.29E-39	Up	NA
ISX	91464	308.0700361	6.408634681	0.479717451	13.35918604	1.05E-40	9.81E-39	Up	yes
RNASEH2A	10535	809.0739444	1.949258703	0.146316227	13.32223191	1.72E-40	1.60E-38	Up	NA
HOXA10	3206	142.2360628	5.28757278	0.397789568	13.29238674	2.56E-40	2.37E-38	Up	yes
ZFP41	286128	555.2661903	1.830393092	0.137725059	13.29019648	2.64E-40	2.43E-38	Up	NA
MCM2	4171	1335.130914	2.467138137	0.185947873	13.26790189	3.55E-40	3.26E-38	Up	yes
TNFRSF4	7293	130.892627	2.554999669	0.192662123	13.26155673	3.87E-40	3.52E-38	Up	yes
E2F2	1870	107.473794	2.889145031	0.218201738	13.24070583	5.11E-40	4.63E-38	Up	yes
GNAZ	2781	497.5655482	3.516797128	0.266053692	13.21837371	6.87E-40	6.18E-38	Up	yes
XRCC3	7517	336.9372101	1.832085965	0.138603966	13.2181352	6.90E-40	6.18E-38	Up	NA
TACC3	10460	1046.81529	2.32122503	0.175627704	13.21673618	7.02E-40	6.23E-38	Up	yes
ZNF692	55657	794.4283708	1.736767769	0.131404006	13.21700778	7.00E-40	6.23E-38	Up	NA
POLQ	10721	101.1324432	3.08485087	0.23358444	13.20657688	8.04E-40	7.09E-38	Up	yes
KAT2A	2648	2121.629023	1.541849134	0.116920892	13.18711401	1.04E-39	9.13E-38	Up	NA
ALG1L	200810	338.3170814	3.86776123	0.293624121	13.17249148	1.26E-39	1.10E-37	Up	yes
ORC6L	23594	123.7002266	2.854052179	0.216772713	13.16610444	1.38E-39	1.19E-37	Up	yes
NCRNA00176	284739	162.9703513	4.476168548	0.340513526	13.14534726	1.81E-39	1.56E-37	Up	yes
CENPH	64946	164.6733938	2.102413828	0.160193416	13.12422124	2.39E-39	2.05E-37	Up	yes
SEMA3F	6405	736.0939754	1.521571411	0.116034915	13.11304805	2.77E-39	2.37E-37	Up	NA
TK1	7083	1391.066199	2.428174961	0.18519549	13.11141518	2.83E-39	2.41E-37	Up	yes
C21orf91	54149	311.6163453	-1.779282269	0.135730257	-13.10895822	2.93E-39	2.47E-37	Down	NA
MCM10	55388	139.2487166	3.19710803	0.244121435	13.09638387	3.45E-39	2.91E-37	Up	yes
CEP55	55165	148.5617327	3.065155486	0.234707623	13.05946288	5.61E-39	4.70E-37	Up	yes
BMPER	168667	70.61330388	-4.408612063	0.337800646	-13.05092844	6.28E-39	5.23E-37	Down	yes
CDKN2C	1031	716.1630475	2.293159329	0.176278408	13.00873632	1.09E-38	9.05E-37	Up	yes
LOC84740	84740	291.9896053	6.276210013	0.482520237	13.00714361	1.11E-38	9.19E-37	Up	yes
MCL1	4170	15113.19659	-1.3220688	0.10170296	-12.99931485	1.23E-38	1.01E-36	Down	NA
FANCD2	2177	269.8203325	2.538859223	0.195539668	12.98385768	1.51E-38	1.23E-36	Up	yes
RASD2	23551	55.75401101	2.519606452	0.195089221	12.91514946	3.70E-38	3.00E-36	Up	yes
HHIPL2	79802	113.4978074	5.99994369	0.46469171	12.911665	3.87E-38	3.13E-36	Up	yes
LRAT	9227	108.0820939	-3.274396638	0.253740299	-12.90451949	4.24E-38	3.42E-36	Down	yes
TRIB1	10221	5470.246156	-2.002377831	0.155374074	-12.88746426	5.30E-38	4.24E-36	Down	yes
HOXD9	3235	76.33770387	4.320750438	0.335501199	12.87849478	5.95E-38	4.74E-36	Up	yes
EHMT2	10919	2113.851195	1.360764116	0.105689394	12.87512458	6.21E-38	4.93E-36	Up	NA
CPEB3	22849	579.441489	-2.376132027	0.184665819	-12.86719999	6.89E-38	5.44E-36	Down	yes
NRBF2	29982	1021.652768	-1.13426693	0.088165875	-12.8651469	7.07E-38	5.56E-36	Down	NA
MSH5	4439	401.7468788	2.063617541	0.160608111	12.84877534	8.74E-38	6.83E-36	Up	yes
ABCC10	89845	521.8362161	1.444215865	0.112427605	12.84574078	9.09E-38	7.07E-36	Up	NA
PSMC3IP	29893	130.7744303	3.157122845	0.245935377	12.837205	1.01E-37	7.86E-36	Up	yes
ANGPTL6	83854	264.9546204	-2.922446197	0.227779232	-12.83016967	1.11E-37	8.57E-36	Down	yes
ZNF517	340385	542.2948744	1.804416092	0.140863485	12.80967944	1.45E-37	1.11E-35	Up	NA
SMG5	23381	5738.798774	1.380835031	0.108088459	12.77504592	2.26E-37	1.73E-35	Up	NA
ANKRD52	283373	1281.364836	1.425725142	0.111690796	12.7649296	2.57E-37	1.96E-35	Up	NA
SLC7A11	23657	324.1405898	4.221880227	0.331026352	12.75390978	2.96E-37	2.24E-35	Up	yes
DEPDC1B	55789	211.9785923	3.290889302	0.258052167	12.7528063	3.01E-37	2.27E-35	Up	yes
WDR67	93594	225.5486515	1.557037412	0.12214908	12.74702534	3.24E-37	2.43E-35	Up	NA
STMN1	3925	3027.113876	2.059027514	0.162062111	12.70517517	5.53E-37	4.13E-35	Up	yes
CHTF18	63922	385.538761	1.93842989	0.152684753	12.69563495	6.25E-37	4.64E-35	Up	NA
LOC338799	338799	274.6021342	1.806490136	0.142294476	12.69543409	6.27E-37	4.64E-35	Up	NA
OR51E1	143503	22.34299011	3.015127866	0.237731055	12.68293648	7.35E-37	5.42E-35	Up	yes
MYO18B	84700	140.6487006	6.479898346	0.511049988	12.67957831	7.67E-37	5.63E-35	Up	yes
CHAF1B	8208	194.2201311	2.83036894	0.223484299	12.66473286	9.27E-37	6.77E-35	Up	yes
NUSAP1	51203	872.8060809	2.208587424	0.174405478	12.66352098	9.42E-37	6.85E-35	Up	yes
CDC37L1	55664	1140.428545	-1.64024028	0.129555304	-12.66054129	9.78E-37	7.08E-35	Down	NA
NR2C2AP	126382	695.2128844	1.413311567	0.111634587	12.66015848	9.83E-37	7.08E-35	Up	NA
OLFML2A	169611	419.4165303	2.287294846	0.180672625	12.65988606	9.86E-37	7.08E-35	Up	yes
FEN1	2237	1261.970564	1.64506177	0.130007536	12.65358783	1.07E-36	7.64E-35	Up	NA
RAD51	5888	122.1613753	2.600454282	0.2055315	12.65233935	1.09E-36	7.73E-35	Up	yes
E2F7	144455	66.5700395	3.319190019	0.262590891	12.64015671	1.27E-36	8.98E-35	Up	yes
MAPT	4137	284.1652623	2.970150087	0.235004663	12.63868577	1.29E-36	9.11E-35	Up	yes
KIF11	3832	321.4255888	2.324911957	0.184119607	12.6271829	1.50E-36	1.05E-34	Up	yes
CENPK	64105	84.184452	2.884637423	0.228821851	12.60647707	1.94E-36	1.36E-34	Up	yes
CHIC2	26511	297.3267194	-1.036708883	0.082291974	-12.5979343	2.17E-36	1.51E-34	Down	NA
COL7A1	1294	477.134069	4.462083814	0.35432265	12.59327853	2.30E-36	1.59E-34	Up	yes
CAP2	10486	1169.480371	2.22596464	0.176806944	12.58980323	2.40E-36	1.66E-34	Up	yes
RFC4	5984	590.5014504	1.70241937	0.135228302	12.58922387	2.42E-36	1.66E-34	Up	NA
ECT2	1894	501.9925856	2.395222105	0.190401531	12.57984688	2.73E-36	1.87E-34	Up	yes
SCAMP3	10067	4336.816966	1.322765164	0.105244285	12.56852245	3.15E-36	2.15E-34	Up	NA
TUBE1	51175	476.7746039	-1.92399595	0.153106553	-12.56638542	3.23E-36	2.20E-34	Down	NA
COCH	1690	373.2869178	4.357861821	0.346796803	12.56603803	3.25E-36	2.20E-34	Up	yes
BCAN	63827	103.2715781	4.457317178	0.354991163	12.55613558	3.68E-36	2.48E-34	Up	yes
RASL12	51285	138.1495868	2.135727351	0.170208293	12.54772793	4.09E-36	2.75E-34	Up	yes
NSUN5P2	260294	542.6776385	1.777917051	0.141764357	12.54135444	4.43E-36	2.96E-34	Up	NA
SEMA5B	54437	160.6329175	2.343783741	0.18691242	12.53947566	4.54E-36	3.02E-34	Up	yes
ADCY6	112	1416.778782	1.220149672	0.097355523	12.53292708	4.93E-36	3.27E-34	Up	NA
LIFR	3977	799.5119496	-2.849101696	0.227408299	-12.52857396	5.21E-36	3.44E-34	Down	yes
NVL	4931	539.5901536	1.087679336	0.086840515	12.52502177	5.45E-36	3.58E-34	Up	NA
CCDC142	84865	294.3376846	1.22767951	0.098076281	12.51759848	5.98E-36	3.92E-34	Up	NA
USP21	27005	490.520152	1.143209218	0.091507621	12.49304927	8.15E-36	5.32E-34	Up	NA
LOC388152	388152	244.8441596	2.130160359	0.1707579	12.47473975	1.03E-35	6.67E-34	Up	yes
MTBP	27085	79.82441321	2.296026917	0.184175692	12.46650354	1.14E-35	7.36E-34	Up	yes
VIPR1	7433	261.3940147	-3.461289201	0.277939599	-12.45338632	1.34E-35	8.65E-34	Down	yes
MAD2L1	4085	290.0597124	2.190083181	0.175898137	12.45086057	1.38E-35	8.89E-34	Up	yes
IGF2BP3	10643	346.8638912	3.857829805	0.309941099	12.44697724	1.45E-35	9.30E-34	Up	yes
C1orf35	79169	681.1264931	1.447874333	0.116338223	12.44538812	1.48E-35	9.45E-34	Up	NA
DCUN1D3	123879	286.0475878	-1.241215023	0.099838921	-12.4321758	1.75E-35	1.11E-33	Down	NA
CEP250	11190	919.9560252	1.147591974	0.092311881	12.4316822	1.76E-35	1.11E-33	Up	NA
SUV420H2	84787	293.6754581	1.598074259	0.128689484	12.41806406	2.09E-35	1.31E-33	Up	NA
CDH24	64403	113.2380329	2.337326861	0.188267166	12.41494683	2.17E-35	1.36E-33	Up	yes
MXD3	83463	589.2471687	1.71847471	0.138653009	12.39406715	2.81E-35	1.76E-33	Up	NA
PIF1	80119	90.50188455	2.784326756	0.224717221	12.39035774	2.95E-35	1.84E-33	Up	yes
HDAC11	79885	971.3349792	1.797557009	0.145086176	12.38958159	2.98E-35	1.85E-33	Up	NA
ANKRD55	79722	18.36202784	-3.217721843	0.260496446	-12.3522677	4.74E-35	2.93E-33	Down	yes
TP73	7161	71.03651941	3.51940847	0.285347823	12.33374914	5.96E-35	3.67E-33	Up	yes
SPRY2	10253	570.336557	-1.62208688	0.131632877	-12.32280959	6.83E-35	4.19E-33	Down	NA
PTH1R	5745	222.8732733	-3.257243219	0.264410282	-12.3188977	7.17E-35	4.38E-33	Down	yes
TMEM79	84283	256.1958116	1.182245165	0.095984877	12.31699416	7.34E-35	4.47E-33	Up	NA
C1RL	51279	6454.552884	-1.664854188	0.135596941	-12.27796274	1.19E-34	7.22E-33	Down	NA
DBH	1621	323.3120519	-3.434546479	0.280776247	-12.2323256	2.09E-34	1.26E-32	Down	yes
KIFC2	90990	864.6180664	2.076721658	0.170051394	12.21231773	2.67E-34	1.61E-32	Up	yes
PITX1	5307	195.7611192	5.31738317	0.435983699	12.19628895	3.25E-34	1.95E-32	Up	yes
AFP	174	13797.90688	5.638260347	0.462453112	12.1920692	3.43E-34	2.05E-32	Up	yes
CTHRC1	115908	300.1448685	3.796266642	0.311404848	12.19077567	3.48E-34	2.08E-32	Up	yes
SIX1	6495	38.43904378	5.161830472	0.423617385	12.18512426	3.73E-34	2.22E-32	Up	yes
CSMD1	64478	90.08087507	6.739885313	0.55395956	12.16674609	4.67E-34	2.77E-32	Up	yes
RDM1	201299	28.17923258	3.85259565	0.316665284	12.16614463	4.71E-34	2.78E-32	Up	yes
WDR76	79968	213.1976616	2.386322117	0.196184406	12.16366869	4.85E-34	2.85E-32	Up	yes
CRHBP	1393	570.8584924	-4.343522989	0.357277111	-12.15729431	5.25E-34	3.07E-32	Down	yes
GJC1	10052	171.1524226	2.216322277	0.182320368	12.15619684	5.32E-34	3.10E-32	Up	yes
TIGD5	84948	396.1883652	1.691349347	0.139177002	12.152506	5.56E-34	3.24E-32	Up	NA
TRIM45	80263	156.9084699	2.316704045	0.190754192	12.14497054	6.10E-34	3.54E-32	Up	yes
CDKN2BAS	100048912	21.92991734	3.788608473	0.311974267	12.14397747	6.17E-34	3.57E-32	Up	yes
IP6K1	9807	1755.606507	0.914850226	0.075360178	12.13970366	6.51E-34	3.75E-32	Up	NA
HMGXB3	22993	1389.869286	0.857949652	0.070765968	12.12376056	7.90E-34	4.53E-32	Up	NA
EHD3	30845	262.5537507	-2.22866285	0.183839751	-12.12285614	7.99E-34	4.57E-32	Down	yes
LOC92659	92659	98.30409173	2.937427337	0.242412926	12.11745341	8.54E-34	4.86E-32	Up	yes
PRIM2	5558	197.3225523	1.366989356	0.112850318	12.11329639	8.98E-34	5.10E-32	Up	NA
IQCC	55721	83.90162439	1.606169099	0.133012238	12.07534825	1.43E-33	8.07E-32	Up	NA
CHAF1A	10036	677.8456092	1.49143032	0.123602528	12.06634154	1.59E-33	8.97E-32	Up	NA
CENPI	2491	36.90775974	3.473506737	0.28840075	12.04402811	2.09E-33	1.17E-31	Up	yes
TMEM206	55248	171.1311723	1.372952205	0.114022119	12.04110407	2.16E-33	1.21E-31	Up	NA
MLF1IP	79682	470.7485694	2.119109632	0.176100064	12.03355404	2.37E-33	1.32E-31	Up	yes
PHLDA1	22822	4273.089867	-2.490502741	0.207060296	-12.02791066	2.53E-33	1.41E-31	Down	yes
GBA	2629	4641.127513	1.38245784	0.115178822	12.00270866	3.44E-33	1.91E-31	Up	NA
ETS2	2114	8833.515465	-1.694902561	0.141433332	-11.9837561	4.32E-33	2.39E-31	Down	NA
DDX12	440081	111.0504221	1.906372658	0.159161999	11.97756166	4.66E-33	2.57E-31	Up	NA
SGMS2	166929	711.9621338	-1.89497103	0.158527165	-11.9536045	6.22E-33	3.41E-31	Down	NA
CLEC4G	339390	435.482152	-5.062029507	0.423610404	-11.94972896	6.51E-33	3.56E-31	Down	yes
HIST2H4A	8370	683.3353281	2.158428889	0.180644101	11.94851574	6.61E-33	3.60E-31	Up	yes
CAD	790	1256.813304	1.33776488	0.112050858	11.938908	7.42E-33	4.03E-31	Up	NA
RAD54B	25788	120.660227	1.781540082	0.149245757	11.93695633	7.60E-33	4.11E-31	Up	NA
MAPK8IP2	23542	359.1286451	3.37771902	0.283631531	11.90882767	1.06E-32	5.75E-31	Up	yes
TIGD1	200765	137.148738	1.816984682	0.152661855	11.90202148	1.16E-32	6.22E-31	Up	NA
LY6H	4062	23.42528699	4.731449974	0.397623685	11.89931624	1.19E-32	6.40E-31	Up	yes
MCM6	4175	1265.654623	1.71116337	0.144030332	11.88057645	1.49E-32	7.99E-31	Up	NA
ZFP1	162239	345.0011877	-1.695141143	0.142734523	-11.87618177	1.57E-32	8.39E-31	Down	NA
KIAA0907	22889	1042.549564	1.313182643	0.110619898	11.87112506	1.67E-32	8.88E-31	Up	NA
DENND4B	9909	1420.212387	1.050529746	0.088674579	11.84702263	2.23E-32	1.18E-30	Up	NA
ROBO1	6091	2614.46239	2.792216547	0.235793594	11.8417829	2.37E-32	1.25E-30	Up	yes
SLC2A5	6518	337.3440466	4.546242028	0.383955726	11.84053712	2.41E-32	1.27E-30	Up	yes
PLK4	10733	98.88156264	2.325252972	0.19642245	11.83802044	2.48E-32	1.30E-30	Up	yes
ZNF775	285971	108.9827705	1.579968044	0.133536747	11.83170985	2.68E-32	1.40E-30	Up	NA
PLSCR4	57088	904.4879918	-1.952497784	0.165086968	-11.82708612	2.83E-32	1.47E-30	Down	NA
DBF4B	80174	147.6684317	1.677428662	0.141872335	11.82350784	2.95E-32	1.53E-30	Up	NA
NT5DC2	64943	1006.582806	2.725238984	0.230497668	11.82328223	2.96E-32	1.53E-30	Up	yes
S100P	6286	2415.168326	5.207462753	0.440462822	11.8227067	2.98E-32	1.54E-30	Up	yes
KIAA1841	84542	142.0336595	1.62513609	0.137550144	11.81486291	3.27E-32	1.68E-30	Up	NA
BLM	641	119.6180238	2.656237656	0.225054441	11.80264493	3.78E-32	1.94E-30	Up	yes
ZNF219	51222	1150.794637	1.395819181	0.118304223	11.79855756	3.97E-32	2.03E-30	Up	NA
MSTO2P	100129405	166.9321966	2.030021048	0.172428538	11.77311524	5.37E-32	2.74E-30	Up	yes
TAF6	6878	1527.15152	1.029871313	0.087485039	11.77197064	5.44E-32	2.77E-30	Up	NA
EFNA4	1945	418.0018091	1.625197704	0.138098311	11.76841119	5.68E-32	2.88E-30	Up	NA
ILF3	3609	5471.282897	0.825735068	0.070206539	11.76151228	6.16E-32	3.11E-30	Up	NA
SEC62	7095	5929.630631	-0.950327534	0.080856074	-11.7533227	6.79E-32	3.42E-30	Down	NA
PCNXL3	399909	1954.148847	1.017474172	0.086591181	11.75032098	7.04E-32	3.53E-30	Up	NA
CETP	1071	395.6942452	-2.862989611	0.243701637	-11.74792933	7.24E-32	3.62E-30	Down	yes
DHX34	9704	919.2026067	1.224753047	0.104283155	11.74449552	7.54E-32	3.76E-30	Up	NA
KDSR	2531	2643.895243	-0.969254125	0.082551518	-11.74120292	7.84E-32	3.89E-30	Down	NA
UPK3A	7380	328.8882335	5.819407236	0.495640696	11.74118123	7.84E-32	3.89E-30	Up	yes
TMEM26	219623	40.15832204	-2.289087856	0.195293852	-11.72124893	9.92E-32	4.91E-30	Down	yes
C21orf56	84221	226.3856491	2.982837966	0.25454835	11.71815872	1.03E-31	5.08E-30	Up	yes
OTUB2	78990	142.7937493	1.611061765	0.137564961	11.71127988	1.12E-31	5.49E-30	Up	NA
FCN3	8547	1063.051986	-3.895031393	0.332602946	-11.71075433	1.12E-31	5.51E-30	Down	yes
PNRC1	10957	4626.715428	-1.488094198	0.127128994	-11.705388	1.20E-31	5.85E-30	Down	NA
C22orf29	79680	607.3620584	1.160415733	0.099212887	11.69621978	1.33E-31	6.50E-30	Up	NA
ZNF335	63925	756.9440257	0.826866479	0.070857257	11.66946782	1.83E-31	8.88E-30	Up	NA
FATE1	89885	15.93945782	4.430070248	0.379853975	11.66256126	1.98E-31	9.60E-30	Up	yes
C17orf82	388407	24.08113167	2.89249652	0.248087243	11.65919087	2.06E-31	9.93E-30	Up	yes
FOXS1	2307	100.0070736	2.817368588	0.241643095	11.65921411	2.06E-31	9.93E-30	Up	yes
RUSC1	23623	883.1816994	1.393510329	0.119624908	11.64899808	2.32E-31	1.12E-29	Up	NA
SNHG1	23642	774.8997956	1.631153525	0.140053322	11.64666069	2.39E-31	1.14E-29	Up	NA
STAB2	55576	196.2796766	-4.90779778	0.421589438	-11.6411782	2.54E-31	1.22E-29	Down	yes
CBX2	84733	196.7505324	2.661268272	0.228634434	11.63984017	2.58E-31	1.23E-29	Up	yes
TMEM201	199953	415.6858054	1.377874253	0.118384433	11.63898173	2.61E-31	1.24E-29	Up	NA
NQO1	1728	8112.928739	4.412961721	0.379209229	11.63727405	2.66E-31	1.26E-29	Up	yes
HELLS	3070	120.5449402	2.574202035	0.221261435	11.63421016	2.76E-31	1.30E-29	Up	yes
RAD51AP1	10635	153.3748378	2.328690536	0.200348218	11.62321559	3.14E-31	1.48E-29	Up	yes
FANCG	2189	365.6903712	1.525710994	0.131380179	11.61294652	3.54E-31	1.66E-29	Up	NA
KNTC1	9735	430.2376958	2.184907129	0.188310919	11.60265765	3.99E-31	1.87E-29	Up	yes
NUDT17	200035	50.47517062	2.133311208	0.18386874	11.60235944	4.01E-31	1.87E-29	Up	yes
PGC	5225	1216.588017	6.834041219	0.589108806	11.60064346	4.09E-31	1.90E-29	Up	yes
FSTL4	23105	79.24593594	4.09396272	0.353791506	11.57168178	5.73E-31	2.66E-29	Up	yes
OTX1	5013	21.1748323	4.429178371	0.383138365	11.56025805	6.55E-31	3.03E-29	Up	yes
CSPG4	1464	492.79343	1.997494219	0.172933401	11.55065596	7.33E-31	3.38E-29	Up	NA
HOXD1	3231	28.78504446	5.070740167	0.43908202	11.54850331	7.51E-31	3.46E-29	Up	yes
GSG2	83903	34.05884729	2.587113815	0.224137869	11.54251096	8.05E-31	3.70E-29	Up	yes
SPSB2	84727	360.1689977	1.617853345	0.140286729	11.53247605	9.05E-31	4.14E-29	Up	NA
KIAA0415	9907	1331.369829	1.124445367	0.097526893	11.5295929	9.36E-31	4.27E-29	Up	NA
FOS	2353	5174.455307	-3.00677676	0.260893331	-11.52492762	9.88E-31	4.49E-29	Down	yes
UBE2S	27338	682.26818	2.028938313	0.176045664	11.52506838	9.86E-31	4.49E-29	Up	yes
SOCS6	9306	1317.387996	-1.134723482	0.098480387	-11.52232968	1.02E-30	4.61E-29	Down	NA
TRIM11	81559	845.9037124	1.158623134	0.100638042	11.51277496	1.14E-30	5.14E-29	Up	NA
AADAT	51166	512.3116682	-2.761450117	0.240346263	-11.48946557	1.49E-30	6.71E-29	Down	yes
MEP1A	4224	252.4850374	5.522453192	0.480665637	11.48917826	1.50E-30	6.72E-29	Up	yes
MRAP2	112609	157.4624841	3.816550861	0.332494417	11.47854119	1.69E-30	7.58E-29	Up	yes
CBFA2T2	9139	728.9323785	1.208530812	0.105310833	11.4758452	1.74E-30	7.80E-29	Up	NA
SIX2	10736	26.00031875	5.21721399	0.455177049	11.46194431	2.05E-30	9.13E-29	Up	yes
ZNF295	49854	624.8782506	-1.517141342	0.13239492	-11.45921113	2.11E-30	9.40E-29	Down	NA
FCN2	2220	353.5151009	-4.775678289	0.41683786	-11.45692065	2.17E-30	9.62E-29	Down	yes
DUSP6	1848	3768.00502	-1.730179065	0.151142564	-11.44733172	2.42E-30	1.07E-28	Down	NA
ADRA2B	151	103.1390573	-2.096764766	0.183298282	-11.43908573	2.67E-30	1.18E-28	Down	yes
LOC80154	80154	444.9922287	1.805146514	0.157817202	11.4382114	2.69E-30	1.18E-28	Up	NA
EPHA2	1969	1298.807038	-2.095275584	0.183243144	-11.43440096	2.81E-30	1.23E-28	Down	yes
DDX39	10212	2068.914168	1.520900952	0.133113783	11.42557079	3.12E-30	1.36E-28	Up	NA
ZNF696	79943	468.0632877	1.368444737	0.119773855	11.42523752	3.13E-30	1.36E-28	Up	NA
POLE2	5427	136.4206368	2.211728951	0.193692496	11.41876426	3.37E-30	1.47E-28	Up	yes
POLD1	5424	943.1487209	1.373590679	0.120327448	11.41543932	3.50E-30	1.52E-28	Up	NA
VPS72	6944	1627.786365	1.102551744	0.096637606	11.40913763	3.76E-30	1.63E-28	Up	NA
GPRIN1	114787	163.9009163	2.398291211	0.210557995	11.3901693	4.68E-30	2.02E-28	Up	yes
CCT3	7203	14710.85527	1.18254423	0.10385537	11.38645246	4.88E-30	2.10E-28	Up	NA
MSH2	4436	664.7418005	1.256292819	0.110341759	11.38547034	4.94E-30	2.12E-28	Up	NA
NAT9	26151	1082.005019	1.315650204	0.115634678	11.37764402	5.40E-30	2.31E-28	Up	NA
C8orf4	56892	2108.832271	-2.321807178	0.204122653	-11.3745689	5.60E-30	2.39E-28	Down	yes
PEX13	5194	1484.133836	-0.801128708	0.070437533	-11.37360543	5.66E-30	2.41E-28	Down	NA
?	155060	250.6440023	2.111935957	0.185713069	11.37203732	5.76E-30	2.45E-28	Up	yes
CCHCR1	54535	1179.003243	1.439073242	0.126706804	11.35750564	6.81E-30	2.89E-28	Up	NA
MCM3	4172	2797.295089	1.483231215	0.130599935	11.35705938	6.84E-30	2.89E-28	Up	NA
FAM72A	729533	24.89696249	3.139482793	0.276483481	11.35504654	7.00E-30	2.95E-28	Up	yes
FAM111B	374393	298.0021279	2.417002799	0.212878566	11.35390396	7.09E-30	2.98E-28	Up	yes
SCRIB	23513	3740.695595	1.416370386	0.124825096	11.34683998	7.69E-30	3.23E-28	Up	NA
PEA15	8682	4792.733129	1.109040574	0.09777232	11.34309361	8.03E-30	3.36E-28	Up	NA
PMS2L3	5387	59.98351486	1.464243402	0.129088933	11.3429042	8.04E-30	3.36E-28	Up	NA
CCNE2	9134	186.7474288	2.434293084	0.214625653	11.3420416	8.12E-30	3.38E-28	Up	yes
TRIM16	10626	1459.655085	3.000586444	0.264889681	11.3276834	9.57E-30	3.98E-28	Up	yes
TRIM50	135892	239.474583	5.035352452	0.445097459	11.31292113	1.13E-29	4.69E-28	Up	yes
PIGC	5279	1313.659415	1.040911636	0.092059096	11.30699391	1.21E-29	5.01E-28	Up	NA
PPOX	5498	701.4384556	1.120917248	0.099244186	11.29453815	1.40E-29	5.76E-28	Up	NA
CDC7	8317	161.6214481	2.063446097	0.182758563	11.29055766	1.46E-29	6.01E-28	Up	yes
ZNF341	84905	213.1130607	1.182139994	0.104940807	11.26482663	1.96E-29	8.03E-28	Up	NA
C3orf32	51066	193.7816022	4.10611182	0.364653095	11.2603235	2.06E-29	8.43E-28	Up	yes
TTC39A	22996	444.805931	3.261876403	0.28972202	11.25864164	2.10E-29	8.57E-28	Up	yes
TBCE	6905	1220.237671	1.157231319	0.102895649	11.24664972	2.41E-29	9.80E-28	Up	NA
UBAP2L	9898	4079.934109	0.978633893	0.087058561	11.2410989	2.56E-29	1.04E-27	Up	NA
CCDC28B	79140	214.4024468	2.795709628	0.2487188	11.24044353	2.58E-29	1.04E-27	Up	yes
SF3B4	10262	3206.103562	1.101947222	0.098033993	11.24046048	2.58E-29	1.04E-27	Up	NA
KIAA1524	57650	117.9171425	2.51660072	0.223932167	11.23822789	2.65E-29	1.07E-27	Up	yes
CUL7	9820	1508.403306	1.153559121	0.102653944	11.23735799	2.67E-29	1.08E-27	Up	NA
DNASE1L3	1776	1169.350273	-2.90602036	0.259026339	-11.21901491	3.29E-29	1.32E-27	Down	yes
ERLIN1	10613	3133.539038	-1.320979305	0.117799117	-11.21383024	3.49E-29	1.40E-27	Down	NA
CTSL2	1515	117.9992929	4.076058802	0.363647293	11.20882481	3.69E-29	1.47E-27	Up	yes
NECAB3	63941	1728.134068	1.539200451	0.137401116	11.2022413	3.98E-29	1.58E-27	Up	NA
PAQR4	124222	609.8190105	2.074590281	0.185255661	11.19852572	4.15E-29	1.65E-27	Up	yes
G6PD	2539	1690.232915	2.612596308	0.233316436	11.19765223	4.19E-29	1.66E-27	Up	yes
COLEC10	10584	235.5282012	-3.832740607	0.342570116	-11.18819309	4.66E-29	1.84E-27	Down	yes
MYD88	4615	2184.433712	-1.045653551	0.093463049	-11.18788189	4.67E-29	1.85E-27	Down	NA
MESP1	55897	113.028113	2.258975062	0.202048022	11.18038689	5.09E-29	2.00E-27	Up	yes
PLK3	1263	323.386618	-1.769237206	0.158257207	-11.17950477	5.14E-29	2.02E-27	Down	NA
CD302	9936	6702.994658	-1.624913722	0.145389483	-11.17628107	5.33E-29	2.09E-27	Down	NA
ILF2	3608	5022.387502	0.925348745	0.082918478	11.15974112	6.42E-29	2.51E-27	Up	NA
WDHD1	11169	131.6741194	2.166498623	0.194144355	11.15921512	6.46E-29	2.52E-27	Up	yes
C17orf53	78995	113.5418409	2.091026805	0.187551209	11.14909799	7.23E-29	2.81E-27	Up	yes
FBF1	85302	127.9127382	1.797560025	0.161360215	11.14004479	8.01E-29	3.11E-27	Up	NA
GBAP1	2630	1994.60999	1.737707775	0.156074337	11.13384691	8.58E-29	3.33E-27	Up	NA
SH3BP5L	80851	1472.486482	0.94914579	0.085266057	11.13157836	8.81E-29	3.40E-27	Up	NA
MARCO	8685	632.5062975	-4.608552214	0.414198307	-11.12643903	9.33E-29	3.60E-27	Down	yes
CABYR	26256	271.4101811	3.946465739	0.354803116	11.12297374	9.70E-29	3.73E-27	Up	yes
MUC13	56667	5371.270027	4.569525977	0.410957674	11.11921315	1.01E-28	3.88E-27	Up	yes
DNAJC6	9829	188.0335886	2.532382461	0.227969102	11.10844602	1.14E-28	4.37E-27	Up	yes
RDBP	7936	2826.139964	1.396256002	0.1258225	11.09702958	1.30E-28	4.95E-27	Up	NA
PVT1	5820	99.71494755	2.846625453	0.257024817	11.07529415	1.65E-28	6.30E-27	Up	yes
ARHGAP33	115703	206.3813008	1.729842133	0.156307016	11.06695132	1.81E-28	6.90E-27	Up	NA
EGR2	1959	170.056626	-2.64625734	0.239242107	-11.06100166	1.94E-28	7.36E-27	Down	yes
DACH1	1602	27.25612648	-2.656498827	0.24025321	-11.05707944	2.03E-28	7.67E-27	Down	yes
ETFDH	2110	2657.121856	-1.675139437	0.15154962	-11.05340572	2.11E-28	7.97E-27	Down	NA
CXCL12	6387	2990.171184	-2.682885045	0.242774239	-11.05094615	2.17E-28	8.17E-27	Down	yes
TMEM150B	284417	257.0114485	2.872377606	0.260056413	11.04520967	2.31E-28	8.69E-27	Up	yes
TMEM106C	79022	2653.031958	1.503768425	0.136246446	11.03712035	2.53E-28	9.49E-27	Up	NA
COL9A1	1297	14.44486585	4.104159552	0.371864515	11.03670663	2.54E-28	9.51E-27	Up	yes
SLC38A2	54407	10723.38736	-1.70033271	0.154264153	-11.02221528	2.99E-28	1.11E-26	Down	NA
TBC1D15	64786	1361.010171	-0.718020969	0.065151244	-11.02083276	3.03E-28	1.13E-26	Down	NA
BLOC1S3	388552	625.8250545	1.036358577	0.094038224	11.02060982	3.04E-28	1.13E-26	Up	NA
SCNM1	79005	1036.796423	1.436528249	0.130467339	11.01063499	3.40E-28	1.26E-26	Up	NA
FRMD4B	23150	828.6654066	-1.437198977	0.130597159	-11.0048257	3.62E-28	1.34E-26	Down	NA
XRCC2	7516	42.62076188	2.613423141	0.237633137	10.99772183	3.92E-28	1.45E-26	Up	yes
HAUS5	23354	532.7054065	1.056459621	0.096082706	10.99531505	4.03E-28	1.48E-26	Up	NA
BCAT2	587	1219.438932	1.931765413	0.175859028	10.98473839	4.53E-28	1.66E-26	Up	NA
FAM64A	54478	61.06408621	3.344365787	0.304488982	10.98353632	4.59E-28	1.68E-26	Up	yes
LRRC4	64101	34.81200137	-1.962958431	0.178731822	-10.98270251	4.63E-28	1.69E-26	Down	NA
MYO19	80179	1110.612618	1.240462522	0.112999398	10.97760288	4.90E-28	1.79E-26	Up	NA
SFN	2810	1285.233461	3.724918653	0.339397233	10.97510024	5.03E-28	1.83E-26	Up	yes
POLA2	23649	504.6296888	1.36788616	0.124697412	10.96964358	5.35E-28	1.94E-26	Up	NA
NSMCE2	286053	782.3801604	1.470723228	0.134141513	10.96396781	5.69E-28	2.07E-26	Up	NA
IL1RAP	3556	1676.104341	-2.032014223	0.185348338	-10.96321792	5.74E-28	2.08E-26	Down	yes
FANCE	2178	143.3943987	1.840550424	0.168022575	10.9541853	6.34E-28	2.29E-26	Up	NA
RNF152	220441	171.9995256	-1.925595622	0.175801252	-10.95325318	6.41E-28	2.31E-26	Down	NA
CYP17A1	1586	2872.428789	4.593555736	0.419537534	10.94909362	6.71E-28	2.41E-26	Up	yes
ANAPC7	51434	1438.313009	0.845103974	0.077194734	10.94768937	6.82E-28	2.44E-26	Up	NA
KLHL15	80311	574.9944644	-1.401146021	0.127987159	-10.94755151	6.83E-28	2.44E-26	Down	NA
HGS	9146	3627.171355	0.996055882	0.091023016	10.94290128	7.19E-28	2.57E-26	Up	NA
LCN2	3934	8889.607764	4.30519171	0.393430675	10.94269458	7.20E-28	2.57E-26	Up	yes
NTF3	4908	31.48353412	-2.927123061	0.267671278	-10.93551421	7.80E-28	2.77E-26	Down	yes
TBX4	9496	38.12234994	5.861784659	0.536848435	10.91888189	9.36E-28	3.32E-26	Up	yes
PPAP2B	8613	4917.863787	-1.676246952	0.15376059	-10.90166834	1.13E-27	4.01E-26	Down	NA
TBXA2R	6915	155.4350452	-1.792711698	0.164475905	-10.89953992	1.16E-27	4.09E-26	Down	NA
PRCC	5546	2902.476869	0.925548726	0.084922454	10.89875153	1.17E-27	4.12E-26	Up	NA
NMB	4828	189.0418741	2.341028182	0.214879136	10.8946277	1.22E-27	4.30E-26	Up	yes
NOTCH3	4854	1752.646743	1.993391517	0.183020511	10.89162906	1.26E-27	4.44E-26	Up	NA
ITPKA	3706	330.7442617	2.708957611	0.248831309	10.88672329	1.33E-27	4.67E-26	Up	yes
SIX4	51804	50.07454924	3.167399424	0.291028884	10.88345383	1.38E-27	4.83E-26	Up	yes
PTP4A3	11156	978.9040352	2.533571318	0.232861625	10.88015819	1.43E-27	5.00E-26	Up	yes
KCTD7	154881	262.500851	1.276198265	0.117431119	10.86763264	1.64E-27	5.73E-26	Up	NA
DNAH14	127602	164.6839132	1.387078585	0.12765102	10.86617705	1.67E-27	5.81E-26	Up	NA
FAM164C	79696	161.1767682	-1.491572179	0.137290911	-10.86431849	1.70E-27	5.91E-26	Down	NA
LYVE1	10894	370.161647	-2.973209584	0.274107867	-10.84685973	2.06E-27	7.14E-26	Down	yes
RNFT2	84900	66.45295174	2.643195817	0.243837739	10.83997838	2.23E-27	7.69E-26	Up	yes
DSN1	79980	697.8585288	1.261301062	0.116385118	10.83730536	2.29E-27	7.90E-26	Up	NA
CCDC93	54520	767.8086214	1.008916129	0.093196386	10.82570013	2.60E-27	8.95E-26	Up	NA
LIN7C	55327	1443.633543	-0.801156484	0.074095779	-10.81244428	3.01E-27	1.03E-25	Down	NA
TCOF1	6949	1556.929707	1.134946201	0.104994347	10.80959345	3.10E-27	1.06E-25	Up	NA
TEX19	400629	12.8025233	4.778201858	0.442057171	10.80901333	3.12E-27	1.07E-25	Up	yes
KIF19	124602	16.31119389	-2.668201	0.24690075	-10.80677558	3.20E-27	1.09E-25	Down	yes
RBM7	10179	609.6727386	-0.981607889	0.090885891	-10.80044299	3.43E-27	1.17E-25	Down	NA
MCRS1	10445	1600.381666	0.828891844	0.076767401	10.79744567	3.54E-27	1.20E-25	Up	NA
KLF11	8462	1778.5457	-1.241570572	0.114995584	-10.79668045	3.57E-27	1.21E-25	Down	NA
C11orf93	120376	88.74847588	2.881906597	0.266978809	10.79451439	3.65E-27	1.24E-25	Up	yes
FLAD1	80308	2270.357561	1.063186309	0.098496991	10.79409937	3.67E-27	1.24E-25	Up	NA
EGR1	1958	6492.613037	-2.505702054	0.232704585	-10.76773822	4.89E-27	1.65E-25	Down	yes
PIAS3	10401	571.084597	1.06182641	0.098660343	10.76244392	5.18E-27	1.74E-25	Up	NA
CHEK1	1111	219.7702362	1.658596144	0.154152051	10.7594815	5.35E-27	1.79E-25	Up	NA
C8orf33	65265	2268.332562	1.322165993	0.123185348	10.7331433	7.11E-27	2.38E-25	Up	NA
ACADS	35	4729.246751	-1.659735974	0.154746748	-10.72549823	7.73E-27	2.58E-25	Down	NA
C9orf140	89958	151.5115582	2.791098847	0.260247139	10.72480129	7.79E-27	2.60E-25	Up	yes
SSX1	6756	371.4896381	6.578961596	0.61351209	10.72344247	7.90E-27	2.63E-25	Up	yes
PXDNL	137902	16.21210201	3.222371915	0.30066313	10.71754927	8.42E-27	2.80E-25	Up	yes
MCM5	4174	2316.560509	1.445474283	0.134879259	10.71680179	8.49E-27	2.80E-25	Up	NA
TPX2	22974	1183.644894	2.053266932	0.191588772	10.71705249	8.47E-27	2.80E-25	Up	yes
TRPC6	7225	27.5803635	2.139938498	0.199681162	10.71677707	8.49E-27	2.80E-25	Up	yes
RAB11FIP4	84440	1573.08875	1.855306011	0.173153927	10.71477868	8.68E-27	2.86E-25	Up	NA
LOC146880	146880	318.0196545	1.110051546	0.103635336	10.7111299	9.03E-27	2.97E-25	Up	NA
FAM40B	57464	81.27720005	2.824185203	0.263692598	10.71014213	9.12E-27	2.99E-25	Up	yes
POLM	27434	650.2458662	0.82906295	0.077426056	10.70780297	9.36E-27	3.07E-25	Up	NA
FOXD2	2306	96.82949155	2.228251124	0.208305013	10.69705952	1.05E-26	3.44E-25	Up	yes
C6orf26	401251	104.3629951	1.766674239	0.165256059	10.69052626	1.13E-26	3.67E-25	Up	NA
NPLOC4	55666	5160.584645	0.874417477	0.081793454	10.69055573	1.13E-26	3.67E-25	Up	NA
LOC91316	91316	433.6192025	1.839884199	0.172130511	10.68889059	1.15E-26	3.73E-25	Up	NA
COG2	22796	974.4782014	0.991887626	0.092829456	10.68505267	1.20E-26	3.88E-25	Up	NA
TLCD1	116238	518.1753257	1.825820908	0.170910069	10.68293351	1.22E-26	3.96E-25	Up	NA
KIAA1522	57648	3060.561633	1.458067805	0.136607593	10.6734024	1.36E-26	4.38E-25	Up	NA
LOC100128292	100128292	26.08979216	2.396972374	0.224577868	10.67323505	1.36E-26	4.38E-25	Up	yes
SPOCK1	6695	142.7146598	3.909615338	0.366405708	10.6701813	1.40E-26	4.52E-25	Up	yes
MAST2	23139	1144.958448	1.082000431	0.101453838	10.66495319	1.48E-26	4.77E-25	Up	NA
GAS5	60674	3123.62174	1.975176636	0.185291027	10.65986123	1.57E-26	5.03E-25	Up	NA
ACBD6	84320	858.8857923	1.084654754	0.101794348	10.65535346	1.65E-26	5.27E-25	Up	NA
SMARCA4	6597	3075.074161	0.934884458	0.087740182	10.65514612	1.65E-26	5.27E-25	Up	NA
ZNF707	286075	316.7614739	1.085687448	0.101944226	10.64981793	1.75E-26	5.57E-25	Up	NA
LYPD1	116372	576.8379483	3.471783933	0.326071435	10.64731087	1.79E-26	5.71E-25	Up	yes
EBF1	1879	121.2383124	1.939428987	0.182158668	10.64692119	1.80E-26	5.72E-25	Up	NA
GABRE	2564	565.648807	2.731564938	0.256712333	10.64056762	1.93E-26	6.12E-25	Up	yes
KCNK9	51305	37.80415737	5.66721426	0.53286273	10.63541122	2.04E-26	6.45E-25	Up	yes
MAGEC2	51438	337.2380045	6.388618403	0.60081336	10.63328286	2.09E-26	6.59E-25	Up	yes
CD4	920	2513.122994	-1.867183013	0.175740032	-10.62468805	2.29E-26	7.21E-25	Down	NA
DYNC1I1	1780	215.8383553	4.032816936	0.379665625	10.62202284	2.35E-26	7.41E-25	Up	yes
LAMA4	3910	991.6728601	1.564731043	0.147337099	10.62007499	2.40E-26	7.55E-25	Up	NA
SP6	80320	51.53402559	2.819965657	0.265556703	10.61907165	2.43E-26	7.61E-25	Up	yes
DLG5	9231	1079.533426	1.706179247	0.160846824	10.60747863	2.75E-26	8.60E-25	Up	NA
LEF1	51176	250.9449157	2.956037809	0.278779362	10.60350302	2.87E-26	8.96E-25	Up	yes
MAZ	4150	6795.691873	0.936524511	0.088372693	10.59744224	3.06E-26	9.54E-25	Up	NA
IRAK1	3654	4943.548962	1.317392498	0.124372241	10.59233547	3.23E-26	1.01E-24	Up	NA
DTYMK	1841	1042.181088	1.38006809	0.130375557	10.58532845	3.49E-26	1.08E-24	Up	NA
FOXK1	221937	808.4846771	1.244298091	0.117559894	10.58437578	3.52E-26	1.09E-24	Up	NA
HOXD8	3234	34.69808075	2.887553258	0.272906356	10.58074755	3.66E-26	1.13E-24	Up	yes
TMC7	79905	83.80384793	2.24875097	0.212539489	10.58039134	3.67E-26	1.13E-24	Up	yes
METTL6	131965	318.565182	0.772717392	0.073043398	10.57888067	3.73E-26	1.15E-24	Up	NA
ABCC5	10057	616.358221	1.11601091	0.105496233	10.57868015	3.74E-26	1.15E-24	Up	NA
MGC12982	84793	145.2409963	2.177697261	0.205878111	10.57760465	3.79E-26	1.16E-24	Up	yes
GHR	2690	3291.654183	-2.451274462	0.232000049	-10.56583598	4.29E-26	1.31E-24	Down	yes
LOC100128191	100128191	171.7870813	1.6950867	0.160511133	10.5605553	4.54E-26	1.39E-24	Up	NA
LILRA2	11027	47.54927175	-2.099434686	0.198859108	-10.55739767	4.69E-26	1.43E-24	Down	yes
TMEM145	284339	29.22869444	4.082830114	0.38698432	10.55037608	5.06E-26	1.54E-24	Up	yes
ZNF251	90987	487.9765155	1.215655283	0.115250795	10.54791231	5.19E-26	1.58E-24	Up	NA
MIER1	57708	1071.857529	-0.917051928	0.086947089	-10.54724129	5.23E-26	1.59E-24	Down	NA
CDCA4	55038	280.7244431	1.459789779	0.138416792	10.54633445	5.28E-26	1.60E-24	Up	NA
CCDC34	91057	447.0199123	1.629177243	0.154576089	10.53964593	5.67E-26	1.72E-24	Up	NA
ZNF74	7625	309.1367301	1.074054304	0.101922515	10.53794939	5.77E-26	1.74E-24	Up	NA
RECQL5	9400	1087.742735	0.993174376	0.094267798	10.53566959	5.92E-26	1.78E-24	Up	NA
ZADH2	284273	1024.938301	-1.103165781	0.104741949	-10.53222509	6.14E-26	1.85E-24	Down	NA
C1orf104	284618	121.1249421	1.828780104	0.173673478	10.52999065	6.28E-26	1.89E-24	Up	NA
C7orf70	84792	503.6354987	0.77870443	0.073979949	10.52588497	6.56E-26	1.97E-24	Up	NA
RNF157	114804	700.9513463	2.595919856	0.246808244	10.51796249	7.14E-26	2.14E-24	Up	yes
LOC440944	440944	270.6618043	1.254162064	0.119244502	10.5175672	7.17E-26	2.14E-24	Up	NA
ZNF142	7701	457.9460708	0.851830001	0.081047981	10.51019399	7.75E-26	2.31E-24	Up	NA
EDC3	80153	933.8452106	0.737033171	0.070144489	10.5073567	7.99E-26	2.38E-24	Up	NA
ACCN2	41	122.9172956	3.384733867	0.322139229	10.50705272	8.02E-26	2.38E-24	Up	yes
LIN9	286826	148.5705065	1.653489385	0.157404525	10.50471314	8.22E-26	2.44E-24	Up	NA
HOXD4	3233	12.86227665	5.026837451	0.478666525	10.50175265	8.48E-26	2.51E-24	Up	yes
ZNF174	7727	308.781569	0.735613415	0.070056644	10.5002663	8.61E-26	2.55E-24	Up	NA
C15orf27	123591	46.71800577	3.171837713	0.30208033	10.49998095	8.64E-26	2.55E-24	Up	yes
FBXL19	54620	339.4935384	1.147029752	0.109252327	10.49890453	8.74E-26	2.57E-24	Up	NA
ZC3H3	23144	1407.312689	1.204878814	0.114793012	10.49609895	9.00E-26	2.65E-24	Up	NA
FAM65C	140876	96.91458511	-2.6699443	0.254414694	-10.49445793	9.16E-26	2.69E-24	Down	yes
PIGU	128869	1150.127353	1.124502119	0.107221889	10.4876171	9.85E-26	2.88E-24	Up	NA
SLC39A14	23516	16422.67866	-1.646123735	0.156970451	-10.4868383	9.93E-26	2.90E-24	Down	NA
LOXL2	4017	591.0538583	1.577810954	0.150617627	10.47560622	1.12E-25	3.26E-24	Up	NA
HAGHL	84264	73.8352358	3.264038926	0.311607821	10.4748299	1.13E-25	3.28E-24	Up	yes
MCM7	4176	3523.718925	1.527521139	0.145883227	10.47084832	1.18E-25	3.42E-24	Up	NA
MYO1A	4640	116.5027255	3.495432188	0.333861092	10.4697201	1.19E-25	3.45E-24	Up	yes
SETDB1	9869	1474.426975	0.979930188	0.093632399	10.46571696	1.24E-25	3.60E-24	Up	NA
GPAA1	8733	9582.675675	1.495102559	0.142867781	10.4649386	1.25E-25	3.62E-24	Up	NA
PRKRIP1	79706	863.0530709	0.913227837	0.087273259	10.4640052	1.26E-25	3.65E-24	Up	NA
SLC41A3	54946	1400.877393	0.882620769	0.084384985	10.4594528	1.33E-25	3.82E-24	Up	NA
RPS6KL1	83694	186.4997952	2.120464522	0.202765659	10.45771032	1.35E-25	3.89E-24	Up	yes
SCN4A	6329	69.68103709	2.234629889	0.213792195	10.45234549	1.43E-25	4.11E-24	Up	yes
CYR61	3491	2746.728914	-2.066162263	0.19771194	-10.45036663	1.46E-25	4.19E-24	Down	yes
SMYD3	64754	483.7301809	1.660569475	0.158926431	10.44866778	1.49E-25	4.25E-24	Up	NA
ZNF740	283337	864.7178033	0.891886127	0.085370982	10.44718131	1.51E-25	4.31E-24	Up	NA
HPS5	11234	1518.267209	-1.667993746	0.159960325	-10.42754662	1.86E-25	5.30E-24	Down	NA
CLK2	1196	1108.39518	0.953760476	0.091468871	10.42715913	1.86E-25	5.31E-24	Up	NA
MARK4	57787	1786.29205	1.003413992	0.09623616	10.42657965	1.88E-25	5.33E-24	Up	NA
SPINK5	11005	53.11755883	3.92885079	0.37691369	10.42374129	1.93E-25	5.48E-24	Up	yes
STXBP6	29091	264.3835891	1.850478989	0.177561693	10.42161152	1.98E-25	5.60E-24	Up	NA
NAAA	27163	924.3004023	-1.644380096	0.157832288	-10.4185279	2.04E-25	5.77E-24	Down	NA
ZNF646	9726	444.2388886	0.881978928	0.084706766	10.41214261	2.18E-25	6.16E-24	Up	NA
TRAF2	7186	1019.546639	1.178533158	0.113204127	10.41069074	2.22E-25	6.25E-24	Up	NA
ZSCAN2	54993	480.5740067	0.987181386	0.094833623	10.40961371	2.24E-25	6.31E-24	Up	NA
C5orf46	389336	23.32702746	3.949950176	0.379691388	10.40305444	2.40E-25	6.75E-24	Up	yes
CNBP	7555	10660.7166	-0.702195102	0.067523529	-10.39926553	2.50E-25	7.00E-24	Down	NA
FOXO1	2308	1457.77799	-1.722512304	0.165636186	-10.39937191	2.50E-25	7.00E-24	Down	NA
CBX8	57332	393.0852796	1.31076794	0.126057965	10.39813657	2.53E-25	7.07E-24	Up	NA
ZFP62	643836	472.5016299	0.960789437	0.092468145	10.39049106	2.74E-25	7.65E-24	Up	NA
CSPG5	10675	58.18757623	2.610081058	0.251226883	10.38933822	2.77E-25	7.73E-24	Up	yes
ADAM15	8751	3304.411192	1.343570635	0.129451805	10.37892549	3.09E-25	8.60E-24	Up	NA
NDOR1	27158	890.0728685	1.157655154	0.11158573	10.37458062	3.24E-25	8.99E-24	Up	NA
RTKN2	219790	63.42832372	2.793535728	0.269317773	10.37263786	3.30E-25	9.16E-24	Up	yes
BAIAP2L2	80115	475.4558956	3.029082857	0.29206174	10.37137853	3.35E-25	9.26E-24	Up	yes
SERPINB9	5272	561.4129598	-1.733807159	0.167176866	-10.37109501	3.36E-25	9.27E-24	Down	NA
NCAPD2	9918	1121.735334	1.491411663	0.143950502	10.36058676	3.75E-25	1.03E-23	Up	NA
MAMSTR	284358	41.46554827	2.537399566	0.244993241	10.35701867	3.89E-25	1.07E-23	Up	yes
OSBPL3	26031	321.9440627	1.761246605	0.170095587	10.35445206	3.99E-25	1.10E-23	Up	NA
PAMR1	25891	157.718197	-2.267452407	0.219162514	-10.34598649	4.36E-25	1.20E-23	Down	yes
CDCA7	83879	165.3662937	3.558251795	0.343941866	10.34550354	4.39E-25	1.20E-23	Up	yes
PDIA2	64714	40.48973459	4.776723657	0.461736514	10.34512869	4.40E-25	1.20E-23	Up	yes
ZBTB12	221527	115.0060263	1.853725942	0.17920338	10.34425767	4.44E-25	1.21E-23	Up	NA
PPM1F	9647	1202.999373	0.971442911	0.093936314	10.34150551	4.57E-25	1.25E-23	Up	NA
MAP2K3	5606	2797.670145	-1.236881997	0.119713351	-10.33203053	5.05E-25	1.37E-23	Down	NA
NUDT1	4521	373.7020169	1.836417352	0.177771215	10.33022897	5.14E-25	1.40E-23	Up	NA
ZFP36L1	677	9396.894983	-1.114864198	0.107923464	-10.3301373	5.15E-25	1.40E-23	Down	NA
COX7B2	170712	144.993537	6.368573016	0.616662868	10.32747931	5.29E-25	1.43E-23	Up	yes
ZBTB9	221504	372.8848546	0.938973827	0.09097371	10.32137553	5.64E-25	1.53E-23	Up	NA
AIM1L	55057	93.36157236	2.749959983	0.26648657	10.31931923	5.76E-25	1.56E-23	Up	yes
GNG4	2786	458.4618845	4.806770623	0.466002919	10.3148938	6.03E-25	1.63E-23	Up	yes
HSF4	3299	277.0139166	1.828904282	0.177315277	10.31442024	6.06E-25	1.63E-23	Up	NA
TCF15	6939	28.52346449	2.337844111	0.226891734	10.30378703	6.77E-25	1.82E-23	Up	yes
SAC3D1	29901	652.8693185	1.457142951	0.141618846	10.28918815	7.88E-25	2.11E-23	Up	NA
TRIM65	201292	586.8610401	1.087728979	0.105776888	10.28323864	8.39E-25	2.25E-23	Up	NA
3-Sep	55964	58.87736908	3.097666909	0.301290174	10.28134064	8.55E-25	2.29E-23	Up	yes
SOCS3	9021	2211.653309	-2.468895293	0.240158397	-10.28027889	8.65E-25	2.31E-23	Down	yes
LIG1	3978	1162.684299	1.161348485	0.112993695	10.27799365	8.86E-25	2.36E-23	Up	NA
C17orf56	146705	724.9246077	0.920404769	0.089557826	10.27721204	8.93E-25	2.38E-23	Up	NA
CCL25	6370	184.650742	4.453288875	0.433335742	10.27676336	8.97E-25	2.38E-23	Up	yes
PMFBP1	83449	23.0962909	3.305647803	0.321682738	10.27611188	9.03E-25	2.40E-23	Up	yes
UCK2	7371	709.9260517	1.253610674	0.122010216	10.27463695	9.17E-25	2.43E-23	Up	NA
LDLR	3949	4836.635498	-1.575773538	0.153397937	-10.27245589	9.38E-25	2.48E-23	Down	NA
C12orf34	84915	600.48485	1.739437034	0.169376432	10.2696521	9.66E-25	2.55E-23	Up	NA
EMX1	2016	54.33067092	4.020354566	0.391574883	10.26714107	9.91E-25	2.61E-23	Up	yes
CDC25A	993	166.9352278	2.23058357	0.217434727	10.25863533	1.08E-24	2.85E-23	Up	yes
C14orf93	60686	319.5980268	0.922600472	0.089936213	10.25838689	1.09E-24	2.85E-23	Up	NA
FLJ36031	168455	944.2036361	-1.84203392	0.179654895	-10.25317969	1.15E-24	3.00E-23	Down	NA
BRP44L	51660	3484.658653	-1.537774809	0.150012215	-10.25099728	1.17E-24	3.07E-23	Down	NA
YEATS2	55689	678.0147571	1.079973644	0.105457169	10.24087464	1.30E-24	3.40E-23	Up	NA
BCO2	83875	468.7707881	-3.114908377	0.304190547	-10.23999071	1.31E-24	3.43E-23	Down	yes
DHX57	90957	565.4436059	0.839629096	0.082053326	10.23272469	1.41E-24	3.69E-23	Up	NA
TLX1	3195	133.6931366	2.904875821	0.284006739	10.2281933	1.48E-24	3.86E-23	Up	yes
C12orf32	83695	473.8789061	1.122541052	0.109770712	10.2262346	1.51E-24	3.93E-23	Up	NA
DKK1	22943	537.3749132	4.787975244	0.468503975	10.21971104	1.62E-24	4.20E-23	Up	yes
ZNF330	27309	939.0125012	-1.000005846	0.097853621	-10.21940564	1.62E-24	4.20E-23	Down	NA
MTL5	9633	91.35161375	2.259538417	0.221206151	10.21462742	1.71E-24	4.41E-23	Up	yes
LCAT	3931	2514.244632	-2.487910059	0.243618748	-10.21230952	1.75E-24	4.51E-23	Down	yes
AKR1C3	8644	17876.10394	1.589233075	0.155645023	10.21062574	1.78E-24	4.58E-23	Up	NA
RIBC2	26150	34.25792039	3.351749727	0.328489389	10.20352511	1.91E-24	4.92E-23	Up	yes
SNRPB	6628	5964.422566	1.213268909	0.118916559	10.20269099	1.93E-24	4.95E-23	Up	NA
TAZ	6901	950.6821292	1.046601094	0.102580549	10.20272466	1.93E-24	4.95E-23	Up	NA
CLSPN	63967	57.19687134	2.939497142	0.288191016	10.19982226	1.99E-24	5.09E-23	Up	yes
ARHGEF11	9826	2057.846257	1.144273223	0.112236603	10.1951876	2.08E-24	5.33E-23	Up	NA
IFNAR1	3454	3771.380663	-0.808852459	0.079358284	-10.19241362	2.14E-24	5.48E-23	Down	NA
MMADHC	27249	3144.776496	-0.794864896	0.078124906	-10.17428295	2.58E-24	6.59E-23	Down	NA
C12orf39	80763	18.08687251	3.94742657	0.388572708	10.15878493	3.03E-24	7.71E-23	Up	yes
LILRA5	353514	62.01813657	-2.286425488	0.225097521	-10.15748855	3.07E-24	7.80E-23	Down	yes
GINS2	51659	335.6291668	1.842696118	0.181437621	10.15608618	3.11E-24	7.90E-23	Up	NA
TSEN54	283989	1008.979194	1.123861853	0.110669028	10.15516147	3.14E-24	7.97E-23	Up	NA
ID2	3398	7612.315213	-1.478577058	0.145713352	-10.14716247	3.41E-24	8.63E-23	Down	NA
KIF24	347240	92.22172272	1.809336238	0.178357006	10.14446405	3.51E-24	8.85E-23	Up	NA
PTGS2	5743	57.46192376	-2.735874819	0.269689884	-10.14452149	3.50E-24	8.85E-23	Down	yes
IQCE	23288	575.7918539	1.217605049	0.120142131	10.13470494	3.88E-24	9.75E-23	Up	NA
PABPC1L	80336	663.079125	1.790503448	0.176670018	10.13473291	3.87E-24	9.75E-23	Up	NA
SSR2	6746	11791.02732	1.206504488	0.119151433	10.12580759	4.24E-24	1.07E-22	Up	NA
COL4A1	1282	8247.8862	1.647900587	0.162771508	10.12401133	4.32E-24	1.08E-22	Up	NA
SLC38A6	145389	324.3465294	1.289662784	0.1273917	10.12360133	4.34E-24	1.09E-22	Up	NA
HSF2BP	11077	23.31798209	2.288465944	0.226092895	10.12179504	4.42E-24	1.11E-22	Up	yes
MAP2K4	6416	862.5381682	-0.875347616	0.086502634	-10.11931748	4.54E-24	1.13E-22	Down	NA
AARS2	57505	932.1844903	0.855916325	0.084647681	10.11151533	4.91E-24	1.22E-22	Up	NA
AHSA2	130872	597.3657698	1.401215333	0.138729871	10.10031458	5.51E-24	1.37E-22	Up	NA
GLI4	2738	479.0971788	1.639460916	0.162368727	10.0971471	5.69E-24	1.41E-22	Up	NA
MS4A6A	64231	1016.469899	-1.889507342	0.187133627	-10.0971021	5.69E-24	1.41E-22	Down	NA
EFNA3	1944	163.6736789	2.109911943	0.20897226	10.09661257	5.72E-24	1.42E-22	Up	yes
KLHL12	59349	1403.737206	0.820193312	0.081271368	10.09203278	5.99E-24	1.48E-22	Up	NA
SLC35D1	23169	3467.802983	-1.34674632	0.133518276	-10.08660655	6.33E-24	1.56E-22	Down	NA
COL2A1	1280	236.8652068	6.047646998	0.599890512	10.0812513	6.69E-24	1.65E-22	Up	yes
SLC6A8	6535	1266.815097	3.073397897	0.304880235	10.08067283	6.73E-24	1.66E-22	Up	yes
RBM24	221662	242.0986532	2.605209033	0.258487001	10.07868488	6.86E-24	1.69E-22	Up	yes
TM4SF20	79853	214.7616551	5.724591546	0.568013522	10.07826632	6.89E-24	1.69E-22	Up	yes
ASB16	92591	24.39477956	2.334217626	0.231639027	10.07696178	6.99E-24	1.71E-22	Up	yes
MTHFD1L	25902	420.7997117	1.657859538	0.164635558	10.06987526	7.51E-24	1.84E-22	Up	NA
TSSK6	83983	54.03941692	1.474158016	0.146436193	10.0668966	7.74E-24	1.89E-22	Up	NA
ACCN3	9311	39.11896301	2.586261847	0.256942065	10.06554471	7.85E-24	1.92E-22	Up	yes
IL1RN	3557	2933.33604	-2.173785299	0.216034992	-10.06219076	8.12E-24	1.98E-22	Down	yes
C1QL1	10882	327.4924463	3.702900218	0.368110013	10.05922166	8.37E-24	2.04E-22	Up	yes
MATN3	4148	62.10519723	3.939687453	0.39166049	10.05893511	8.39E-24	2.04E-22	Up	yes
NCRNA00107	283981	14.26877883	2.327964756	0.231451096	10.05812802	8.46E-24	2.05E-22	Up	yes
HCN2	610	69.82462584	3.710179392	0.368890887	10.05766075	8.50E-24	2.06E-22	Up	yes
HIST1H2AM	8336	14.13151408	2.73503415	0.271951788	10.05705522	8.55E-24	2.07E-22	Up	yes
GIT1	28964	1214.302011	1.001249912	0.09966466	10.04618796	9.55E-24	2.31E-22	Up	NA
SERTAD1	29950	803.1412917	-1.544893518	0.153803997	-10.04456025	9.71E-24	2.34E-22	Down	NA
HCFC1	3054	2339.051504	0.703646254	0.070064303	10.04286378	9.88E-24	2.38E-22	Up	NA
HSPB1	3315	23778.00355	1.76113354	0.175384771	10.04154198	1.00E-23	2.41E-22	Up	NA
C1orf31	388753	1261.756508	1.277110493	0.12719335	10.04070177	1.01E-23	2.43E-22	Up	NA
NFIL3	4783	2312.683008	-1.486317805	0.148035307	-10.04029268	1.01E-23	2.43E-22	Down	NA
MRO	83876	124.0539013	-2.265772487	0.225679719	-10.03977007	1.02E-23	2.44E-22	Down	yes
RAG1AP1	55974	3257.511094	1.334135535	0.132904493	10.03830274	1.03E-23	2.47E-22	Up	NA
GPR158	57512	130.6967663	3.239680942	0.322755794	10.0375609	1.04E-23	2.49E-22	Up	yes
EPPK1	83481	523.3385681	3.178435195	0.316774817	10.03373699	1.08E-23	2.58E-22	Up	yes
SIGLEC11	114132	41.14956631	-2.324543524	0.231790183	-10.02865389	1.14E-23	2.72E-22	Down	yes
STIP1	10963	4585.027515	0.936165678	0.093382776	10.0250359	1.18E-23	2.81E-22	Up	NA
TUBG1	7283	1680.597965	1.096166459	0.109344523	10.02488672	1.18E-23	2.81E-22	Up	NA
SPP1	6696	25707.98396	3.802066657	0.379344748	10.02272123	1.21E-23	2.87E-22	Up	yes
LOC728743	728743	546.0618911	1.741928811	0.173805919	10.02226404	1.22E-23	2.88E-22	Up	NA
LOC389791	389791	8.229206088	3.682018672	0.367579575	10.01692944	1.28E-23	3.04E-22	Up	yes
GPR19	2842	18.42780084	2.5410966	0.253695326	10.01633194	1.29E-23	3.05E-22	Up	yes
TRIM59	286827	85.68221981	1.920265006	0.191816591	10.01094325	1.36E-23	3.22E-22	Up	NA
RASGEF1B	153020	601.8351402	-2.027313029	0.202671286	-10.0029613	1.48E-23	3.48E-22	Down	yes
WNK4	65266	334.481826	3.744920847	0.3744366	10.00148182	1.50E-23	3.53E-22	Up	yes
ADRA2C	152	239.983078	3.224376214	0.322585952	9.995401818	1.60E-23	3.75E-22	Up	yes
EGR3	1960	68.36128672	-2.314800884	0.231818006	-9.985423131	1.77E-23	4.14E-22	Down	yes
KLC2	64837	539.4154545	1.171699489	0.117438709	9.9771149	1.92E-23	4.49E-22	Up	NA
KPNA2	3838	2480.126022	1.338179925	0.13418553	9.972609778	2.01E-23	4.70E-22	Up	NA
C19orf40	91442	45.53541574	1.468217849	0.147312157	9.966712069	2.13E-23	4.98E-22	Up	NA
SFTA1P	207107	7.464236307	6.035037531	0.60563791	9.964761832	2.17E-23	5.07E-22	Up	yes
TNFRSF25	8718	152.6884671	2.037752933	0.204530822	9.963060386	2.21E-23	5.15E-22	Up	yes
ZNF282	8427	1178.232567	0.796321707	0.080014358	9.952235136	2.47E-23	5.73E-22	Up	NA
ACAN	176	67.28292794	3.513933627	0.353133369	9.950726645	2.50E-23	5.81E-22	Up	yes
ZBTB40	9923	603.2638109	0.951459404	0.095671941	9.945020364	2.65E-23	6.15E-22	Up	NA
L3MBTL	26013	87.58539542	1.615474643	0.162450272	9.944425598	2.67E-23	6.18E-22	Up	NA
LARP1B	55132	1035.826752	-1.183399397	0.119053782	-9.940040332	2.79E-23	6.44E-22	Down	NA
P4HA2	8974	1430.566639	1.526085716	0.153616311	9.934398929	2.95E-23	6.81E-22	Up	NA
H2AFX	3014	1151.830719	1.526627982	0.153706057	9.932126357	3.02E-23	6.96E-22	Up	NA
PLCE1	51196	179.1569762	2.065244138	0.208028013	9.927721331	3.15E-23	7.26E-22	Up	yes
ANKS3	124401	421.3559943	1.201624011	0.121050269	9.92665298	3.19E-23	7.33E-22	Up	NA
DNMT3B	1789	101.6304544	1.914331154	0.192926989	9.92256794	3.32E-23	7.63E-22	Up	NA
DUSP12	11266	397.8684734	0.889085596	0.089642017	9.918179287	3.47E-23	7.96E-22	Up	NA
XPO5	57510	1479.395468	0.974061546	0.098252695	9.913840514	3.62E-23	8.30E-22	Up	NA
DNASE1L2	1775	27.46896363	3.023688976	0.305162179	9.90846567	3.82E-23	8.75E-22	Up	yes
C8orf77	286103	13.90949459	2.238091532	0.225938903	9.905737787	3.93E-23	8.98E-22	Up	yes
FERMT2	10979	2455.659807	-1.084639451	0.109515691	-9.903963884	4.00E-23	9.12E-22	Down	NA
C19orf61	56006	857.0982695	1.198205748	0.120986936	9.903596115	4.02E-23	9.13E-22	Up	NA
PLOD3	8985	5288.078645	1.057836298	0.10681348	9.90358427	4.02E-23	9.13E-22	Up	NA
NOL12	79159	500.8718113	1.067359086	0.107799916	9.901297965	4.11E-23	9.33E-22	Up	NA
RTEL1	51750	757.068494	0.970867354	0.098080839	9.898644477	4.22E-23	9.57E-22	Up	NA
ARHGAP39	80728	164.5150584	1.641665807	0.165850279	9.898480842	4.23E-23	9.57E-22	Up	NA
GAD1	2571	31.44495681	4.892682759	0.494299828	9.8982085	4.24E-23	9.58E-22	Up	yes
N4BP2L1	90634	1033.243728	-1.476674378	0.149213142	-9.896409652	4.31E-23	9.75E-22	Down	NA
CEL	1056	61.21842236	3.236978711	0.327112251	9.895620553	4.35E-23	9.81E-22	Up	yes
ATAD2	29028	1976.562922	1.635674791	0.1653271	9.893567305	4.44E-23	1.00E-21	Up	NA
ACADSB	36	11776.47535	-1.725924571	0.174472221	-9.892260007	4.50E-23	1.01E-21	Down	NA
CST1	1469	158.459231	5.715313057	0.577751922	9.892330667	4.49E-23	1.01E-21	Up	yes
FOSB	2354	1687.60091	-3.141549938	0.317656698	-9.889764504	4.61E-23	1.03E-21	Down	yes
UBD	10537	21808.75946	2.543761939	0.257363431	9.883929219	4.89E-23	1.09E-21	Up	yes
IER2	9592	3759.015784	-1.320238763	0.133590314	-9.882743189	4.95E-23	1.11E-21	Down	NA
KCP	375616	23.76843515	2.856527427	0.289192414	9.87760151	5.21E-23	1.16E-21	Up	yes
TCF3	6929	1322.048069	1.053879752	0.106703976	9.876668093	5.26E-23	1.17E-21	Up	NA
EML6	400954	89.29193028	2.285696492	0.23143061	9.876379306	5.27E-23	1.17E-21	Up	yes
QRICH2	84074	163.879452	1.771310497	0.179453183	9.870599482	5.58E-23	1.24E-21	Up	NA
RBP7	116362	479.5148898	1.967480948	0.199439455	9.865053791	5.90E-23	1.31E-21	Up	NA
JMJD4	65094	1401.806126	1.080151334	0.109639748	9.851822498	6.73E-23	1.49E-21	Up	NA
HES6	55502	330.6759463	1.625455398	0.16510189	9.845165316	7.19E-23	1.59E-21	Up	NA
GADD45B	4616	6776.322375	-1.992580905	0.202442821	-9.842684949	7.37E-23	1.63E-21	Down	NA
SEZ6	124925	87.70359458	4.996894548	0.507776077	9.840744335	7.52E-23	1.66E-21	Up	yes
RFX5	5993	1458.438172	1.10552757	0.112354788	9.839612429	7.60E-23	1.68E-21	Up	NA
PDLIM5	10611	3661.239758	-1.134545653	0.115369829	-9.833989208	8.04E-23	1.77E-21	Down	NA
CCT6A	908	5716.024867	0.802739454	0.081652981	9.831110243	8.27E-23	1.82E-21	Up	NA
UBE2Q1	55585	3863.352762	0.776369517	0.078998773	9.827614917	8.56E-23	1.88E-21	Up	NA
HIST1H4H	8365	120.5529015	2.538687312	0.258400774	9.824611882	8.82E-23	1.93E-21	Up	yes
UBE2O	63893	1103.724202	0.774260521	0.078808269	9.824610113	8.82E-23	1.93E-21	Up	NA
SOCS2	8835	956.280681	-2.203270252	0.224290035	-9.823308699	8.94E-23	1.96E-21	Down	yes
C20orf118	140711	94.76571783	2.421729519	0.246543343	9.822733366	8.99E-23	1.97E-21	Up	yes
PRPF3	9129	1254.848147	0.976422763	0.099415151	9.821669562	9.08E-23	1.98E-21	Up	NA
NSUN5P1	155400	219.3444921	1.606983102	0.16369733	9.816794808	9.53E-23	2.08E-21	Up	NA
PVALB	5816	10.81059407	-3.76893347	0.383947476	-9.816273594	9.58E-23	2.09E-21	Down	yes
ZNF526	116115	393.7585819	0.755463513	0.076979501	9.813827076	9.82E-23	2.14E-21	Up	NA
SULT1C2	6819	549.0891125	3.380798956	0.34472899	9.807121101	1.05E-22	2.28E-21	Up	yes
C1R	715	55293.21906	-1.7178987	0.175237654	-9.803250978	1.09E-22	2.37E-21	Down	NA
BNIP2	663	964.8894207	-0.805567874	0.082221125	-9.79757787	1.15E-22	2.50E-21	Down	NA
PANK1	53354	2195.040554	-1.494165331	0.152503121	-9.797604943	1.15E-22	2.50E-21	Down	NA
4-Mar	57574	7.420037465	3.659835384	0.373572973	9.796841972	1.16E-22	2.51E-21	Up	yes
TIGD3	220359	38.90682025	2.320052249	0.236848554	9.795509464	1.18E-22	2.54E-21	Up	yes
DDX3X	1654	6736.810589	-0.822659799	0.084009349	-9.792479191	1.21E-22	2.61E-21	Down	NA
RAD9A	5883	482.6103585	1.074791035	0.109780971	9.790321783	1.24E-22	2.67E-21	Up	NA
GINS3	64785	161.5110974	1.419380341	0.145009873	9.788163475	1.27E-22	2.72E-21	Up	NA
C5orf54	63920	120.0568204	1.251011352	0.127909174	9.780466226	1.37E-22	2.93E-21	Up	NA
ADM2	79924	697.1711284	2.186014789	0.22353991	9.779080546	1.38E-22	2.97E-21	Up	yes
TMEM81	388730	140.2977406	1.14865806	0.11747528	9.777870338	1.40E-22	3.00E-21	Up	NA
ELFN2	114794	300.8787638	3.403520846	0.348286915	9.772175458	1.48E-22	3.17E-21	Up	yes
IGFBP3	3486	9917.512591	-1.982933481	0.20293823	-9.77111844	1.50E-22	3.20E-21	Down	NA
MBNL2	10150	2498.210442	-1.409889918	0.144318856	-9.76927031	1.53E-22	3.25E-21	Down	NA
LPPR2	64748	1183.267853	1.171189209	0.119892964	9.768623348	1.54E-22	3.27E-21	Up	NA
STX1A	6804	77.04824536	1.673905881	0.171400696	9.766038993	1.57E-22	3.35E-21	Up	NA
BCKDHB	594	1304.51075	-1.51427939	0.155062988	-9.765575975	1.58E-22	3.36E-21	Down	NA
CCL14	6358	1428.21962	-2.297964172	0.235326654	-9.764997435	1.59E-22	3.38E-21	Down	yes
C6orf145	221749	4809.399659	-1.294785412	0.132610719	-9.76380657	1.61E-22	3.41E-21	Down	NA
ZBTB45	84878	327.5935572	0.826057186	0.084605589	9.763624361	1.61E-22	3.41E-21	Up	NA
NETO2	81831	114.2034569	2.185055588	0.224006754	9.75441833	1.77E-22	3.73E-21	Up	yes
JAG2	3714	450.8009296	1.789023791	0.183424991	9.75343532	1.78E-22	3.77E-21	Up	NA
CUL9	23113	1061.595442	0.863714233	0.088628611	9.745320606	1.93E-22	4.07E-21	Up	NA
RIPK4	54101	1203.029225	-1.364046894	0.14000115	-9.743112094	1.97E-22	4.16E-21	Down	NA
ZKSCAN3	80317	146.4038336	1.414575112	0.145222651	9.740733304	2.02E-22	4.25E-21	Up	NA
ENAH	55740	2988.069683	1.457320209	0.149622617	9.739972692	2.04E-22	4.28E-21	Up	NA
UBQLN4	56893	2735.489292	1.000911614	0.102769268	9.73940593	2.05E-22	4.30E-21	Up	NA
EGFL6	25975	11.56814107	4.283533389	0.440102023	9.733046353	2.18E-22	4.57E-21	Up	yes
HEATR7A	727957	1260.93627	1.192522915	0.122568636	9.729429594	2.26E-22	4.73E-21	Up	NA
ALDH2	217	47868.0053	-1.609961568	0.165483695	-9.728822926	2.27E-22	4.75E-21	Down	NA
HSP90AB1	3326	41784.96639	0.96477824	0.099171162	9.728415184	2.28E-22	4.76E-21	Up	NA
CCDC137	339230	909.9886814	1.074007008	0.110412748	9.727201165	2.31E-22	4.81E-21	Up	NA
CCDC64	92558	485.3619243	2.224962213	0.228758639	9.726243441	2.33E-22	4.85E-21	Up	yes
RELL2	285613	94.71131707	1.797857601	0.184908953	9.722934315	2.41E-22	5.01E-21	Up	NA
NDRG2	57447	8918.342323	-1.462876942	0.150460245	-9.722680834	2.41E-22	5.01E-21	Down	NA
STX10	8677	714.1939867	0.922521566	0.09490004	9.720981854	2.45E-22	5.09E-21	Up	NA
SNHG7	84973	1120.607098	1.653510172	0.170116119	9.7198912	2.48E-22	5.14E-21	Up	NA
SMC1B	27127	36.14817727	4.143762786	0.426353401	9.719079936	2.50E-22	5.17E-21	Up	yes
LRRC55	219527	21.99683325	-2.795399479	0.287919221	-9.708971393	2.76E-22	5.71E-21	Down	yes
TMEM132A	54972	511.7124378	2.579503252	0.265692224	9.708614031	2.77E-22	5.72E-21	Up	yes
TRIM16L	147166	1191.890293	2.725403585	0.280730854	9.708243837	2.78E-22	5.73E-21	Up	yes
CACYBP	27101	2346.950277	1.039449542	0.107076119	9.707575844	2.80E-22	5.76E-21	Up	NA
ACAD11	84129	3041.791698	-1.559489813	0.160664593	-9.706493383	2.83E-22	5.82E-21	Down	NA
GPSM2	29899	244.6602638	1.602418389	0.165092503	9.706185107	2.84E-22	5.83E-21	Up	NA
CCDC97	90324	1040.062877	0.793814865	0.081805727	9.70365889	2.91E-22	5.97E-21	Up	NA
LEMD2	221496	1677.535476	0.772188254	0.079587526	9.702377924	2.95E-22	6.04E-21	Up	NA
LOC387646	387646	36.37801375	2.514945822	0.259268492	9.700159855	3.01E-22	6.16E-21	Up	yes
ATF3	467	2096.049687	-1.829161522	0.188609596	-9.69813604	3.07E-22	6.28E-21	Down	NA
LILRB5	10990	256.7215676	-1.952700883	0.201383167	-9.696445391	3.12E-22	6.37E-21	Down	NA
CNIH4	29097	1508.371779	1.081905176	0.111674283	9.688042319	3.39E-22	6.91E-21	Up	NA
?	653553	991.2286468	1.818249354	0.187685989	9.687720235	3.40E-22	6.93E-21	Up	NA
TINAG	27283	191.0185775	5.664217896	0.584799123	9.68574964	3.47E-22	7.05E-21	Up	yes
AGL	178	1728.269584	-1.49352327	0.154229378	-9.68377937	3.53E-22	7.18E-21	Down	NA
CDAN1	146059	544.5482627	0.793563765	0.081949348	9.683588462	3.54E-22	7.18E-21	Up	NA
MYCN	4613	108.1178785	3.440280904	0.355434822	9.67907669	3.70E-22	7.50E-21	Up	yes
SERF1A	8293	539.7528879	0.956823449	0.098860142	9.678556324	3.72E-22	7.53E-21	Up	NA
FBXW10	10517	58.32055329	4.052454365	0.418737773	9.677785551	3.75E-22	7.56E-21	Up	yes
IL3RA	3563	205.0461406	1.47452956	0.152361392	9.677842532	3.75E-22	7.56E-21	Up	NA
LHX4	89884	10.75485695	3.215427653	0.332241766	9.67797543	3.74E-22	7.56E-21	Up	yes
FXN	2395	679.6185323	-1.173448795	0.121340161	-9.670737051	4.01E-22	8.09E-21	Down	NA
UXS1	80146	1249.627608	0.870485649	0.090037835	9.667998469	4.12E-22	8.30E-21	Up	NA
GINS4	84296	172.3137434	1.851780951	0.191566911	9.666496885	4.18E-22	8.41E-21	Up	NA
CD163	9332	1444.64247	-2.098952711	0.217141221	-9.666302439	4.19E-22	8.41E-21	Down	yes
DVL2	1856	761.6952433	1.009087754	0.104416122	9.664099128	4.28E-22	8.59E-21	Up	NA
H2AFZ	3015	4162.23202	1.154822591	0.119515666	9.662520634	4.35E-22	8.71E-21	Up	NA
COL24A1	255631	31.29873132	4.230537206	0.437877316	9.661466928	4.40E-22	8.79E-21	Up	yes
REG1A	5967	963.6337785	5.930466745	0.613841597	9.661233082	4.41E-22	8.80E-21	Up	yes
GGA3	23163	978.8367555	0.711658598	0.073681863	9.658531479	4.52E-22	9.02E-21	Up	NA
HMGA1	3159	2817.988052	1.710116047	0.177063606	9.658201841	4.54E-22	9.04E-21	Up	NA
MAPK12	6300	420.45798	2.310566278	0.239371669	9.652630527	4.79E-22	9.53E-21	Up	yes
OBFC2B	79035	1143.108217	0.964496384	0.099921807	9.652511452	4.80E-22	9.53E-21	Up	NA
PYGB	5834	3161.253815	1.407560754	0.145851136	9.650667068	4.88E-22	9.70E-21	Up	NA
PRND	23627	33.39449853	3.63072055	0.376294461	9.648615437	4.98E-22	9.88E-21	Up	yes
MMAA	166785	825.0023057	-1.204242918	0.124815915	-9.64815199	5.00E-22	9.91E-21	Down	NA
MKRN3	7681	25.67042167	3.852662249	0.399400846	9.646104379	5.11E-22	1.01E-20	Up	yes
TYMS	7298	1059.857198	1.790739149	0.185929387	9.631286234	5.90E-22	1.17E-20	Up	NA
IGSF3	3321	604.2911479	2.402022547	0.249469672	9.628515275	6.06E-22	1.20E-20	Up	yes
PEG10	23089	7997.788749	4.165797237	0.432864216	9.623796756	6.34E-22	1.25E-20	Up	yes
MFSD2B	388931	60.38872054	2.119725854	0.220262398	9.623639232	6.35E-22	1.25E-20	Up	yes
DQX1	165545	78.66200468	5.308853093	0.551769801	9.621499914	6.49E-22	1.28E-20	Up	yes
NPEPL1	79716	1140.821072	1.045852689	0.108736535	9.618227114	6.70E-22	1.32E-20	Up	NA
ZNF572	137209	81.65845323	1.548943688	0.161067561	9.616732735	6.80E-22	1.33E-20	Up	NA
TAOK2	9344	1926.422809	0.715184882	0.074374599	9.615983058	6.85E-22	1.34E-20	Up	NA
ACLY	47	3867.688357	0.990855037	0.103101463	9.610484745	7.22E-22	1.41E-20	Up	NA
SAPS1	22870	3446.365879	0.723345937	0.075269083	9.610133568	7.25E-22	1.42E-20	Up	NA
JMJD5	79831	1147.380838	-2.304166492	0.239773809	-9.609750558	7.27E-22	1.42E-20	Down	yes
NPY1R	4886	152.5250687	-2.549102912	0.265320973	-9.607619346	7.42E-22	1.45E-20	Down	yes
ANKZF1	55139	1078.175578	0.855651461	0.089086645	9.604710767	7.64E-22	1.49E-20	Up	NA
CKS1B	1163	1598.405637	1.274265122	0.13268854	9.603430147	7.73E-22	1.50E-20	Up	NA
GLDN	342035	188.2441921	3.499589861	0.364416978	9.6032569	7.75E-22	1.51E-20	Up	yes
SIGLEC7	27036	88.21898021	-1.930169538	0.201396326	-9.58393619	9.34E-22	1.81E-20	Down	NA
WASH3P	374666	692.2937454	1.061648383	0.110781356	9.58327664	9.40E-22	1.82E-20	Up	NA
CD200	4345	119.7438674	1.762254191	0.183896357	9.582866251	9.44E-22	1.83E-20	Up	NA
5-Sep	5413	449.966031	2.123442204	0.221684686	9.578659853	9.83E-22	1.90E-20	Up	yes
TLR4	7099	449.219748	-1.54388172	0.161300817	-9.571443879	1.05E-21	2.04E-20	Down	NA
INCENP	3619	328.350135	1.426899565	0.149196678	9.563882972	1.13E-21	2.19E-20	Up	NA
PGAM2	5224	260.008249	3.311568711	0.346448878	9.558607123	1.19E-21	2.30E-20	Up	yes
SFRS8	6433	1075.540092	0.689639194	0.072158105	9.557335223	1.21E-21	2.33E-20	Up	NA
C20orf20	55257	735.3255282	0.957525556	0.100241973	9.552141986	1.27E-21	2.44E-20	Up	NA
CRIP3	401262	242.4226247	2.113394748	0.221320221	9.549035945	1.31E-21	2.51E-20	Up	yes
FANCB	2187	14.25232222	2.31401383	0.242620601	9.537581808	1.46E-21	2.81E-20	Up	yes
SNRPE	6635	2054.60168	1.147204793	0.120303481	9.535923515	1.49E-21	2.85E-20	Up	NA
TAPT1	202018	1497.683917	-1.019234624	0.106932971	-9.531528197	1.55E-21	2.97E-20	Down	NA
C1orf9	51430	1488.686509	1.070815655	0.112348901	9.531162662	1.56E-21	2.97E-20	Up	NA
C15orf17	57184	793.2145851	0.79451123	0.083379137	9.528897276	1.59E-21	3.04E-20	Up	NA
CAPN10	11132	427.1381856	0.910503403	0.095562485	9.527833082	1.61E-21	3.06E-20	Up	NA
NR4A1	3164	2181.511675	-2.184445804	0.229314843	-9.525967771	1.64E-21	3.12E-20	Down	yes
PRIM1	5557	316.7096807	1.47926201	0.155313524	9.524360626	1.66E-21	3.16E-20	Up	NA
CEP72	55722	187.6161801	1.513014272	0.158871418	9.52351459	1.67E-21	3.18E-20	Up	NA
DCAF4L2	138009	396.1865562	6.020227772	0.632323508	9.520803352	1.72E-21	3.26E-20	Up	yes
FAM83H	286077	4240.463981	1.474461552	0.154867941	9.520766832	1.72E-21	3.26E-20	Up	NA
NSUN5	55695	1245.506588	1.013406745	0.106445289	9.520447118	1.72E-21	3.27E-20	Up	NA
TOP3B	8940	528.6931087	0.806117351	0.084695953	9.517778815	1.77E-21	3.35E-20	Up	NA
ENGASE	64772	822.6126226	1.015720053	0.106731852	9.516559819	1.79E-21	3.38E-20	Up	NA
SNCG	6623	706.7111305	2.976488239	0.312780049	9.516234329	1.80E-21	3.39E-20	Up	yes
DOCK6	57572	1165.261453	0.865143359	0.090942706	9.513059346	1.85E-21	3.49E-20	Up	NA
HIVEP1	3096	747.7967755	-1.232311173	0.129544024	-9.512682548	1.86E-21	3.50E-20	Down	NA
MASP1	5648	4137.809581	-1.682359362	0.176918509	-9.509233217	1.92E-21	3.61E-20	Down	NA
ACYP1	97	73.47171426	1.347589266	0.141743166	9.507260964	1.96E-21	3.68E-20	Up	NA
IQCD	115811	36.59832701	2.55307478	0.268541528	9.507187967	1.96E-21	3.68E-20	Up	yes
B3GNTL1	146712	219.8132388	1.657077036	0.174307077	9.506653823	1.97E-21	3.69E-20	Up	NA
TJAP1	93643	1112.936807	0.733522073	0.077193715	9.502354835	2.05E-21	3.84E-20	Up	NA
LOC541471	541471	471.8151824	1.814185429	0.1909339	9.501641317	2.07E-21	3.87E-20	Up	NA
ACTN2	88	213.9712485	3.77364961	0.397529589	9.492751531	2.25E-21	4.21E-20	Up	yes
XAGE1D	9503	1284.011289	5.989574415	0.631477889	9.485010519	2.42E-21	4.52E-20	Up	yes
NEU1	4758	5219.144963	1.177719173	0.124175517	9.484310599	2.44E-21	4.55E-20	Up	NA
LPL	4023	150.1888346	2.012600642	0.21224899	9.482262528	2.49E-21	4.63E-20	Up	yes
PSPH	5723	876.6766316	1.472618223	0.155308989	9.481860885	2.50E-21	4.65E-20	Up	NA
DBT	1629	1569.715855	-1.122912058	0.118463229	-9.478992525	2.57E-21	4.77E-20	Down	NA
KCNN2	3781	146.7593167	-3.248627846	0.342721837	-9.478905324	2.57E-21	4.77E-20	Down	yes
B3GALNT2	148789	807.0589984	0.825371682	0.087081361	9.478167003	2.59E-21	4.80E-20	Up	NA
DNM1P35	100128285	32.40724839	1.996040551	0.210627349	9.476644685	2.63E-21	4.86E-20	Up	NA
DFNB31	25861	307.0637834	1.505650433	0.158895382	9.475734354	2.65E-21	4.90E-20	Up	NA
C17orf65	339201	221.8752448	1.023383988	0.10800495	9.47534339	2.66E-21	4.91E-20	Up	NA
ZNF7	7553	669.3887345	0.942693126	0.099496627	9.474623999	2.68E-21	4.94E-20	Up	NA
DLC1	10395	1552.716235	-1.346813489	0.142164911	-9.473599939	2.70E-21	4.99E-20	Down	NA
PDE4C	5143	63.05043621	2.123282647	0.224164642	9.47197841	2.75E-21	5.06E-20	Up	yes
RABIF	5877	663.5265271	0.871019655	0.091991559	9.468473687	2.84E-21	5.22E-20	Up	NA
ARL16	339231	872.5015661	1.218940833	0.128827302	9.461820719	3.03E-21	5.56E-20	Up	NA
MED22	6837	750.0905603	0.962431242	0.101808658	9.453333917	3.28E-21	6.03E-20	Up	NA
CTBS	1486	1085.250673	-1.083151854	0.114599919	-9.451593514	3.34E-21	6.12E-20	Down	NA
ANTXR2	118429	1333.814972	-1.301151163	0.137684062	-9.450267143	3.38E-21	6.19E-20	Down	NA
PI4KB	5298	2417.374934	0.780656901	0.082612568	9.449614274	3.40E-21	6.22E-20	Up	NA
ZNF581	51545	561.8099954	1.312713848	0.13893325	9.448521875	3.44E-21	6.28E-20	Up	NA
P2RY13	53829	98.56724469	-1.947494314	0.206219525	-9.443792089	3.60E-21	6.56E-20	Down	NA
PYCR2	29920	2602.206273	0.846282713	0.089618601	9.443159124	3.62E-21	6.60E-20	Up	NA
LASS1	10715	48.60850489	4.049348431	0.428883388	9.441607084	3.67E-21	6.69E-20	Up	yes
SLC31A1	1317	5289.68006	-1.05997778	0.11227499	-9.440907362	3.70E-21	6.73E-20	Down	NA
C11orf17	56672	607.5851542	0.784164539	0.083070832	9.439709671	3.74E-21	6.80E-20	Up	NA
GPM6A	2823	102.4959791	-3.083599179	0.326874011	-9.433601558	3.96E-21	7.19E-20	Down	yes
PHF19	26147	479.1224857	1.47116399	0.156024244	9.429073028	4.14E-21	7.50E-20	Up	NA
ATAD5	79915	79.12252782	1.834920521	0.194630529	9.427711725	4.19E-21	7.59E-20	Up	NA
LARS	51520	2602.970758	0.660166196	0.070033987	9.42636895	4.25E-21	7.68E-20	Up	NA
FPR2	2358	14.55589162	-2.848843033	0.302240038	-9.425763234	4.27E-21	7.72E-20	Down	yes
CAPN11	11131	13.84897577	2.136982188	0.226767211	9.423682453	4.36E-21	7.87E-20	Up	yes
MMRN1	22915	160.894089	-2.115299649	0.224531747	-9.420937916	4.47E-21	8.06E-20	Down	yes
CENPP	401541	115.6108031	1.541634257	0.163669035	9.419217596	4.54E-21	8.19E-20	Up	NA
MAST3	23031	1276.975251	1.050288541	0.11152464	9.417547045	4.62E-21	8.31E-20	Up	NA
KDM6B	23135	1006.566173	-1.076404629	0.114302768	-9.417135275	4.64E-21	8.33E-20	Down	NA
LOC100125556	100125556	94.65420496	1.34635151	0.142968245	9.417136694	4.64E-21	8.33E-20	Up	NA
LOC150197	150197	34.20930678	2.859404061	0.30370794	9.414979618	4.73E-21	8.49E-20	Up	yes
ACAT1	38	14312.93538	-1.39709445	0.148416899	-9.413311154	4.81E-21	8.62E-20	Down	NA
GNE	10020	3715.716506	-1.514701897	0.16093322	-9.411990261	4.87E-21	8.72E-20	Down	NA
SDC4	6385	18292.8612	-1.289209169	0.137025416	-9.408540469	5.03E-21	9.00E-20	Down	NA
DOM3Z	1797	792.4996162	0.972333413	0.103378032	9.405609635	5.17E-21	9.24E-20	Up	NA
LOC642852	642852	186.1004676	1.479032667	0.157252683	9.40545269	5.18E-21	9.24E-20	Up	NA
DCTN2	10540	2943.861762	0.634706234	0.067501102	9.402901856	5.31E-21	9.46E-20	Up	NA
HMGB2	3148	1876.657119	1.360977166	0.144749223	9.402310691	5.34E-21	9.50E-20	Up	NA
DLK2	65989	27.06622443	3.730633562	0.396811515	9.401525463	5.38E-21	9.57E-20	Up	yes
REG3A	5068	4939.786969	6.046925548	0.643243936	9.400672452	5.42E-21	9.63E-20	Up	yes
SAMD1	90378	447.2729703	1.025561902	0.109095665	9.400574279	5.43E-21	9.63E-20	Up	NA
ZNF296	162979	53.76910041	2.336396859	0.2486308	9.39705323	5.61E-21	9.95E-20	Up	yes
ANKRD57	65124	1840.095266	-1.184044953	0.126005602	-9.39676441	5.63E-21	9.97E-20	Down	NA
DNMT3A	1788	780.5797518	1.29060771	0.137450204	9.389638371	6.02E-21	1.07E-19	Up	NA
CMTM6	54918	3856.374883	-1.055243499	0.112396899	-9.388546355	6.08E-21	1.07E-19	Down	NA
REPIN1	29803	5347.195541	0.805572008	0.085803922	9.388522026	6.08E-21	1.07E-19	Up	NA
FAM133A	286499	134.197173	4.608860046	0.491171597	9.383400975	6.39E-21	1.13E-19	Up	yes
HRCT1	646962	388.2511699	2.68900538	0.286679933	9.379817232	6.61E-21	1.16E-19	Up	yes
MAGEA6	4105	634.6403855	5.813922417	0.620032105	9.376808676	6.80E-21	1.20E-19	Up	yes
TSC22D2	9819	750.7667157	-1.252329614	0.133573525	-9.375582585	6.88E-21	1.21E-19	Down	NA
PSMD4	5710	10871.76084	1.113303038	0.118840462	9.368047067	7.39E-21	1.30E-19	Up	NA
KIAA1731	85459	337.20389	0.959575398	0.102469753	9.364474614	7.64E-21	1.34E-19	Up	NA
C9orf25	203259	523.5074303	0.752663152	0.080391096	9.362518819	7.79E-21	1.36E-19	Up	NA
GPR128	84873	229.7675513	-2.661471129	0.284304741	-9.361332215	7.87E-21	1.38E-19	Down	yes
SAE1	10055	2849.574825	0.830685072	0.08873675	9.361229396	7.88E-21	1.38E-19	Up	NA
SETD4	54093	302.0686798	0.818233726	0.087419887	9.359812188	7.99E-21	1.40E-19	Up	NA
C14orf43	91748	759.9533675	-1.115724987	0.119223409	-9.35827116	8.11E-21	1.41E-19	Down	NA
GOLGA8B	440270	908.7080474	1.591335123	0.170064517	9.357243639	8.18E-21	1.43E-19	Up	NA
CD109	135228	531.9607408	2.39553439	0.256017349	9.3569221	8.21E-21	1.43E-19	Up	yes
NUP37	79023	421.2295075	0.892007877	0.09537778	9.352365679	8.57E-21	1.49E-19	Up	NA
GMEB2	26205	772.3697346	0.700241993	0.07488758	9.350575769	8.72E-21	1.51E-19	Up	NA
JUNB	3726	4861.878372	-1.54909701	0.165670321	-9.350479937	8.73E-21	1.51E-19	Down	NA
PRPF40B	25766	404.1991039	0.851707764	0.091095894	9.349573625	8.80E-21	1.53E-19	Up	NA
IRGQ	126298	1016.967536	0.905647842	0.09695854	9.340568073	9.58E-21	1.66E-19	Up	NA
ARID3A	1820	268.9906595	2.453751222	0.262720375	9.339782721	9.65E-21	1.67E-19	Up	yes
DUOX1	53905	112.4831782	2.642074122	0.282898562	9.339298515	9.70E-21	1.68E-19	Up	yes
PNCK	139728	52.08334744	5.474232738	0.586214817	9.338270845	9.79E-21	1.69E-19	Up	yes
IDUA	3425	554.6988343	1.352571811	0.144971826	9.329894314	1.06E-20	1.83E-19	Up	NA
C20orf96	140680	199.8959422	1.142855125	0.12250747	9.328860752	1.07E-20	1.84E-19	Up	NA
SPNS1	83985	2346.252146	0.835255927	0.089536131	9.328702467	1.07E-20	1.85E-19	Up	NA
CLN3	1201	3472.5152	1.097394735	0.117659893	9.326837765	1.09E-20	1.88E-19	Up	NA
APC2	10297	19.85604264	2.150526877	0.230602571	9.325684731	1.10E-20	1.89E-19	Up	yes
INTS8	55656	938.067765	0.979112025	0.105000567	9.324826095	1.11E-20	1.91E-19	Up	NA
MEX3A	92312	266.0247159	1.983226072	0.212710204	9.323605705	1.12E-20	1.93E-19	Up	NA
SLC22A11	55867	746.1750526	3.985631393	0.427529265	9.322476189	1.14E-20	1.95E-19	Up	yes
DPF2	5977	991.0854239	0.635254102	0.068152666	9.321045512	1.15E-20	1.97E-19	Up	NA
USP38	84640	1078.228005	-1.036021091	0.111158411	-9.320222208	1.16E-20	1.98E-19	Down	NA
NCRNA00152	112597	577.0821901	1.978459006	0.212281439	9.319981134	1.16E-20	1.99E-19	Up	NA
ZNF687	57592	1574.582201	1.026519867	0.110177869	9.316933418	1.20E-20	2.04E-19	Up	NA
KIAA1462	57608	932.7548351	1.650527025	0.177156939	9.316750617	1.20E-20	2.04E-19	Up	NA
PNMA3	29944	251.5192411	3.537259312	0.379809616	9.313243166	1.24E-20	2.11E-19	Up	yes
BCL9	607	814.1315257	1.355854183	0.1457092	9.305206427	1.34E-20	2.27E-19	Up	NA
CENPJ	55835	181.1829383	1.287679525	0.138393171	9.304501914	1.35E-20	2.29E-19	Up	NA
USF1	7391	2077.104556	0.854457173	0.091869024	9.300819149	1.39E-20	2.36E-19	Up	NA
RHBDL1	9028	89.52794341	1.961674712	0.210945016	9.299459859	1.41E-20	2.39E-19	Up	NA
JUN	3725	7161.298372	-1.505132208	0.161895504	-9.296936406	1.45E-20	2.45E-19	Down	NA
ELOVL1	64834	2233.372871	0.769518651	0.082778364	9.296132596	1.46E-20	2.46E-19	Up	NA
RHBDL3	162494	67.00484791	3.693253212	0.397382232	9.293956582	1.49E-20	2.51E-19	Up	yes
C4orf21	55345	70.84459761	1.501528569	0.161570148	9.293353938	1.50E-20	2.52E-19	Up	NA
ZNF668	79759	346.814288	0.851979052	0.091699109	9.291028674	1.53E-20	2.58E-19	Up	NA
DNAJB11	51726	4371.112909	0.846981623	0.091172655	9.289864601	1.54E-20	2.60E-19	Up	NA
FGD1	2245	239.5522706	1.714205922	0.184535848	9.2892841	1.55E-20	2.61E-19	Up	NA
UNKL	64718	472.307184	1.153060505	0.124141042	9.288310203	1.57E-20	2.64E-19	Up	NA
YAF2	10138	474.1081464	-0.722457266	0.077805419	-9.285436406	1.61E-20	2.70E-19	Down	NA
MSI1	4440	272.8897113	3.419483284	0.36834826	9.283288815	1.64E-20	2.76E-19	Up	yes
TIMD4	91937	62.68024546	-3.560919862	0.383711046	-9.280212018	1.69E-20	2.84E-19	Down	yes
GPR172A	79581	1262.526862	1.419498725	0.152988445	9.27847021	1.72E-20	2.88E-19	Up	NA
GATSL1	389523	18.11618221	2.259967419	0.243709589	9.273198599	1.81E-20	3.02E-19	Up	yes
LAMC1	3915	5899.299753	1.330703033	0.143564454	9.269028633	1.88E-20	3.14E-19	Up	NA
CLVS1	157807	128.6886481	3.329563004	0.3595186	9.261170375	2.02E-20	3.38E-19	Up	yes
COL22A1	169044	81.77303793	4.205701636	0.454202324	9.259533506	2.05E-20	3.42E-19	Up	yes
KLF10	7071	2489.511441	-1.471126461	0.158947552	-9.255420676	2.13E-20	3.56E-19	Down	NA
SPRYD4	283377	2475.428062	-1.309132018	0.141490251	-9.252453851	2.19E-20	3.65E-19	Down	NA
EPHB1	2047	36.76662563	-2.210174477	0.239019822	-9.246825043	2.31E-20	3.85E-19	Down	yes
RBM34	23029	1440.795598	0.895050497	0.096797204	9.24665647	2.32E-20	3.85E-19	Up	NA
KLF6	1316	5580.007005	-1.439909313	0.155744989	-9.245301075	2.35E-20	3.89E-19	Down	NA
N4BP3	23138	74.30925509	1.819696702	0.196840943	9.244503055	2.36E-20	3.92E-19	Up	NA
LRRC1	55227	402.5546628	2.283036117	0.246995379	9.243234115	2.39E-20	3.96E-19	Up	yes
C19orf48	84798	2183.835309	1.456269646	0.15760197	9.240174122	2.46E-20	4.07E-19	Up	NA
LOC100133469	100133469	131.4452975	5.787389388	0.626346071	9.239922869	2.47E-20	4.08E-19	Up	yes
DUSP28	285193	118.3862104	0.739765276	0.080089591	9.236721844	2.54E-20	4.19E-19	Up	NA
TP53I3	9540	1308.964222	1.763419427	0.190912078	9.236814371	2.54E-20	4.19E-19	Up	NA
ANKRD13B	124930	80.97748746	1.906659249	0.206434409	9.236150402	2.56E-20	4.21E-19	Up	NA
C3orf54	389119	59.97830992	1.53015703	0.165730158	9.232821878	2.64E-20	4.34E-19	Up	NA
C1QTNF3	114899	639.9685208	2.846351989	0.308406345	9.229226426	2.73E-20	4.48E-19	Up	yes
GRK6	2870	1088.943928	0.86354726	0.093583925	9.227516963	2.77E-20	4.55E-19	Up	NA
RFX8	731220	7.831203556	2.765893285	0.299742386	9.227568127	2.77E-20	4.55E-19	Up	yes
MAGEC1	9947	174.324777	5.794589838	0.628344683	9.221992318	2.92E-20	4.78E-19	Up	yes
REEP2	51308	35.46707935	2.724516532	0.295556923	9.218246381	3.02E-20	4.95E-19	Up	yes
SMC4	10051	1435.384588	1.245431998	0.135109422	9.217950775	3.03E-20	4.96E-19	Up	NA
SNAPIN	23557	1163.487957	0.674906787	0.073238501	9.215191168	3.11E-20	5.08E-19	Up	NA
GSTZ1	2954	2137.353141	-1.815638833	0.197037489	-9.214687219	3.12E-20	5.10E-19	Down	NA
C11orf82	220042	91.40116943	1.499274817	0.162755153	9.211842374	3.21E-20	5.23E-19	Up	NA
HOXD3	3232	8.211759926	3.961103361	0.43001047	9.211643985	3.21E-20	5.23E-19	Up	yes
MAFG	4097	840.6567653	1.232713541	0.133822236	9.21157481	3.21E-20	5.23E-19	Up	NA
DDX19B	11269	1219.384422	-0.814468367	0.088422761	-9.211071417	3.23E-20	5.25E-19	Down	NA
LRRN3	54674	17.41198852	-2.576576242	0.279850394	-9.206977352	3.35E-20	5.45E-19	Down	yes
COL4A2	1284	8964.720139	1.520740991	0.165247563	9.202804367	3.49E-20	5.66E-19	Up	NA
RHPN1	114822	227.4702279	2.000703183	0.217407922	9.202531202	3.50E-20	5.67E-19	Up	yes
SMPD4	55627	2215.794758	0.617815451	0.067155309	9.199800643	3.59E-20	5.81E-19	Up	NA
SEMA6C	10500	701.3850699	1.660957025	0.180558834	9.19897959	3.61E-20	5.85E-19	Up	NA
PDGFA	5154	890.9755862	1.822105873	0.198097147	9.198041972	3.65E-20	5.90E-19	Up	NA
C16orf75	116028	279.6126943	1.882276846	0.204653061	9.197403813	3.67E-20	5.93E-19	Up	NA
GTF2IP1	2970	8178.032274	0.809241942	0.087987385	9.197249597	3.67E-20	5.93E-19	Up	NA
NAA40	79829	396.4730977	1.04372161	0.113539586	9.192578968	3.84E-20	6.19E-19	Up	NA
ZNF512B	57473	1622.23084	1.016396417	0.110608867	9.189104289	3.96E-20	6.38E-19	Up	NA
FBXL3	26224	1007.19075	-0.928279045	0.101029079	-9.188236202	3.99E-20	6.43E-19	Down	NA
CSMD2	114784	45.8198729	3.066267341	0.333879737	9.183747932	4.16E-20	6.69E-19	Up	yes
WHSC1	7468	1382.129228	1.101332586	0.119938861	9.182449947	4.21E-20	6.77E-19	Up	NA
VMO1	284013	115.2126213	-1.685492396	0.183584423	-9.181020771	4.27E-20	6.85E-19	Down	NA
XRCC1	7515	1045.166812	0.770836047	0.084006971	9.175858128	4.48E-20	7.18E-19	Up	NA
DNA2	1763	129.8016577	1.514600183	0.16515793	9.170617377	4.70E-20	7.53E-19	Up	NA
PGM1	5236	8050.586509	-1.192680836	0.130065021	-9.169881546	4.74E-20	7.58E-19	Down	NA
NR4A3	8013	203.2512832	-2.346198875	0.255872322	-9.16941253	4.76E-20	7.60E-19	Down	yes
DCST2	127579	40.43895894	2.198379571	0.239819388	9.166813379	4.87E-20	7.78E-19	Up	yes
ETV4	2118	862.8526364	2.961676665	0.323170067	9.164452306	4.98E-20	7.95E-19	Up	yes
TSGA14	95681	243.1156832	0.949457509	0.103619419	9.162930219	5.05E-20	8.05E-19	Up	NA
DNAJC25	548645	959.6341353	-1.213355069	0.132437335	-9.161729709	5.11E-20	8.13E-19	Down	NA
SPTAN1	6709	9344.110967	0.656048614	0.071660028	9.155014802	5.44E-20	8.65E-19	Up	NA
C3orf71	646450	54.00799372	1.138028353	0.124320783	9.15396703	5.49E-20	8.72E-19	Up	NA
ALDH3A1	218	3883.344542	4.218187911	0.460823425	9.153588291	5.51E-20	8.75E-19	Up	yes
ADRA1A	148	250.7650796	-3.050029274	0.333400287	-9.148250305	5.79E-20	9.18E-19	Down	yes
TBC1D16	125058	549.2802907	1.213919757	0.132698645	9.14794387	5.80E-20	9.20E-19	Up	NA
ZNF193	7746	205.9962947	0.98749832	0.107956412	9.147194737	5.84E-20	9.25E-19	Up	NA
C6orf134	79969	241.9280876	1.152571524	0.126015837	9.146243438	5.89E-20	9.32E-19	Up	NA
SYNE1	23345	1005.914533	-1.331528127	0.145583006	-9.146178301	5.90E-20	9.32E-19	Down	NA
RTBDN	83546	20.3081294	5.194627901	0.567987501	9.145672907	5.93E-20	9.36E-19	Up	yes
HOXA3	3200	106.2735829	2.788943361	0.304969088	9.145003446	5.96E-20	9.41E-19	Up	yes
SBF1	6305	1936.582767	1.059629237	0.115911498	9.141709475	6.15E-20	9.69E-19	Up	NA
GPR35	2859	231.6072369	2.999330018	0.328241307	9.137576398	6.39E-20	1.01E-18	Up	yes
PCBP4	57060	1084.588008	1.157967928	0.126749012	9.135912868	6.49E-20	1.02E-18	Up	NA
CCDC123	84902	323.1846302	0.989802107	0.108449027	9.126887806	7.05E-20	1.11E-18	Up	NA
ATXN7L2	127002	132.3713915	1.137770831	0.124705778	9.123641674	7.26E-20	1.14E-18	Up	NA
PTCD1	26024	930.5766997	0.821981098	0.090107712	9.12220586	7.36E-20	1.15E-18	Up	NA
DDX49	54555	2060.934855	0.889353149	0.097500298	9.121542832	7.41E-20	1.16E-18	Up	NA
DDX41	51428	2818.160702	0.741870363	0.08135185	9.119280811	7.56E-20	1.18E-18	Up	NA
FAM57B	83723	6.934101566	4.175033873	0.457885987	9.118064296	7.65E-20	1.20E-18	Up	yes
PPP2R3B	28227	306.8849105	1.080316184	0.118541065	9.113434074	7.98E-20	1.25E-18	Up	NA
CCDC77	84318	197.4741113	1.018186364	0.111740099	9.112094689	8.08E-20	1.26E-18	Up	NA
PACS2	23241	1240.551568	0.78380837	0.086024833	9.111419795	8.13E-20	1.27E-18	Up	NA
CLCN2	1181	196.770391	1.271981782	0.139661848	9.107582353	8.42E-20	1.31E-18	Up	NA
EBF3	253738	31.90815359	2.207480898	0.242389588	9.107160581	8.46E-20	1.32E-18	Up	yes
DYDC2	84332	81.93589471	3.267465292	0.358793699	9.106807906	8.48E-20	1.32E-18	Up	yes
C20orf117	140710	150.6762852	1.452923975	0.159561927	9.105705862	8.57E-20	1.33E-18	Up	NA
PRAME	23532	379.5645543	5.306810891	0.582926841	9.103733981	8.73E-20	1.35E-18	Up	yes
PLA2G6	8398	554.6487235	1.372063032	0.150748471	9.101671312	8.90E-20	1.38E-18	Up	NA
TSPYL1	7259	2662.059905	-0.898389349	0.09872538	-9.09988241	9.04E-20	1.40E-18	Down	NA
SLC7A6	9057	647.1851409	1.09466083	0.120358569	9.094997048	9.46E-20	1.46E-18	Up	NA
DUSP14	11072	565.0388909	-0.973032673	0.106988522	-9.094738931	9.48E-20	1.47E-18	Down	NA
C7orf47	221908	645.2409478	1.208916217	0.132933182	9.094164417	9.53E-20	1.47E-18	Up	NA
BOLA2	552900	2424.965139	1.374219763	0.15112964	9.092986414	9.64E-20	1.49E-18	Up	NA
NCAPG2	54892	480.6165366	1.35288307	0.148849698	9.088920518	1.00E-19	1.54E-18	Up	NA
IL1RL1	9173	47.44835607	-3.314262659	0.364713038	-9.087316089	1.02E-19	1.56E-18	Down	yes
MUT	4594	4663.178467	-1.357740677	0.149464619	-9.084027257	1.05E-19	1.61E-18	Down	NA
DNASE1	1773	50.66393145	1.778550012	0.195838823	9.081702933	1.07E-19	1.64E-18	Up	NA
DHODH	1723	1989.975938	-1.737929637	0.191423569	-9.078974181	1.10E-19	1.68E-18	Down	NA
IVD	3712	7472.441797	-1.169988802	0.128896435	-9.076967855	1.12E-19	1.71E-18	Down	NA
GNPNAT1	64841	3019.77233	-0.988171754	0.108904097	-9.073779443	1.15E-19	1.76E-18	Down	NA
C17orf86	654434	154.4336883	1.103390632	0.121642406	9.070772819	1.18E-19	1.81E-18	Up	NA
PCNA	5111	2837.781758	1.042893341	0.114984549	9.069856383	1.19E-19	1.82E-18	Up	NA
SEZ6L2	26470	1385.312374	3.284310778	0.3621632	9.068593331	1.21E-19	1.84E-18	Up	yes
APOF	319	4951.463525	-2.769659541	0.305467971	-9.066939252	1.22E-19	1.87E-18	Down	yes
LMNB2	84823	1071.08163	1.29981165	0.143362621	9.066600778	1.23E-19	1.87E-18	Up	NA
FER1L4	80307	103.131618	3.192676449	0.352147276	9.066310232	1.23E-19	1.88E-18	Up	yes
RBMXL1	494115	666.7286012	-0.837650343	0.092431216	-9.062418335	1.28E-19	1.94E-18	Down	NA
NCRNA00105	80161	175.6619249	1.712142246	0.188955602	9.061082224	1.29E-19	1.97E-18	Up	NA
MLYCD	23417	1271.546082	-1.27968798	0.141279216	-9.057864421	1.33E-19	2.02E-18	Down	NA
MAVS	57506	2952.9569	0.886385581	0.097868691	9.056885998	1.34E-19	2.04E-18	Up	NA
TNNC1	7134	84.54900888	3.457857935	0.38181738	9.056313611	1.35E-19	2.05E-18	Up	yes
SH3PXD2B	285590	540.9937994	1.263156081	0.139491172	9.055455356	1.36E-19	2.06E-18	Up	NA
NAT1	9	197.3941038	-1.270610963	0.140316334	-9.055331812	1.36E-19	2.06E-18	Down	NA
FAM171A2	284069	43.58564432	2.488874677	0.274995291	9.050608355	1.42E-19	2.15E-18	Up	yes
PIM1	5292	1926.256888	-1.504395541	0.166269256	-9.047947746	1.46E-19	2.20E-18	Down	NA
CYP2C19	1557	520.9980355	-2.465124681	0.272495619	-9.046474555	1.48E-19	2.23E-18	Down	yes
CAT	847	17440.47417	-1.373887054	0.151885026	-9.045572787	1.49E-19	2.25E-18	Down	NA
NPB	256933	43.87219414	2.690665947	0.297554587	9.042596105	1.53E-19	2.31E-18	Up	yes
ACAA2	10449	16165.0157	-1.533444476	0.169595596	-9.041770627	1.54E-19	2.32E-18	Down	NA
CYP26A1	1592	204.114196	-3.485168108	0.385498847	-9.040670647	1.56E-19	2.34E-18	Down	yes
TMEM104	54868	1387.472502	0.941205475	0.104185314	9.033955361	1.66E-19	2.49E-18	Up	NA
TRIM7	81786	51.243744	2.346096879	0.25969627	9.034002973	1.66E-19	2.49E-18	Up	yes
SLC39A13	91252	1251.733722	0.746673609	0.082662586	9.032787945	1.67E-19	2.51E-18	Up	NA
CTAG1B	1485	87.27915639	5.781732869	0.640186207	9.031329959	1.70E-19	2.54E-18	Up	yes
SHC1	6464	7613.732406	0.914353532	0.101247	9.03091975	1.70E-19	2.55E-18	Up	NA
APLP1	333	135.8439138	3.227501114	0.35740547	9.03036294	1.71E-19	2.56E-18	Up	yes
ZNF767	79970	183.2939267	1.037414837	0.114920238	9.027259728	1.76E-19	2.63E-18	Up	NA
TRMT1	55621	1265.817493	0.938150587	0.103935379	9.026287295	1.78E-19	2.65E-18	Up	NA
SLC30A3	7781	27.36956091	3.545741571	0.392875752	9.025096482	1.80E-19	2.68E-18	Up	yes
RASGRF2	5924	95.32792375	1.929928548	0.213843439	9.024960312	1.80E-19	2.68E-18	Up	NA
MCM4	4173	1278.540069	1.510779339	0.167460436	9.021709101	1.85E-19	2.76E-18	Up	NA
INTS10	55174	1443.970664	-0.892885953	0.098984963	-9.020420101	1.87E-19	2.79E-18	Down	NA
SP5	389058	432.3725855	2.659227343	0.295039029	9.013137517	2.00E-19	2.98E-18	Up	yes
EDNRB	1910	1062.637395	-1.519205849	0.16862927	-9.009146802	2.08E-19	3.09E-18	Down	NA
LOC90784	90784	357.4637561	1.113276647	0.123573004	9.00906035	2.08E-19	3.09E-18	Up	NA
CLCN7	1186	4180.056677	0.954779514	0.105994956	9.007782509	2.10E-19	3.12E-18	Up	NA
FBXO32	114907	281.1085917	2.091273628	0.232410515	8.998188508	2.29E-19	3.40E-18	Up	yes
RFPL4B	442247	55.99670577	5.598637046	0.622458891	8.994388435	2.38E-19	3.52E-18	Up	yes
CLN6	54982	1942.165793	0.904082475	0.100553239	8.991082611	2.45E-19	3.62E-18	Up	NA
NFE2L2	4780	3689.661476	-0.954506095	0.106163069	-8.990942912	2.45E-19	3.62E-18	Down	NA
CYP4V2	285440	4535.445502	-1.446287952	0.160906807	-8.988357809	2.51E-19	3.71E-18	Down	NA
ENTPD6	955	3270.088804	0.907114061	0.100960276	8.984861147	2.59E-19	3.82E-18	Up	NA
SPARCL1	8404	6505.46203	2.606880236	0.290148158	8.984652031	2.60E-19	3.83E-18	Up	yes
CDK5	1020	708.6287623	0.947148311	0.10542379	8.984199025	2.61E-19	3.84E-18	Up	NA
C1orf77	26097	2722.242291	0.588952569	0.065577261	8.981048591	2.68E-19	3.95E-18	Up	NA
KLHL17	339451	155.8335624	1.098436092	0.122395251	8.974499314	2.85E-19	4.19E-18	Up	NA
GPATCH1	55094	383.2176929	0.734968231	0.081901892	8.973763801	2.87E-19	4.21E-18	Up	NA
FAM122A	116224	528.1504958	-0.767421456	0.085524199	-8.973149885	2.88E-19	4.23E-18	Down	NA
SNRNP70	6625	4999.789867	0.802309308	0.089415833	8.972787967	2.89E-19	4.24E-18	Up	NA
SNHG3	8420	85.532249	1.977394501	0.220542116	8.966062966	3.07E-19	4.50E-18	Up	NA
CDK16	5127	1931.356551	0.90811694	0.10129766	8.964836267	3.11E-19	4.55E-18	Up	NA
POLR2J4	84820	358.1487822	0.810067662	0.090360951	8.96479784	3.11E-19	4.55E-18	Up	NA
B4GALT3	8703	1538.911225	0.786867038	0.087783012	8.963773522	3.14E-19	4.59E-18	Up	NA
STX6	10228	837.0772888	0.796904485	0.088909385	8.963108776	3.16E-19	4.61E-18	Up	NA
ATP6AP1	537	5932.530408	0.79449164	0.088690792	8.957994691	3.31E-19	4.83E-18	Up	NA
SNRK	54861	1474.020196	-0.915591848	0.102217582	-8.957283337	3.33E-19	4.85E-18	Down	NA
BTBD12	84464	241.9474706	0.91516882	0.102181087	8.956342577	3.36E-19	4.89E-18	Up	NA
RNF125	54941	552.5058323	-1.813207931	0.202519448	-8.953253395	3.45E-19	5.02E-18	Down	NA
KCNE1L	23630	39.10510252	3.029766428	0.338434797	8.952289931	3.48E-19	5.06E-18	Up	yes
MIOX	55586	23.42093493	4.288145849	0.479058229	8.951199643	3.52E-19	5.11E-18	Up	yes
ARL5B	221079	565.0831006	-1.380857655	0.154293264	-8.949565403	3.57E-19	5.18E-18	Down	NA
ZKSCAN5	23660	467.7479505	0.630206959	0.070425737	8.948531934	3.60E-19	5.22E-18	Up	NA
C2orf44	80304	342.4615161	0.732393579	0.081876532	8.945097687	3.72E-19	5.39E-18	Up	NA
CYP2R1	120227	389.0361876	0.753316624	0.084235969	8.94293302	3.79E-19	5.49E-18	Up	NA
FAM46A	55603	1294.010871	-1.44394765	0.161483612	-8.941759672	3.83E-19	5.54E-18	Down	NA
SCXB	642658	5.952938224	3.683929957	0.412046806	8.940561858	3.87E-19	5.60E-18	Up	yes
WASH7P	653635	1768.767121	1.017974759	0.113878724	8.939112822	3.92E-19	5.67E-18	Up	NA
MUS81	80198	831.7141003	0.544692371	0.060999802	8.929412087	4.28E-19	6.18E-18	Up	NA
TNFRSF1A	7132	6114.603882	-0.804547573	0.090112801	-8.928227331	4.33E-19	6.24E-18	Down	NA
C4orf46	201725	149.7867307	1.106161158	0.123964184	8.923231911	4.53E-19	6.52E-18	Up	NA
GUCY2C	2984	141.7238628	4.213699034	0.472269289	8.922238076	4.57E-19	6.58E-18	Up	yes
LOC642846	642846	262.3891771	1.276639501	0.143102742	8.921139348	4.62E-19	6.64E-18	Up	NA
PODXL	5420	1598.796453	1.442423558	0.161711688	8.919723587	4.67E-19	6.72E-18	Up	NA
TDRKH	11022	433.2846755	1.304758129	0.146287416	8.919141259	4.70E-19	6.74E-18	Up	NA
C15orf23	90417	457.9736247	0.999506395	0.1120654	8.918956192	4.71E-19	6.75E-18	Up	NA
TUBA1B	10376	17433.89326	1.013236751	0.113617538	8.917960833	4.75E-19	6.81E-18	Up	NA
DIRAS3	9077	90.62362247	-2.745252083	0.307909973	-8.915762158	4.84E-19	6.94E-18	Down	yes
TRAM2	9697	1210.796749	-1.00356711	0.112569088	-8.915121645	4.87E-19	6.97E-18	Down	NA
P2RY12	64805	11.72672224	-2.505834283	0.281099307	-8.914409326	4.90E-19	7.01E-18	Down	yes
SFRP4	6424	209.3871041	2.802114333	0.31441508	8.912149943	5.01E-19	7.15E-18	Up	yes
TTL	150465	1107.3231	0.800360805	0.08984833	8.907909608	5.20E-19	7.42E-18	Up	NA
TSPAN17	26262	1553.140997	0.855193059	0.096015789	8.906796127	5.25E-19	7.49E-18	Up	NA
CA4	762	51.09051649	3.852988811	0.432726588	8.903979824	5.39E-19	7.67E-18	Up	yes
BHLHE40	8553	7004.120258	-1.451304003	0.163027882	-8.902182756	5.48E-19	7.79E-18	Down	NA
TSC1	7248	808.4125377	0.894315849	0.100522764	8.896650033	5.76E-19	8.18E-18	Up	NA
MCM8	84515	234.5611819	1.462912216	0.16453533	8.891173789	6.05E-19	8.59E-18	Up	NA
SFI1	9814	492.73482	1.391063839	0.156471134	8.890226619	6.10E-19	8.66E-18	Up	NA
EEF1A2	1917	3760.9782	3.750903191	0.422320965	8.881640977	6.59E-19	9.34E-18	Up	yes
PLIN2	123	16867.65691	-1.66951203	0.188069615	-8.877096038	6.86E-19	9.72E-18	Down	NA
MSX1	4487	81.44545303	1.821410043	0.205282113	8.872716756	7.14E-19	1.01E-17	Up	NA
GTF2IRD1	9569	492.4389272	1.208615455	0.136297753	8.867464254	7.48E-19	1.06E-17	Up	NA
PI15	51050	68.24550218	3.305339503	0.372991683	8.861697601	7.88E-19	1.11E-17	Up	yes
PZP	5858	791.8226592	-4.144403869	0.467999125	-8.855580376	8.32E-19	1.18E-17	Down	yes
RPTOR	57521	1446.372722	0.710113135	0.080212432	8.852906146	8.53E-19	1.20E-17	Up	NA
CDKN2AIPNL	91368	831.1500079	1.048852019	0.118521605	8.849458455	8.79E-19	1.24E-17	Up	NA
C1orf156	92342	268.3138861	0.889523438	0.100538283	8.847609197	8.94E-19	1.26E-17	Up	NA
ACSL1	2180	28429.28773	-1.778959687	0.201116351	-8.845425459	9.12E-19	1.28E-17	Down	NA
PDE7B	27115	132.229633	-1.743390826	0.197194623	-8.840965353	9.49E-19	1.33E-17	Down	NA
LOC81691	81691	188.3429156	1.568421242	0.177406478	8.840834084	9.50E-19	1.33E-17	Up	NA
NDRG3	57446	981.0809956	0.961536448	0.108762079	8.840732543	9.51E-19	1.33E-17	Up	NA
ANO2	57101	31.75844564	3.096162328	0.350434426	8.835211676	9.99E-19	1.40E-17	Up	yes
C1QL4	338761	13.54055326	4.007401101	0.453613712	8.834391464	1.01E-18	1.41E-17	Up	yes
GNPAT	8443	2975.378124	0.859801461	0.097328012	8.834059594	1.01E-18	1.41E-17	Up	NA
PRR11	55771	42.73645688	2.786726052	0.315449139	8.834153308	1.01E-18	1.41E-17	Up	yes
MPZ	4359	599.424684	2.868416822	0.32481236	8.830996537	1.04E-18	1.45E-17	Up	yes
TMEM164	84187	462.3484686	1.344964111	0.152328946	8.829340357	1.05E-18	1.47E-17	Up	NA
CACNB4	785	34.7095339	2.887156439	0.327085125	8.826926751	1.08E-18	1.50E-17	Up	yes
ADAMTS1	9510	1289.108797	-1.751695014	0.198462958	-8.826307108	1.08E-18	1.51E-17	Down	NA
PAFAH1B3	5050	790.1682638	1.915809961	0.217090293	8.824945278	1.10E-18	1.53E-17	Up	NA
C8orf44	56260	38.33433296	1.206666914	0.136788081	8.821433188	1.13E-18	1.57E-17	Up	NA
NME1	4830	3960.889516	1.246491161	0.141312116	8.820837129	1.14E-18	1.58E-17	Up	NA
IBSP	3381	11.02920891	5.101699069	0.578474503	8.819228919	1.15E-18	1.60E-17	Up	yes
MRPS23	51649	1326.867563	0.837566701	0.095010211	8.815544031	1.19E-18	1.65E-17	Up	NA
SLC6A9	6536	199.6675484	2.220725314	0.251992122	8.812677542	1.22E-18	1.70E-17	Up	yes
NEB	4703	818.5435024	2.912094849	0.330471885	8.811929176	1.23E-18	1.71E-17	Up	yes
C17orf90	339229	852.9521919	1.182029924	0.13416818	8.810061563	1.25E-18	1.73E-17	Up	NA
IRF8	3394	730.0649423	-1.583878023	0.179813026	-8.808472101	1.27E-18	1.76E-17	Down	NA
YPEL2	388403	1171.877557	-1.132480544	0.128610595	-8.805499581	1.30E-18	1.80E-17	Down	NA
EXOC7	23265	4446.263716	0.560504695	0.063657667	8.804983287	1.31E-18	1.81E-17	Up	NA
LSM4	25804	4199.344136	1.059436077	0.120348938	8.803036392	1.33E-18	1.84E-17	Up	NA
OSBP2	23762	154.7976703	2.062641833	0.234317944	8.802748067	1.34E-18	1.84E-17	Up	yes
ACAA1	30	13361.15238	-1.402370857	0.159346331	-8.800772832	1.36E-18	1.87E-17	Down	NA
COPS7B	64708	912.8623945	0.683500329	0.077667943	8.800288759	1.36E-18	1.88E-17	Up	NA
GRPR	2925	45.37050795	3.732786831	0.42420682	8.799450298	1.37E-18	1.89E-17	Up	yes
GPSM1	26086	535.445459	2.003434761	0.227750262	8.796629886	1.41E-18	1.94E-17	Up	yes
EZH1	2145	801.4544944	0.703379883	0.079971651	8.795365282	1.43E-18	1.96E-17	Up	NA
AKAP8L	26993	1532.533267	0.827076126	0.094038965	8.795036511	1.43E-18	1.96E-17	Up	NA
DDX11	1663	458.5737257	1.392048599	0.158281409	8.794770049	1.43E-18	1.97E-17	Up	NA
SHPK	23729	873.9630948	-1.066753999	0.121359957	-8.789999789	1.50E-18	2.05E-17	Down	NA
LOC400927	400927	22.37639177	1.596951615	0.181703757	8.78876498	1.51E-18	2.07E-17	Up	NA
FAHD2A	51011	1861.163147	-1.184587702	0.134787874	-8.788533184	1.52E-18	2.07E-17	Down	NA
IL17D	53342	60.30498512	3.398351998	0.386682953	8.788471198	1.52E-18	2.07E-17	Up	yes
CYP19A1	1588	26.01989763	4.406767096	0.501511501	8.786971154	1.54E-18	2.10E-17	Up	yes
POC1A	25886	431.6918567	1.238546817	0.140975011	8.785577017	1.56E-18	2.12E-17	Up	NA
AQP8	343	130.4245076	3.727904085	0.424333714	8.785312032	1.56E-18	2.13E-17	Up	yes
C18orf19	125228	673.1081685	-0.677077019	0.077097836	-8.782049583	1.61E-18	2.19E-17	Down	NA
SUZ12P	440423	125.1022416	1.169642081	0.133247911	8.777939357	1.66E-18	2.27E-17	Up	NA
BRSK1	84446	36.55420575	2.020345796	0.230175205	8.77742584	1.67E-18	2.27E-17	Up	yes
PROS1	5627	9201.082276	-1.229387382	0.140086285	-8.775929658	1.69E-18	2.30E-17	Down	NA
STRN3	29966	877.7525011	-0.795455569	0.090647559	-8.775256408	1.71E-18	2.32E-17	Down	NA
EPM2A	7957	229.2877815	-1.03703477	0.118200266	-8.773540081	1.73E-18	2.35E-17	Down	NA
PROSC	11212	2019.973079	-1.047163373	0.119392226	-8.770783591	1.77E-18	2.41E-17	Down	NA
NHEDC2	133308	1116.941544	-1.43310626	0.163459094	-8.767369391	1.83E-18	2.48E-17	Down	NA
CLCNKA	1187	26.88157754	3.368379417	0.384301097	8.764948755	1.87E-18	2.53E-17	Up	yes
LINGO1	84894	314.0606132	2.448040403	0.279319184	8.764311728	1.88E-18	2.54E-17	Up	yes
KIAA1875	340390	59.19503966	1.854139168	0.211559851	8.764135356	1.88E-18	2.54E-17	Up	NA
FER1L6	654463	43.8759558	5.06893026	0.578484948	8.762423775	1.91E-18	2.58E-17	Up	yes
FAM82A1	151393	431.0218268	-1.202074496	0.137198111	-8.761596529	1.93E-18	2.60E-17	Down	NA
NCAPH2	29781	1696.230604	0.95051803	0.108496177	8.760843508	1.94E-18	2.61E-17	Up	NA
MNS1	55329	269.549279	2.674787921	0.305470624	8.756285269	2.02E-18	2.72E-17	Up	yes
PTPN3	5774	2043.931327	-1.0122843	0.11560696	-8.756257382	2.02E-18	2.72E-17	Down	NA
ZSCAN16	80345	149.6063007	1.084114495	0.123837465	8.754333691	2.05E-18	2.76E-17	Up	NA
TPD52L2	7165	3105.108519	0.799569803	0.091378688	8.750068707	2.13E-18	2.86E-17	Up	NA
ITGA6	3655	2643.570276	1.284127145	0.14675834	8.749943218	2.13E-18	2.87E-17	Up	NA
CYP2C8	1558	19810.52063	-2.58341554	0.29525433	-8.749797291	2.14E-18	2.87E-17	Down	yes
STK19	8859	693.4659963	0.914556188	0.104582071	8.74486588	2.23E-18	2.99E-17	Up	NA
STK39	27347	407.6071159	2.032711082	0.232536956	8.741453891	2.30E-18	3.08E-17	Up	yes
JHDM1D	80853	692.2803389	-1.022146172	0.116940706	-8.740721713	2.32E-18	3.10E-17	Down	NA
ANKRD43	134548	549.6509079	1.846244344	0.211464221	8.730764627	2.53E-18	3.38E-17	Up	NA
ISL2	64843	15.77127495	3.877858319	0.444392225	8.72620649	2.63E-18	3.52E-17	Up	yes
NKD1	85407	810.6231078	3.564836216	0.408696057	8.722462955	2.72E-18	3.63E-17	Up	yes
TJP2	9414	2843.210587	-1.022151859	0.117213896	-8.720398296	2.77E-18	3.70E-17	Down	NA
MPP3	4356	60.17436628	2.208931263	0.253375327	8.718020368	2.83E-18	3.77E-17	Up	yes
PBLD	64081	4648.983663	-1.715354814	0.196833686	-8.714742105	2.91E-18	3.88E-17	Down	NA
WDR85	92715	483.531226	1.014736635	0.116453783	8.713642496	2.94E-18	3.92E-17	Up	NA
FLNC	2318	945.426998	3.330751485	0.382254165	8.713447206	2.95E-18	3.92E-17	Up	yes
ABCF2	10061	1485.528781	0.689733707	0.0791618	8.712961422	2.96E-18	3.93E-17	Up	NA
SLC4A11	83959	62.69293592	3.138641036	0.360312165	8.7108939	3.01E-18	4.00E-17	Up	yes
CIDEB	27141	6297.182199	-1.634489986	0.187654065	-8.710123004	3.04E-18	4.03E-17	Down	NA
FAM71D	161142	35.11160954	1.122784088	0.128914937	8.709495704	3.05E-18	4.04E-17	Up	NA
CHML	1122	566.9187441	1.600889216	0.183821497	8.708933624	3.07E-18	4.06E-17	Up	NA
FIBCD1	84929	12.80978642	4.71610823	0.541688902	8.706303955	3.14E-18	4.15E-17	Up	yes
C21orf62	56245	5.003365946	-3.156630613	0.362594417	-8.705679031	3.16E-18	4.17E-17	Down	yes
CCNO	10309	57.4438996	3.15899667	0.362924466	8.704281379	3.20E-18	4.22E-17	Up	yes
C17orf55	284185	217.9474103	1.840549124	0.211488414	8.702836664	3.24E-18	4.27E-17	Up	NA
SUV39H1	6839	717.1099685	0.947361329	0.108899033	8.699446687	3.34E-18	4.40E-17	Up	NA
MAT1A	4143	44095.80796	-1.744413313	0.200637666	-8.694346109	3.49E-18	4.60E-17	Down	NA
CTAG2	30848	236.5836307	5.732307051	0.659518737	8.691651541	3.57E-18	4.70E-17	Up	yes
TMEM184B	25829	1372.907137	0.922933885	0.10620432	8.690172759	3.62E-18	4.76E-17	Up	NA
C6orf48	50854	2353.67831	1.201530505	0.138269139	8.689795223	3.63E-18	4.77E-17	Up	NA
SLC9A3	6550	52.05615476	3.861197423	0.444343134	8.689675006	3.63E-18	4.77E-17	Up	yes
GSDMC	56169	11.82144375	3.480417753	0.400549755	8.689102196	3.65E-18	4.80E-17	Up	yes
MMP12	4321	63.37075158	3.947993679	0.454412929	8.68811917	3.68E-18	4.83E-17	Up	yes
INMT	11185	567.7612136	-2.355792974	0.271230005	-8.685591305	3.77E-18	4.94E-17	Down	yes
SERINC1	57515	7372.129029	-0.879668868	0.101328964	-8.681317098	3.91E-18	5.12E-17	Down	NA
SNX9	51429	2557.112744	-0.829979643	0.095604371	-8.681398534	3.91E-18	5.12E-17	Down	NA
FUT2	2524	93.89165351	2.793562639	0.321935341	8.677402829	4.05E-18	5.29E-17	Up	yes
CYB561D1	284613	218.8086623	1.150525903	0.132616844	8.675563876	4.12E-18	5.38E-17	Up	NA
YKT6	10652	1907.404194	0.794614756	0.091593274	8.675470644	4.12E-18	5.38E-17	Up	NA
RFXANK	8625	1326.754704	1.155833754	0.133247755	8.674320642	4.16E-18	5.42E-17	Up	NA
TPM2	7169	1621.964388	1.678470064	0.193499468	8.674287754	4.16E-18	5.42E-17	Up	NA
FRS3	10817	171.3810363	0.859638925	0.099122954	8.672450586	4.23E-18	5.51E-17	Up	NA
CCDC25	55246	1518.194331	-1.00405704	0.115805298	-8.670216827	4.31E-18	5.61E-17	Down	NA
VCX3A	51481	30.04347683	4.446760757	0.512879462	8.670186823	4.31E-18	5.61E-17	Up	yes
VASH2	79805	84.03774205	2.326558587	0.268529685	8.664064784	4.55E-18	5.91E-17	Up	yes
BFSP1	631	45.48407712	1.578796955	0.182243653	8.663110803	4.59E-18	5.96E-17	Up	NA
RNF215	200312	477.1112392	0.805597333	0.093000036	8.662333582	4.62E-18	6.00E-17	Up	NA
CPSF4	10898	948.8037517	0.93491219	0.107969714	8.659022579	4.76E-18	6.17E-17	Up	NA
PSRC1	84722	193.2131941	1.616985157	0.186919401	8.650708	5.12E-18	6.63E-17	Up	NA
MAGEA12	4111	219.9754356	5.424241796	0.627178394	8.648642628	5.21E-18	6.74E-17	Up	yes
GIGYF1	64599	1839.989916	0.739016448	0.085527334	8.640704858	5.59E-18	7.22E-17	Up	NA
ALX3	257	34.43436395	2.320617164	0.268717228	8.635907654	5.83E-18	7.53E-17	Up	yes
C14orf176	643382	25.11219488	1.646075036	0.190663875	8.633387097	5.96E-18	7.69E-17	Up	NA
C12orf73	728568	288.1726578	0.904156276	0.104790079	8.628262193	6.23E-18	8.04E-17	Up	NA
COX19	90639	476.9727254	0.984613525	0.11413578	8.626685924	6.32E-18	8.14E-17	Up	NA
FAM59A	64762	180.1162028	-1.55737734	0.180636036	-8.621631505	6.60E-18	8.50E-17	Down	NA
LOC100131434	100131434	36.00767009	1.602725537	0.185909587	8.620994572	6.64E-18	8.54E-17	Up	NA
CELF6	60677	158.4490426	2.08334862	0.241667742	8.620714566	6.65E-18	8.56E-17	Up	yes
RAB14	51552	4085.286352	-0.630359299	0.073141854	-8.618311716	6.79E-18	8.73E-17	Down	NA
USP15	9958	1176.198386	-0.552067371	0.064058212	-8.618213874	6.80E-18	8.73E-17	Down	NA
ZCCHC24	219654	1899.592438	-1.013606582	0.117635631	-8.616492918	6.90E-18	8.86E-17	Down	NA
CLPX	10845	1874.796042	-0.841884085	0.097764642	-8.61133504	7.22E-18	9.26E-17	Down	NA
FAP	2191	126.9008525	2.643621038	0.307078659	8.608937683	7.37E-18	9.45E-17	Up	yes
DIO2	1734	97.10298586	3.422642017	0.397624356	8.607727283	7.45E-18	9.54E-17	Up	yes
PKN3	29941	403.3341408	1.430221573	0.166193321	8.605770463	7.58E-18	9.70E-17	Up	NA
CCRN4L	25819	276.2369226	-1.834231956	0.213181711	-8.604077467	7.69E-18	9.83E-17	Down	NA
PMS2L4	5382	33.41695307	1.201416173	0.139654391	8.60278124	7.78E-18	9.94E-17	Up	NA
C12orf27	283460	161.5580944	1.679228454	0.19523556	8.601037931	7.90E-18	1.01E-16	Up	NA
ATRIP	84126	345.244189	0.837600281	0.097416694	8.59811852	8.10E-18	1.03E-16	Up	NA
OSTF1	26578	1090.439716	-0.652902064	0.075956383	-8.595749818	8.27E-18	1.05E-16	Down	NA
TTLL1	25809	150.6699223	1.047091172	0.121841592	8.593873005	8.41E-18	1.07E-16	Up	NA
TIGD7	91151	244.0247136	1.020669302	0.118773743	8.593391742	8.44E-18	1.07E-16	Up	NA
GOLPH3L	55204	999.5660974	0.892108961	0.103814993	8.593257415	8.45E-18	1.07E-16	Up	NA
CBX1	10951	1330.792011	0.808574651	0.094108169	8.591970921	8.55E-18	1.09E-16	Up	NA
THOC5	8563	885.4944666	0.805948999	0.093806466	8.591614554	8.58E-18	1.09E-16	Up	NA
PIGT	51604	5727.545143	0.698671976	0.081339742	8.589552413	8.73E-18	1.11E-16	Up	NA
CBR4	84869	1317.214857	-1.185056332	0.137975838	-8.588868514	8.78E-18	1.11E-16	Down	NA
DEDD	9191	1609.169871	0.593534824	0.06912077	8.586924379	8.93E-18	1.13E-16	Up	NA
ANKRD23	200539	60.54685078	1.183610118	0.137878185	8.584462552	9.13E-18	1.15E-16	Up	NA
SLC25A39	51629	7227.666444	0.829389497	0.096629813	8.583163644	9.23E-18	1.17E-16	Up	NA
TRAF5	7188	262.7133166	1.384952243	0.161379558	8.581955883	9.33E-18	1.18E-16	Up	NA
SLC26A2	1836	381.1313187	1.116249079	0.13008503	8.580918764	9.41E-18	1.19E-16	Up	NA
PGS1	9489	520.3795567	0.699223358	0.081487043	8.580791937	9.42E-18	1.19E-16	Up	NA
MTHFD2L	441024	342.8530101	-1.264785839	0.147446851	-8.57791016	9.66E-18	1.22E-16	Down	NA
HOXD10	3236	16.18471547	3.919448671	0.456984474	8.576765495	9.76E-18	1.23E-16	Up	yes
FBN3	84467	70.63428402	3.50422035	0.408613553	8.575878912	9.83E-18	1.24E-16	Up	yes
SRXN1	140809	5335.575266	1.62707062	0.189731239	8.575660124	9.85E-18	1.24E-16	Up	NA
MS4A7	58475	681.308628	-1.603642348	0.187058084	-8.572964704	1.01E-17	1.27E-16	Down	NA
SIRT7	51547	753.3716271	1.009035388	0.117715507	8.571813651	1.02E-17	1.28E-16	Up	NA
NDEL1	81565	965.2363002	-0.908854692	0.106030589	-8.571627347	1.02E-17	1.28E-16	Down	NA
AQP3	360	2782.067715	-1.534925647	0.179077211	-8.571306394	1.02E-17	1.28E-16	Down	NA
CLEC18A	348174	20.38658174	1.973547336	0.230285949	8.569985896	1.03E-17	1.30E-16	Up	NA
LOC148709	148709	115.2923193	2.290923874	0.267683646	8.558325867	1.15E-17	1.43E-16	Up	yes
ZNF695	57116	18.40620326	4.01893511	0.4696533	8.5572381	1.16E-17	1.45E-16	Up	yes
CLDN15	24146	1919.987604	1.920321804	0.224413555	8.557066902	1.16E-17	1.45E-16	Up	NA
C1orf85	112770	5854.573021	1.042372463	0.121871993	8.553010725	1.20E-17	1.50E-16	Up	NA
ALDH6A1	4329	4307.401665	-1.855142955	0.216926561	-8.551940109	1.21E-17	1.51E-16	Down	NA
METTL3	56339	796.0572933	0.678153334	0.079298703	8.55188435	1.21E-17	1.51E-16	Up	NA
ZIC4	84107	65.54086276	3.901520122	0.456378527	8.548868733	1.24E-17	1.55E-16	Up	yes
TUBB4	10382	653.3303688	2.254535899	0.263752594	8.547919323	1.25E-17	1.56E-16	Up	yes
HIST2H3C	126961	6.302635581	3.062473932	0.35877122	8.536007809	1.39E-17	1.73E-16	Up	yes
CRYGS	1427	41.41580057	1.683455261	0.197287917	8.53298713	1.43E-17	1.77E-16	Up	NA
PALM2	114299	352.201667	-1.664328837	0.195133937	-8.529161382	1.47E-17	1.83E-16	Down	NA
TELO2	9894	1181.299979	0.769229037	0.090238306	8.524417971	1.54E-17	1.91E-16	Up	NA
MAGEA3	4102	457.0647668	5.212364929	0.611721272	8.520816863	1.58E-17	1.97E-16	Up	yes
POC5	134359	190.5289094	0.719683317	0.084464536	8.520538363	1.59E-17	1.97E-16	Up	NA
CHKA	1119	1999.640852	1.202349847	0.141182254	8.516295856	1.65E-17	2.04E-16	Up	NA
GLMN	11146	132.6813186	0.931350282	0.109364262	8.516038647	1.65E-17	2.04E-16	Up	NA
SF3A2	8175	2071.574834	1.025723585	0.120446065	8.516040634	1.65E-17	2.04E-16	Up	NA
DUSP5P	574029	10.62161218	3.980918276	0.467468879	8.515900111	1.65E-17	2.04E-16	Up	yes
WEE1	7465	1450.78986	-1.208990033	0.141981508	-8.515123169	1.66E-17	2.06E-16	Down	NA
RBM3	5935	4614.839557	0.903849893	0.106172025	8.513070107	1.69E-17	2.09E-16	Up	NA
SEC24B	10427	1695.189319	-1.088621972	0.127879221	-8.51289181	1.70E-17	2.09E-16	Down	NA
DSTYK	25778	474.7179964	0.999039086	0.117400653	8.509655276	1.74E-17	2.15E-16	Up	NA
SPIRE2	84501	613.6145315	1.301831543	0.153028509	8.507117762	1.78E-17	2.20E-16	Up	NA
LILRA1	11024	9.541328734	-2.007919197	0.236106589	-8.504291247	1.83E-17	2.25E-16	Down	yes
ATXN7L3	56970	1714.278846	0.733274375	0.08623	8.503703796	1.84E-17	2.26E-16	Up	NA
GRAMD1A	57655	1651.37634	1.355959405	0.159506295	8.500977399	1.88E-17	2.31E-16	Up	NA
EPB41L4B	54566	2502.592425	-1.542319968	0.181433494	-8.500745546	1.88E-17	2.31E-16	Down	NA
BDH2	56898	1361.809818	-1.318098157	0.155166769	-8.49471936	1.98E-17	2.43E-16	Down	NA
NRM	11270	549.5679339	1.457949487	0.17166575	8.492954983	2.01E-17	2.47E-16	Up	NA
DGKQ	1609	662.504285	0.91784182	0.108087065	8.491689756	2.04E-17	2.50E-16	Up	NA
DUSP1	1843	11211.61806	-1.637863495	0.192895326	-8.490944421	2.05E-17	2.51E-16	Down	NA
SERPINE1	5054	8580.64371	-2.171008867	0.255786536	-8.48758071	2.11E-17	2.58E-16	Down	yes
ITGA9	3680	174.0528809	-2.064699926	0.24327414	-8.487132771	2.12E-17	2.59E-16	Down	yes
BOP1	23246	966.6474951	1.863049826	0.219589833	8.48422627	2.17E-17	2.65E-16	Up	NA
DNMT1	1786	1496.351764	1.154589292	0.136183419	8.478192873	2.29E-17	2.79E-16	Up	NA
CPXM1	56265	109.7370018	2.357692631	0.278097784	8.477926707	2.29E-17	2.79E-16	Up	yes
POLG2	11232	175.6331763	0.781861153	0.092223149	8.477927268	2.29E-17	2.79E-16	Up	NA
SAP130	79595	819.241952	0.603234702	0.071153146	8.477976547	2.29E-17	2.79E-16	Up	NA
INTS3	65123	3129.761426	0.725279119	0.08556691	8.476163515	2.33E-17	2.83E-16	Up	NA
CAMK2N2	94032	200.389101	2.418086682	0.285361671	8.473761302	2.38E-17	2.89E-16	Up	yes
RAB24	53917	1191.558761	1.037731035	0.122490356	8.471940696	2.41E-17	2.93E-16	Up	NA
TMCO7	79613	801.2156886	-0.980522735	0.115751934	-8.47089718	2.44E-17	2.96E-16	Down	NA
LOC100132354	100132354	20.57343714	3.16447983	0.373655093	8.468986217	2.48E-17	3.00E-16	Up	yes
TCHP	84260	466.6396739	0.67824922	0.080097967	8.467745806	2.50E-17	3.03E-16	Up	NA
VPS11	55823	1365.751538	0.577266708	0.0681761	8.467288542	2.51E-17	3.04E-16	Up	NA
SYN3	8224	20.39562899	2.667676319	0.315087024	8.466474695	2.53E-17	3.06E-16	Up	yes
FOXH1	8928	8.981314753	2.601615398	0.307333938	8.465109376	2.56E-17	3.10E-16	Up	yes
UCHL1	7345	188.8318049	3.244359891	0.383308761	8.464090095	2.58E-17	3.12E-16	Up	yes
ABCB5	340273	19.14546229	4.791847637	0.566178123	8.463498394	2.59E-17	3.14E-16	Up	yes
TBC1D7	51256	668.1509788	0.909019552	0.107416646	8.462557547	2.62E-17	3.16E-16	Up	NA
RYBP	23429	1338.586681	-0.723975385	0.08555374	-8.462229535	2.62E-17	3.16E-16	Down	NA
NDFIP2	54602	1312.416304	-0.923187238	0.109136892	-8.458984125	2.70E-17	3.25E-16	Down	NA
SLC25A19	60386	360.8367532	1.022620592	0.121005381	8.451034022	2.89E-17	3.48E-16	Up	NA
ZWILCH	55055	322.7789522	0.948365763	0.112251326	8.448592993	2.95E-17	3.55E-16	Up	NA
GNA14	9630	93.37527863	-1.783415857	0.211120592	-8.447379948	2.98E-17	3.58E-16	Down	NA
GTPBP2	54676	1267.894852	0.923075942	0.109273983	8.447353316	2.98E-17	3.58E-16	Up	NA
TMBIM6	7009	61082.47801	-0.804918247	0.095289621	-8.447071558	2.99E-17	3.59E-16	Down	NA
CSTF2	1478	362.5181616	0.921183975	0.109072187	8.445635881	3.02E-17	3.63E-16	Up	NA
ABCD3	5825	4457.09531	-0.86512165	0.10251522	-8.438958143	3.20E-17	3.84E-16	Down	NA
LOC647946	647946	13.58720715	3.684978647	0.436680506	8.43861496	3.21E-17	3.85E-16	Up	yes
DOCK3	1795	14.45642099	2.227999592	0.264045821	8.437927865	3.23E-17	3.87E-16	Up	yes
MORC2	22880	1423.905707	0.621979783	0.073718582	8.437218436	3.25E-17	3.89E-16	Up	NA
ZMIZ2	83637	2406.58334	0.712645799	0.084501888	8.433489615	3.36E-17	4.01E-16	Up	NA
MCC	4163	696.1898299	-1.793598126	0.212681424	-8.43326177	3.36E-17	4.02E-16	Down	NA
LPA	4018	1458.968945	-2.540879977	0.301402014	-8.430202392	3.45E-17	4.12E-16	Down	yes
CYP2B6	1555	7716.948538	-2.581559091	0.306275316	-8.428883933	3.49E-17	4.17E-16	Down	yes
LDLRAD1	388633	33.0469429	3.713807369	0.440888135	8.423468621	3.65E-17	4.36E-16	Up	yes
UPF3B	65109	401.7440184	0.855844882	0.101603731	8.423360774	3.66E-17	4.36E-16	Up	NA
MSRA	4482	976.8885386	-1.295788037	0.153838357	-8.423049113	3.67E-17	4.37E-16	Down	NA
TBC1D13	54662	1368.399982	0.934213766	0.110911523	8.423054148	3.67E-17	4.37E-16	Up	NA
C7orf58	79974	647.2384878	-2.054038642	0.243872246	-8.422601068	3.68E-17	4.38E-16	Down	yes
MYO1B	4430	10960.35097	-1.149385328	0.136484025	-8.421390896	3.72E-17	4.42E-16	Down	NA
ITGB1BP1	9270	1081.129205	0.854159272	0.101440827	8.420271147	3.76E-17	4.46E-16	Up	NA
CMPK1	51727	7676.112703	-0.679719712	0.080753719	-8.417193929	3.86E-17	4.58E-16	Down	NA
MANBAL	63905	1705.143634	0.753141625	0.089550702	8.410225808	4.09E-17	4.85E-16	Up	NA
CASC3	22794	2405.883234	0.627256607	0.074598205	8.408467819	4.15E-17	4.92E-16	Up	NA
UBE2D3	7323	7196.622137	-0.567878431	0.067538571	-8.408209106	4.16E-17	4.93E-16	Down	NA
ZNF16	7564	362.2471196	0.833811571	0.099175715	8.407416768	4.19E-17	4.96E-16	Up	NA
C16orf79	283870	45.12223298	1.806195867	0.214947825	8.40295019	4.35E-17	5.15E-16	Up	NA
CPNE7	27132	76.74659025	2.772865407	0.329993192	8.402795786	4.36E-17	5.15E-16	Up	yes
C14orf4	64207	1068.684985	-0.964460881	0.114833309	-8.39879027	4.51E-17	5.33E-16	Down	NA
CNOT3	4849	1382.856619	0.610463636	0.072703598	8.396608301	4.60E-17	5.42E-16	Up	NA
TMEM220	388335	1790.581639	-1.456691587	0.17352327	-8.394791005	4.67E-17	5.50E-16	Down	NA
DONSON	29980	502.0772078	1.007032031	0.119972474	8.393859009	4.70E-17	5.54E-16	Up	NA
CFL2	1073	3202.163683	-1.052023102	0.125368987	-8.391414254	4.80E-17	5.66E-16	Down	NA
GPR146	115330	524.945658	-1.254804697	0.149565404	-8.389672082	4.88E-17	5.73E-16	Down	NA
POLR2K	5440	2148.34842	0.916721016	0.109268445	8.389622604	4.88E-17	5.73E-16	Up	NA
PPP2R2A	5520	756.7577791	-0.88545845	0.105561896	-8.388049902	4.94E-17	5.81E-16	Down	NA
TKT	7086	12775.81348	1.547089076	0.184453802	8.387406826	4.97E-17	5.83E-16	Up	NA
SNHG12	85028	218.0785974	1.255546484	0.149762781	8.383568149	5.13E-17	6.02E-16	Up	NA
GCH1	2643	1963.390924	-1.573869754	0.187852518	-8.378220165	5.37E-17	6.30E-16	Down	NA
ALDH8A1	64577	4507.953206	-1.88237937	0.224679788	-8.378053901	5.38E-17	6.30E-16	Down	NA
MEA1	4201	2765.383709	0.83391073	0.099571545	8.374990322	5.52E-17	6.47E-16	Up	NA
HMGCL	3155	7594.566099	-1.213388773	0.144952602	-8.37093474	5.72E-17	6.69E-16	Down	NA
F2RL3	9002	155.8153634	2.173877865	0.25975194	8.36905343	5.81E-17	6.79E-16	Up	yes
RHOB	388	24831.40975	-1.413501007	0.168900969	-8.36881528	5.82E-17	6.80E-16	Down	NA
DPH2	1802	863.5807616	0.804111718	0.096121515	8.365574739	5.98E-17	6.98E-16	Up	NA
PRAM1	84106	39.16192293	-1.82102332	0.21769896	-8.364869188	6.02E-17	7.02E-16	Down	NA
STRA6	64220	25.04139709	3.619111004	0.433053841	8.357184859	6.42E-17	7.49E-16	Up	yes
TBCC	6903	741.7872076	0.769425798	0.092069203	8.357037694	6.43E-17	7.49E-16	Up	NA
SRRM3	222183	113.5847998	2.896508073	0.346673905	8.355137305	6.54E-17	7.61E-16	Up	yes
DNM3	26052	49.61620797	1.54049533	0.184386771	8.354695516	6.56E-17	7.63E-16	Up	NA
SQLE	6713	4165.430666	1.672243064	0.200155637	8.354713788	6.56E-17	7.63E-16	Up	NA
ANKRD27	84079	666.4640138	0.926401324	0.110940008	8.35047105	6.80E-17	7.90E-16	Up	NA
ISOC1	51015	2291.786758	-0.923367231	0.110586592	-8.349721349	6.84E-17	7.94E-16	Down	NA
CEP152	22995	77.28988325	1.423266526	0.170461865	8.349471749	6.86E-17	7.95E-16	Up	NA
AP4M1	9179	333.6824675	0.88410073	0.105905677	8.348001342	6.94E-17	8.05E-16	Up	NA
AKIRIN1	79647	1635.583598	-0.809607047	0.097042726	-8.342789606	7.26E-17	8.41E-16	Down	NA
SASS6	163786	137.2709352	1.176603273	0.141064191	8.340906827	7.37E-17	8.53E-16	Up	NA
UNC13A	23025	28.04532856	3.07498022	0.3687045	8.339958482	7.43E-17	8.60E-16	Up	yes
RALY	22913	4314.213405	0.805316333	0.096584731	8.337925971	7.56E-17	8.74E-16	Up	NA
ALPK3	57538	704.8072444	2.015717384	0.241806079	8.336090599	7.68E-17	8.87E-16	Up	yes
SGPP1	81537	936.5657641	-0.872779112	0.104707008	-8.335441252	7.72E-17	8.91E-16	Down	NA
DAPK2	23604	469.9003627	1.56801624	0.188165077	8.333194775	7.87E-17	9.08E-16	Up	NA
KLRF1	51348	12.80533405	-1.805814193	0.216702746	-8.333139422	7.87E-17	9.08E-16	Down	NA
LOC153684	153684	33.06454263	1.51103675	0.181367971	8.331331819	7.99E-17	9.21E-16	Up	NA
CTSA	5476	14201.38202	0.966882771	0.116057127	8.331093471	8.01E-17	9.22E-16	Up	NA
C8orf30A	51236	2085.756382	1.198664925	0.14389779	8.329974543	8.09E-17	9.30E-16	Up	NA
VSIG4	11326	455.8814488	-1.94438158	0.233441	-8.329220577	8.14E-17	9.36E-16	Down	NA
CREBL2	1389	2341.543958	-0.8092397	0.097166486	-8.328382914	8.20E-17	9.42E-16	Down	NA
GNB1L	54584	222.7589366	1.128562333	0.135514088	8.328007414	8.22E-17	9.44E-16	Up	NA
HOXA11	3207	11.50186379	4.638619017	0.556998339	8.327886631	8.23E-17	9.44E-16	Up	yes
TCAM1P	146771	21.63704819	4.445065644	0.533827987	8.326775198	8.31E-17	9.52E-16	Up	yes
C1orf182	128229	31.78548287	1.8808968	0.225895834	8.326389926	8.33E-17	9.55E-16	Up	NA
EPRS	2058	4005.791565	0.73487875	0.088260104	8.326284647	8.34E-17	9.55E-16	Up	NA
ECEL1	9427	90.66198815	4.550414196	0.546698806	8.32343906	8.54E-17	9.78E-16	Up	yes
C7orf49	78996	908.2886673	0.724913087	0.087111538	8.321665547	8.67E-17	9.92E-16	Up	NA
AXL	558	544.0259936	-1.468948114	0.176532642	-8.321113295	8.71E-17	9.96E-16	Down	NA
KIAA0195	9772	2499.29278	0.669556025	0.080473267	8.320229148	8.78E-17	1.00E-15	Up	NA
ALB	213	2886013.66	-1.74485002	0.209733556	-8.319365054	8.84E-17	1.01E-15	Down	NA
CBFA2T3	863	151.3285329	-1.782084849	0.214238448	-8.318230758	8.93E-17	1.02E-15	Down	NA
LPPR4	9890	23.16738845	2.696968712	0.324254506	8.317444058	8.99E-17	1.02E-15	Up	yes
PLAC8	51316	108.142941	-2.582735972	0.310783989	-8.310389421	9.54E-17	1.09E-15	Down	yes
IPO9	55705	2785.164289	0.710893338	0.085544562	8.310210725	9.55E-17	1.09E-15	Up	NA
POU5F1	5460	36.8220544	2.111978342	0.254149651	8.309979322	9.57E-17	1.09E-15	Up	yes
CPT2	1376	3667.673029	-1.151409879	0.138564399	-8.309565014	9.61E-17	1.09E-15	Down	NA
C6orf125	84300	2040.838395	1.110042917	0.133626382	8.307064056	9.81E-17	1.11E-15	Up	NA
LYRM5	144363	1066.88377	-1.019538796	0.122787691	-8.30326547	1.01E-16	1.15E-15	Down	NA
CRIPAK	285464	334.0833113	0.891778321	0.107427134	8.301239053	1.03E-16	1.17E-15	Up	NA
SOX12	6666	1081.817441	1.379597661	0.166197258	8.300965263	1.03E-16	1.17E-15	Up	NA
PITPNM3	83394	64.37335189	-2.523763378	0.304073349	-8.299850641	1.04E-16	1.18E-15	Down	yes
DAP3	7818	4813.891045	0.697814449	0.084101819	8.297257522	1.07E-16	1.21E-15	Up	NA
SC65	10609	532.2144235	1.57878774	0.190290795	8.296711025	1.07E-16	1.21E-15	Up	NA
MCAM	4162	2116.354409	1.245126919	0.150091843	8.295766741	1.08E-16	1.22E-15	Up	NA
LOC441869	441869	291.2576031	2.459791226	0.296780069	8.288262872	1.15E-16	1.30E-15	Up	yes
PDRG1	81572	810.9853255	0.837327353	0.10102924	8.287970431	1.15E-16	1.30E-15	Up	NA
CREB3L4	148327	639.7009743	0.960768406	0.115927791	8.287645211	1.16E-16	1.30E-15	Up	NA
PRR19	284338	64.38100085	2.338381373	0.282152104	8.287662372	1.15E-16	1.30E-15	Up	yes
PPP2R2C	5522	143.4075903	4.092090821	0.494032475	8.283040141	1.20E-16	1.35E-15	Up	yes
CCR1	1230	236.3163555	-1.605898427	0.193957131	-8.279656514	1.24E-16	1.39E-15	Down	NA
COMMD5	28991	1406.962145	1.029434941	0.124355135	8.278186	1.25E-16	1.41E-15	Up	NA
UNK	85451	902.4166287	0.700845615	0.084663598	8.278004167	1.25E-16	1.41E-15	Up	NA
GOLGA3	2802	2278.812858	0.614164975	0.074200392	8.277112273	1.26E-16	1.42E-15	Up	NA
PDLIM7	9260	777.5807523	1.17676681	0.142211133	8.274786854	1.29E-16	1.44E-15	Up	NA
KRT20	54474	24.12894316	4.945390054	0.597677484	8.274345591	1.29E-16	1.45E-15	Up	yes
WDYHV1	55093	364.7286698	1.153517633	0.139409105	8.274334995	1.29E-16	1.45E-15	Up	NA
GRPEL2	134266	544.5356659	0.624874799	0.075520483	8.274242585	1.29E-16	1.45E-15	Up	NA
MYO15B	80022	1979.090139	1.486888181	0.179713195	8.273672837	1.30E-16	1.45E-15	Up	NA
HDAC4	9759	379.0093397	1.04400508	0.126190417	8.273251661	1.30E-16	1.46E-15	Up	NA
LOC645166	645166	91.20199547	2.315800098	0.279962137	8.271833181	1.32E-16	1.47E-15	Up	yes
C9orf172	389813	23.33223762	2.173703827	0.262848263	8.269804784	1.34E-16	1.50E-15	Up	yes
NCOR1	9611	1805.584889	-1.054544372	0.127563493	-8.266819503	1.38E-16	1.54E-15	Down	NA
KRTCAP2	200185	6607.270642	1.172182198	0.141815871	8.26552196	1.39E-16	1.55E-15	Up	NA
ADAM23	8745	42.43852113	3.449984392	0.417440819	8.264607182	1.40E-16	1.56E-15	Up	yes
ATP6V1C1	528	3185.815582	0.979071608	0.118469482	8.264336022	1.40E-16	1.57E-15	Up	NA
DLX5	1749	8.563361174	4.182961176	0.506235337	8.262878691	1.42E-16	1.58E-15	Up	yes
CDRT1	374286	18.38407186	3.423321541	0.414309884	8.262707871	1.42E-16	1.58E-15	Up	yes
LOC100270804	100270804	17.82719671	1.600005341	0.193753229	8.257954454	1.48E-16	1.65E-15	Up	NA
MRPL9	65005	1972.928889	0.746185874	0.090362001	8.257739628	1.48E-16	1.65E-15	Up	NA
NSUN6	221078	1073.344577	-1.089095214	0.131906598	-8.256563591	1.50E-16	1.66E-15	Down	NA
RPL36A	6173	120.6629968	1.800328495	0.218048112	8.256565401	1.50E-16	1.66E-15	Up	NA
SCML2	10389	134.7053932	1.457592212	0.176544485	8.25623194	1.50E-16	1.67E-15	Up	NA
CBR3	874	92.95272635	2.082323549	0.252270927	8.254314425	1.53E-16	1.69E-15	Up	yes
SAMD10	140700	278.513167	1.010183476	0.122388116	8.253934383	1.53E-16	1.70E-15	Up	NA
TMEM101	84336	1551.412788	0.932486108	0.112978306	8.253674035	1.54E-16	1.70E-15	Up	NA
SIPA1L3	23094	1013.525337	1.150728162	0.139443899	8.252266129	1.55E-16	1.72E-15	Up	NA
WFS1	7466	1779.195723	1.041006283	0.126154171	8.251857838	1.56E-16	1.72E-15	Up	NA
MAPK3	5595	1270.377482	0.687449455	0.083318747	8.250837625	1.57E-16	1.74E-15	Up	NA
EGF	1950	48.30881783	4.41700494	0.535400809	8.24990337	1.59E-16	1.75E-15	Up	yes
LOC100286793	100286793	249.4126204	1.186149487	0.143780077	8.249748564	1.59E-16	1.75E-15	Up	NA
AKR1B10	57016	28317.00836	3.19285826	0.387062359	8.248950545	1.60E-16	1.76E-15	Up	yes
PEX3	8504	593.1406181	-0.952199055	0.115474106	-8.245996297	1.64E-16	1.80E-15	Down	NA
LOC407835	407835	120.9917698	0.757364721	0.091853923	8.245317058	1.65E-16	1.81E-15	Up	NA
YJEFN3	374887	74.28820848	1.792084212	0.217470694	8.240577995	1.71E-16	1.89E-15	Up	NA
FBXL6	26233	1313.991828	1.216984393	0.14770852	8.239094064	1.74E-16	1.91E-15	Up	NA
DNAJC5	80331	2340.362374	0.732914751	0.088965407	8.238199294	1.75E-16	1.92E-15	Up	NA
NAT2	10	519.2367121	-2.787262823	0.338361694	-8.237524729	1.76E-16	1.93E-15	Down	yes
CXCR2	3579	18.74600083	-2.262897974	0.274731484	-8.236762451	1.77E-16	1.94E-15	Down	yes
SMYD5	10322	951.5190349	0.776380181	0.094257364	8.236811939	1.77E-16	1.94E-15	Up	NA
DNAH12	201625	26.76806141	3.491384849	0.424277823	8.229006229	1.89E-16	2.07E-15	Up	yes
BEST4	266675	11.9083916	2.493289874	0.303045441	8.227445592	1.91E-16	2.09E-15	Up	yes
CABIN1	23523	1402.553279	0.715560076	0.08697519	8.227174653	1.92E-16	2.10E-15	Up	NA
CFI	3426	18064.95057	-1.373521746	0.166967377	-8.226288087	1.93E-16	2.11E-15	Down	NA
UTP3	57050	986.8144723	-0.622209571	0.075637725	-8.226180376	1.93E-16	2.11E-15	Down	NA
FAM13A	10144	1149.586849	-1.861192722	0.226266488	-8.225666739	1.94E-16	2.12E-15	Down	NA
ZNF2	7549	126.1749691	0.592157572	0.071998815	8.22454605	1.96E-16	2.14E-15	Up	NA
MEIS3P1	4213	94.17112155	-1.163080562	0.141468817	-8.221462428	2.01E-16	2.19E-15	Down	NA
NKIRAS1	28512	481.4914162	-0.939971549	0.11434066	-8.220798674	2.02E-16	2.20E-15	Down	NA
DSCR8	84677	47.97536257	5.392793752	0.656063228	8.219929913	2.04E-16	2.22E-15	Up	yes
STRN4	29888	2116.042256	0.610322746	0.074249934	8.21984222	2.04E-16	2.22E-15	Up	NA
SFRS2B	10929	1092.555173	-0.880811329	0.107195055	-8.216902608	2.09E-16	2.27E-15	Down	NA
SNRPC	6631	3282.269105	0.902468055	0.109856661	8.214959776	2.12E-16	2.31E-15	Up	NA
STEAP3	55240	5837.524121	-1.64518763	0.200315412	-8.212985761	2.16E-16	2.34E-15	Down	NA
KPNA7	402569	42.89998776	2.400444402	0.29230018	8.212257687	2.17E-16	2.36E-15	Up	yes
GOLGA8A	23015	908.1955402	1.522310635	0.185395415	8.21115578	2.19E-16	2.38E-15	Up	NA
PRMT3	10196	388.5851032	0.804310265	0.098022269	8.205383017	2.30E-16	2.49E-15	Up	NA
C22orf40	150383	359.002872	0.938564829	0.114417029	8.203016953	2.34E-16	2.54E-15	Up	NA
CPA6	57094	13.31116662	4.621902153	0.563511116	8.201971565	2.36E-16	2.56E-15	Up	yes
RPL32P3	132241	133.0026879	1.006004196	0.122656505	8.201800597	2.37E-16	2.56E-15	Up	NA
HEATR1	55127	1178.719524	0.905221371	0.110384184	8.200643785	2.39E-16	2.59E-15	Up	NA
NRCAM	4897	473.6747982	3.170534716	0.386708587	8.198769889	2.43E-16	2.62E-15	Up	yes
CRAMP1L	57585	454.5812609	0.895984618	0.109285564	8.198563314	2.43E-16	2.63E-15	Up	NA
PRRX1	5396	97.85320149	2.021356111	0.246601259	8.19686045	2.47E-16	2.66E-15	Up	yes
SERPINI1	5274	246.9496261	1.764506895	0.215312752	8.195087744	2.50E-16	2.70E-15	Up	NA
INPP5J	27124	43.92465346	2.353011024	0.287183296	8.193411871	2.54E-16	2.74E-15	Up	yes
KIAA0100	9703	3512.40422	0.839569217	0.102476023	8.192835696	2.55E-16	2.75E-15	Up	NA
LOC646762	646762	201.9145296	0.900287847	0.109888922	8.192707983	2.55E-16	2.75E-15	Up	NA
MTMR11	10903	447.7310312	1.902738158	0.232352071	8.189030341	2.63E-16	2.83E-15	Up	NA
WDR4	10785	319.2465921	1.051890649	0.128459909	8.188474158	2.65E-16	2.84E-15	Up	NA
CYP4A11	1579	22712.38287	-2.119046634	0.258798236	-8.188025813	2.66E-16	2.85E-15	Down	yes
LAGE3	8270	1059.52904	1.233072154	0.150678122	8.183485022	2.76E-16	2.96E-15	Up	NA
HOXC6	3223	17.80834867	4.200844067	0.513546062	8.180072586	2.84E-16	3.04E-15	Up	yes
C11orf84	144097	333.1145629	1.188198064	0.145357117	8.174337034	2.97E-16	3.19E-15	Up	NA
PAFAH2	5051	849.8830129	-0.866924501	0.106061432	-8.173795894	2.99E-16	3.20E-15	Down	NA
RAB6B	51560	164.1916045	1.387364977	0.169787884	8.171165938	3.05E-16	3.27E-15	Up	NA
PHPT1	29085	3000.575418	1.254873771	0.153619729	8.168701898	3.12E-16	3.34E-15	Up	NA
ATXN2L	11273	3113.972195	0.62066101	0.075982393	8.16848462	3.12E-16	3.34E-15	Up	NA
TMEM198	130612	274.7256237	1.527842745	0.187107048	8.165607663	3.20E-16	3.42E-15	Up	NA
ZSWIM1	90204	289.8871458	0.726454904	0.088969749	8.165190005	3.21E-16	3.43E-15	Up	NA
C6orf97	80129	342.020604	2.369276736	0.290186013	8.164682754	3.22E-16	3.44E-15	Up	yes
LRDD	55367	613.7759707	0.892800702	0.10937064	8.163074655	3.27E-16	3.48E-15	Up	NA
SUCLG2	8801	5420.28628	-1.03867021	0.127285166	-8.160182706	3.35E-16	3.57E-15	Down	NA
C12orf47	51275	385.8540556	0.909804228	0.111496757	8.159916538	3.35E-16	3.57E-15	Up	NA
GATS	352954	225.9469053	1.317040941	0.161543091	8.152876949	3.55E-16	3.78E-15	Up	NA
C5orf39	389289	97.86254432	1.47823136	0.181315853	8.152797093	3.56E-16	3.78E-15	Up	NA
RAB3B	5865	39.86743715	2.738245439	0.335943685	8.150906134	3.61E-16	3.84E-15	Up	yes
TMEM56	148534	5522.585595	-1.392501773	0.17086191	-8.149866618	3.64E-16	3.87E-15	Down	NA
JDP2	122953	452.5968918	-1.143678958	0.140343019	-8.149168875	3.66E-16	3.89E-15	Down	NA
WDR66	144406	21.19752356	-1.932780147	0.237177397	-8.149090815	3.67E-16	3.89E-15	Down	NA
MRPS21	54460	3180.35482	1.027400138	0.126087425	8.148315615	3.69E-16	3.91E-15	Up	NA
VSIG1	340547	66.15160259	3.42271967	0.420087872	8.147627916	3.71E-16	3.93E-15	Up	yes
PYCR1	5831	1112.152017	2.550740017	0.313099717	8.146733695	3.74E-16	3.96E-15	Up	yes
LHX2	9355	36.43224098	-2.094357467	0.25708965	-8.146409114	3.75E-16	3.97E-15	Down	yes
REPS1	85021	821.9505113	-0.792107846	0.097257127	-8.144470987	3.81E-16	4.03E-15	Down	NA
SLC39A7	7922	8249.43221	0.797595356	0.097931277	8.14443945	3.81E-16	4.03E-15	Up	NA
ZNF815	401303	43.18644764	1.183229657	0.145278244	8.144575696	3.81E-16	4.03E-15	Up	NA
FITM1	161247	116.6348464	-2.001535709	0.245790138	-8.143271039	3.85E-16	4.06E-15	Down	yes
GPR44	11251	122.6213305	2.280513796	0.280099974	8.141785091	3.89E-16	4.11E-15	Up	yes
FARP2	9855	410.374829	-1.001407091	0.123005024	-8.141188528	3.91E-16	4.13E-15	Down	NA
KAZ	23254	143.0633592	-1.852760195	0.227616276	-8.139840546	3.96E-16	4.17E-15	Down	NA
BRSK2	9024	28.57118627	3.84625636	0.472635607	8.13788954	4.02E-16	4.24E-15	Up	yes
BACH2	60468	136.5751777	-1.781624113	0.219000577	-8.135248477	4.11E-16	4.33E-15	Down	NA
DEAF1	10522	772.8451915	0.846279558	0.104056153	8.1329122	4.19E-16	4.41E-15	Up	NA
PPP2CB	5516	2255.486839	-0.854653809	0.105116623	-8.130529547	4.27E-16	4.49E-15	Down	NA
STAT3	6774	7407.318675	-0.853834827	0.105015484	-8.130561272	4.27E-16	4.49E-15	Down	NA
LARP1	23367	6591.474932	0.639920966	0.078706989	8.130421128	4.28E-16	4.49E-15	Up	NA
ARPC5	10092	6545.062015	0.650518972	0.080019412	8.129514566	4.31E-16	4.52E-15	Up	NA
RCL1	10171	2338.652908	-1.436615189	0.176717103	-8.129463227	4.31E-16	4.52E-15	Down	NA
SMPD3	55512	115.1803843	-1.974483704	0.242929873	-8.127792934	4.37E-16	4.58E-15	Down	NA
PTP4A1	7803	25088.62088	-1.000103954	0.123162738	-8.120182856	4.65E-16	4.87E-15	Down	NA
BSG	682	18395.16039	1.076530941	0.132596368	8.118856909	4.71E-16	4.93E-15	Up	NA
PPP1R3B	79660	4354.202527	-1.563486227	0.192621717	-8.116874111	4.78E-16	5.00E-15	Down	NA
ZNF385D	79750	41.47701281	3.650191797	0.449873943	8.11381022	4.91E-16	5.13E-15	Up	yes
PARP2	10038	658.0438197	0.64494924	0.079523307	8.11019142	5.05E-16	5.28E-15	Up	NA
PIK3R2	5296	2878.398521	1.021562375	0.126021886	8.106229844	5.22E-16	5.45E-15	Up	NA
YY1AP1	55249	2891.639676	0.617344248	0.076157569	8.106144364	5.23E-16	5.45E-15	Up	NA
NUPL2	11097	706.1162941	0.568707847	0.070167313	8.105025338	5.27E-16	5.50E-15	Up	NA
STK40	83931	2173.438717	-0.788384784	0.097276301	-8.104592533	5.29E-16	5.51E-15	Down	NA
ZNF580	51157	392.8462069	1.216650539	0.150123511	8.10433043	5.30E-16	5.52E-15	Up	NA
AATF	26574	2173.423606	0.672859842	0.083036832	8.103149231	5.36E-16	5.57E-15	Up	NA
FAM101A	144347	40.32868835	3.116808652	0.384728737	8.101314905	5.44E-16	5.65E-15	Up	yes
HIST1H2BG	8339	22.4217993	2.226994953	0.27497479	8.098905918	5.55E-16	5.76E-15	Up	yes
TATDN2	9797	1508.054369	0.603805272	0.074622406	8.091474186	5.89E-16	6.12E-15	Up	NA
UFC1	51506	3947.559489	0.777208	0.09607136	8.089903141	5.97E-16	6.20E-15	Up	NA
PRKAB1	5564	1184.276601	0.680279475	0.084119134	8.087095586	6.11E-16	6.34E-15	Up	NA
LRRC37A3	374819	111.6394446	1.500252818	0.185539206	8.085907311	6.17E-16	6.40E-15	Up	NA
ACSM3	6296	1584.16684	-1.966015086	0.243161199	-8.085233545	6.20E-16	6.43E-15	Down	NA
ECHS1	1892	25685.46697	-1.135141491	0.140401823	-8.084948367	6.22E-16	6.44E-15	Down	NA
PLEKHH1	57475	158.5739397	1.395029218	0.172547419	8.084903411	6.22E-16	6.44E-15	Up	NA
C9orf45	81571	103.1817773	1.457968471	0.180364111	8.083473289	6.29E-16	6.51E-15	Up	NA
C1S	716	97661.28302	-1.326862919	0.16420751	-8.080403389	6.46E-16	6.67E-15	Down	NA
NAMPT	10135	8332.816013	-1.566736434	0.193953488	-8.077897706	6.59E-16	6.81E-15	Down	NA
HARS2	23438	1139.279373	0.603127501	0.07467234	8.07698677	6.64E-16	6.85E-15	Up	NA
TMEM9	252839	4683.085095	0.853136466	0.105643189	8.075640947	6.71E-16	6.92E-15	Up	NA
ZNF883	169834	41.7226186	2.657528817	0.329087642	8.07544398	6.72E-16	6.93E-15	Up	yes
ZNF205	7755	504.0188241	0.816879088	0.10116305	8.074875999	6.75E-16	6.96E-15	Up	NA
PDGFRL	5157	63.05248205	1.966731139	0.243658359	8.071675213	6.93E-16	7.14E-15	Up	NA
RCBTB2	1102	250.1724183	-0.926706193	0.114815775	-8.071244496	6.96E-16	7.16E-15	Down	NA
VARS	7407	4499.227716	0.831866295	0.103083213	8.06985221	7.04E-16	7.24E-15	Up	NA
TMEM27	57393	308.6704788	-2.374702409	0.29428601	-8.069368996	7.07E-16	7.26E-15	Down	yes
MPV17	4358	896.144967	0.924053766	0.114515576	8.069240898	7.07E-16	7.27E-15	Up	NA
TUBG2	27175	323.420339	0.907124362	0.112469978	8.065480007	7.29E-16	7.49E-15	Up	NA
CROCC	9696	429.3390361	1.038333879	0.128758256	8.064212024	7.37E-16	7.56E-15	Up	NA
TRAM1L1	133022	37.98703845	2.800823319	0.347325072	8.063982545	7.38E-16	7.57E-15	Up	yes
SDHD	6392	5259.308022	-0.847223468	0.105070048	-8.063415605	7.42E-16	7.60E-15	Down	NA
CYP27B1	1594	39.18875187	2.074039176	0.257259492	8.062051123	7.50E-16	7.68E-15	Up	yes
TTLL4	9654	905.7756081	1.508811122	0.187160115	8.061606071	7.53E-16	7.71E-15	Up	NA
ACTG2	72	250.951973	1.949187956	0.241828378	8.060211829	7.62E-16	7.79E-15	Up	NA
CPSF1	29894	3432.557597	0.882659878	0.10957042	8.055640192	7.91E-16	8.08E-15	Up	NA
FBP1	2203	14828.99324	-1.96536253	0.243975677	-8.055567472	7.91E-16	8.08E-15	Down	NA
LY6G5B	58496	55.49572491	1.277284565	0.158565504	8.055248654	7.93E-16	8.10E-15	Up	NA
8-Sep	23176	1295.278122	0.746671993	0.092701237	8.054606586	7.97E-16	8.13E-15	Up	NA
TMEFF1	8577	45.87217851	1.453817559	0.180495417	8.054595412	7.97E-16	8.13E-15	Up	NA
AACS	65985	616.2045286	1.133633007	0.140751509	8.054144601	8.00E-16	8.16E-15	Up	NA
SFRS14	10147	1249.237738	0.78077117	0.096946779	8.053606089	8.04E-16	8.19E-15	Up	NA
MCM3APAS	114044	18.05998319	1.608398596	0.199744678	8.052272579	8.13E-16	8.27E-15	Up	NA
UNC119B	84747	639.2322822	1.130579814	0.140428605	8.050922475	8.22E-16	8.36E-15	Up	NA
HERC2P2	400322	963.7027888	1.224977507	0.152165474	8.050298607	8.26E-16	8.39E-15	Up	NA
CKAP2	26586	472.1212329	1.160974137	0.144235216	8.049172529	8.34E-16	8.47E-15	Up	NA
ZGPAT	84619	3650.870558	-1.419560918	0.176418312	-8.046562199	8.52E-16	8.64E-15	Down	NA
HIST1H3D	8351	39.59258465	2.092734846	0.260130818	8.04493239	8.63E-16	8.75E-15	Up	yes
ZNF473	25888	326.4832793	0.709488763	0.088192444	8.044779477	8.64E-16	8.76E-15	Up	NA
LOC92973	92973	28.06719768	1.506558961	0.187329197	8.042307257	8.82E-16	8.93E-15	Up	NA
MAPKBP1	23005	326.5932624	0.694020937	0.086304206	8.041565615	8.87E-16	8.98E-15	Up	NA
SNORA39	677821	7.197122276	1.978906887	0.246124139	8.040279561	8.96E-16	9.07E-15	Up	NA
CEACAM20	125931	48.6815449	4.445426124	0.552901514	8.040177156	8.97E-16	9.07E-15	Up	yes
MAPK11	5600	345.637987	1.475190734	0.183486719	8.03976846	9.00E-16	9.10E-15	Up	NA
BANF2	140836	4.864984408	5.226920334	0.650238646	8.038464597	9.10E-16	9.19E-15	Up	yes
APOL6	80830	5095.025644	-1.142489142	0.142136554	-8.03796849	9.13E-16	9.22E-15	Down	NA
KCNC1	3746	6.042660847	4.119439886	0.512507912	8.037807393	9.15E-16	9.23E-15	Up	yes
ZNF300	91975	88.73600665	1.947072821	0.242243755	8.037659518	9.16E-16	9.23E-15	Up	NA
HN1	51155	1982.903216	1.289066324	0.160411174	8.036013278	9.28E-16	9.35E-15	Up	NA
BRD9	65980	966.1507053	0.730277805	0.090893125	8.03446694	9.40E-16	9.47E-15	Up	NA
DNAJC16	23341	994.7082053	-0.696123136	0.08665661	-8.033122212	9.50E-16	9.56E-15	Down	NA
OTUD1	220213	410.4775328	-0.791895962	0.098582601	-8.032816672	9.53E-16	9.58E-15	Down	NA
IRX3	79191	176.6490759	2.504358152	0.311928471	8.028629587	9.86E-16	9.91E-15	Up	yes
SHARPIN	81858	3240.070815	1.057796158	0.131767761	8.027731116	9.93E-16	9.98E-15	Up	NA
ZNF213	7760	278.9109847	1.062268824	0.132346812	8.026402834	1.00E-15	1.01E-14	Up	NA
CACNA1E	777	14.71022995	3.970175438	0.494711303	8.025236967	1.01E-15	1.02E-14	Up	yes
PGP	283871	1017.360918	1.171429116	0.146049916	8.020744871	1.05E-15	1.05E-14	Up	NA
ACADM	34	4943.045129	-1.270379537	0.158390718	-8.02054283	1.05E-15	1.06E-14	Down	NA
C17orf87	388325	31.85215415	-1.673454534	0.208673168	-8.019500291	1.06E-15	1.06E-14	Down	NA
C13orf34	79866	126.9990986	1.087252236	0.135666726	8.01414075	1.11E-15	1.11E-14	Up	NA
S100A3	6274	16.28152941	2.51178384	0.313419253	8.014133824	1.11E-15	1.11E-14	Up	yes
C15orf41	84529	308.5844373	0.892821218	0.111437875	8.011829157	1.13E-15	1.13E-14	Up	NA
GLA	2717	935.6933086	1.109567505	0.138500084	8.011312869	1.13E-15	1.13E-14	Up	NA
FAM50A	9130	3438.085943	1.100926929	0.137427516	8.010964302	1.14E-15	1.14E-14	Up	NA
ZFPM2	23414	67.89893683	-1.729857902	0.215947345	-8.010554164	1.14E-15	1.14E-14	Down	NA
VAX2	25806	13.86569548	2.896885583	0.361643746	8.010329538	1.14E-15	1.14E-14	Up	yes
AG2	387763	948.5781989	-1.994985961	0.249053992	-8.0102549	1.14E-15	1.14E-14	Down	NA
LMAN1	3998	7982.794163	-0.870451607	0.108673401	-8.009794446	1.15E-15	1.14E-14	Down	NA
C6orf223	221416	178.6442055	3.776578773	0.471522833	8.00932322	1.15E-15	1.15E-14	Up	yes
OCRL	4952	1256.145135	0.841658121	0.105122664	8.006438253	1.18E-15	1.17E-14	Up	NA
IGFALS	3483	1920.347594	-2.722955421	0.340108394	-8.006140007	1.18E-15	1.18E-14	Down	yes
PLCG1	5335	1425.81788	0.967874582	0.120905324	8.005227147	1.19E-15	1.19E-14	Up	NA
NR4A2	4929	446.5657888	-2.092449132	0.261498226	-8.001771806	1.23E-15	1.22E-14	Down	yes
B4GALT7	11285	1282.195133	0.833287965	0.104158848	8.000164928	1.24E-15	1.23E-14	Up	NA
KIAA0556	23247	466.7149916	0.901919291	0.112764381	7.998263992	1.26E-15	1.25E-14	Up	NA
C21orf45	54069	291.5635121	0.956261567	0.119578282	7.996950235	1.28E-15	1.26E-14	Up	NA
CIZ1	25792	1622.826661	0.700096109	0.08754813	7.996699738	1.28E-15	1.27E-14	Up	NA
LOC100272228	100272228	34.96569469	1.570323088	0.19637838	7.996415325	1.28E-15	1.27E-14	Up	NA
SLC39A1	27173	6502.885981	0.722179773	0.090330269	7.994881269	1.30E-15	1.28E-14	Up	NA
STARD5	80765	498.1196858	-1.446653361	0.18097917	-7.993479903	1.31E-15	1.30E-14	Down	NA
SLC22A5	6584	437.2831632	0.807332174	0.101006952	7.992837707	1.32E-15	1.30E-14	Up	NA
MDFI	4188	125.0802264	2.422501765	0.303197218	7.989854865	1.35E-15	1.33E-14	Up	yes
DKK4	27121	89.50706747	4.144335428	0.518793219	7.988414801	1.37E-15	1.35E-14	Up	yes
PFKFB4	5210	165.392795	1.723716405	0.215780885	7.988271999	1.37E-15	1.35E-14	Up	NA
CKS2	1164	738.3751536	1.264023334	0.158274635	7.986266005	1.39E-15	1.37E-14	Up	NA
SCP2	6342	19961.01839	-1.357445596	0.169991376	-7.985379187	1.40E-15	1.38E-14	Down	NA
NAB1	4664	1316.669327	-0.69433967	0.08696264	-7.984344397	1.41E-15	1.39E-14	Down	NA
CD5L	922	930.4810168	-2.895009851	0.362600462	-7.984021415	1.42E-15	1.39E-14	Down	yes
ZNF789	285989	125.6278574	1.121629698	0.140564986	7.979438759	1.47E-15	1.45E-14	Up	NA
SMARCD1	6602	1439.805271	0.63573015	0.079676683	7.978873206	1.48E-15	1.45E-14	Up	NA
DCAF13	25879	1527.770259	1.01586345	0.127353622	7.976714226	1.50E-15	1.48E-14	Up	NA
DUSP10	11221	1610.654821	-1.237583591	0.155187206	-7.974778474	1.53E-15	1.50E-14	Down	NA
FAM24B	196792	23.59188701	2.026384587	0.254142091	7.973431623	1.54E-15	1.51E-14	Up	yes
MTA3	57504	723.1907583	0.762106115	0.095587993	7.972822651	1.55E-15	1.52E-14	Up	NA
LOC100130557	100130557	47.77975033	1.223293486	0.15346504	7.971154115	1.57E-15	1.54E-14	Up	NA
SHOX2	6474	10.71393723	2.837974004	0.35649663	7.960731644	1.71E-15	1.68E-14	Up	yes
DAXX	1616	2189.517148	0.624147298	0.078416475	7.959389854	1.73E-15	1.69E-14	Up	NA
FAM113A	64773	1150.646679	0.859585536	0.108003697	7.958852864	1.74E-15	1.70E-14	Up	NA
PVRL1	5818	716.6160229	1.246900448	0.156698295	7.957332588	1.76E-15	1.72E-14	Up	NA
ZSWIM5	57643	283.1154779	1.991581431	0.250311443	7.956413852	1.77E-15	1.73E-14	Up	NA
C8orf76	84933	1016.889507	0.938596431	0.11802084	7.952802475	1.82E-15	1.78E-14	Up	NA
LQK1	642946	117.4724106	1.682865242	0.211654123	7.95101565	1.85E-15	1.81E-14	Up	NA
C1orf74	148304	127.9670618	0.959541309	0.12074316	7.946962013	1.91E-15	1.87E-14	Up	NA
FABP5	2171	105.0479279	1.85680117	0.233667195	7.946349363	1.92E-15	1.87E-14	Up	NA
RNF187	149603	6942.435775	0.849459426	0.106920646	7.944765215	1.95E-15	1.90E-14	Up	NA
ABAT	18	14446.67112	-1.585011516	0.199525855	-7.943890346	1.96E-15	1.91E-14	Down	NA
TMEM66	51669	8820.70873	-0.868004524	0.109272634	-7.943475817	1.97E-15	1.91E-14	Down	NA
EPAS1	2034	8880.601057	-0.866281717	0.10910521	-7.939874925	2.02E-15	1.97E-14	Down	NA
GOLGA6L9	440295	170.7532407	1.130325194	0.142359799	7.939918447	2.02E-15	1.97E-14	Up	NA
CANT1	124583	1881.842033	0.645135805	0.08125913	7.939240861	2.03E-15	1.98E-14	Up	NA
EPHX2	2053	5533.589462	-1.454656252	0.183232709	-7.938845971	2.04E-15	1.98E-14	Down	NA
FANCA	2175	488.3537201	1.177980226	0.148404541	7.937629271	2.06E-15	2.00E-14	Up	NA
C11orf54	28970	4032.359554	-1.105654693	0.139319892	-7.936086323	2.09E-15	2.02E-14	Down	NA
GRAMD1C	54762	477.7312434	-1.620058617	0.204248382	-7.931806372	2.16E-15	2.09E-14	Down	NA
PORCN	64840	165.2252186	1.086856218	0.137063849	7.929561453	2.20E-15	2.13E-14	Up	NA
FIGNL2	401720	196.4618749	1.895956864	0.239185824	7.926710825	2.25E-15	2.18E-14	Up	NA
PCGF1	84759	439.2111504	0.684102744	0.086313938	7.925750552	2.27E-15	2.19E-14	Up	NA
TSPO2	222642	26.1242392	2.34945198	0.296438865	7.925586882	2.27E-15	2.20E-14	Up	yes
RRP9	9136	800.7184992	0.854277966	0.107799453	7.924696678	2.29E-15	2.21E-14	Up	NA
CXCR1	3577	19.75801428	-2.230685935	0.28155462	-7.922746699	2.32E-15	2.24E-14	Down	yes
ADK	132	1464.437895	-1.0363093	0.130804542	-7.922578869	2.33E-15	2.25E-14	Down	NA
PFDN6	10471	2168.127262	1.016431672	0.128334132	7.920197474	2.37E-15	2.29E-14	Up	NA
HDGFRP2	84717	2289.679394	0.765491251	0.096658858	7.919514787	2.38E-15	2.30E-14	Up	NA
C20orf56	140828	6473.570483	-1.349416695	0.170409178	-7.918685569	2.40E-15	2.31E-14	Down	NA
DVL3	1857	2494.818725	0.64685278	0.081700897	7.917327748	2.43E-15	2.34E-14	Up	NA
E4F1	1877	931.4110496	0.799926779	0.101060377	7.915335371	2.47E-15	2.37E-14	Up	NA
ID2B	84099	23.38497306	-1.415118237	0.17881479	-7.913876924	2.49E-15	2.40E-14	Down	NA
PRDM15	63977	322.6986828	1.353677663	0.171075028	7.91277185	2.52E-15	2.42E-14	Up	NA
SLITRK6	84189	7.553621153	-3.336821187	0.421956608	-7.907972345	2.62E-15	2.51E-14	Down	yes
BTNL8	79908	213.3104249	3.358611717	0.424787406	7.90657084	2.65E-15	2.54E-14	Up	yes
TAF1A	9015	79.09046332	1.163981066	0.147246176	7.905000289	2.68E-15	2.57E-14	Up	NA
LRRC69	100130742	12.43621515	2.940088143	0.37199617	7.903544118	2.71E-15	2.60E-14	Up	yes
MAP7D2	256714	95.43287845	3.385300824	0.42832933	7.903499909	2.71E-15	2.60E-14	Up	yes
GPR83	10888	6.072105522	-1.993446489	0.252238561	-7.903020384	2.72E-15	2.61E-14	Down	NA
NOL7	51406	1449.359958	0.72453888	0.091695361	7.901587119	2.75E-15	2.64E-14	Up	NA
BMP8A	353500	81.19488501	1.752414157	0.221911358	7.896910597	2.86E-15	2.74E-14	Up	NA
LSM11	134353	238.5557245	0.857087926	0.10855772	7.895227767	2.90E-15	2.77E-14	Up	NA
PLXNA1	5361	825.4308989	1.282149163	0.162404129	7.894806424	2.91E-15	2.78E-14	Up	NA
DNAJC9	23234	918.3842973	0.865283195	0.109603513	7.894666642	2.91E-15	2.78E-14	Up	NA
ZCCHC2	54877	1017.869047	-0.904327754	0.114561154	-7.893842909	2.93E-15	2.80E-14	Down	NA
NHLRC2	374354	135.7359958	-1.104862788	0.139970618	-7.893533667	2.94E-15	2.80E-14	Down	NA
CCL26	10344	11.89949628	3.6458933	0.461965943	7.892125724	2.97E-15	2.83E-14	Up	yes
NRIP1	8204	1683.666098	-0.872831386	0.110599202	-7.891841653	2.98E-15	2.84E-14	Down	NA
PSKH1	5681	1160.582971	0.818437447	0.103738583	7.889421926	3.04E-15	2.89E-14	Up	NA
ITCH	83737	2465.001963	-0.744398917	0.094390232	-7.886397813	3.11E-15	2.96E-14	Down	NA
ASPA	443	68.99424835	-1.989380752	0.252271199	-7.885881378	3.12E-15	2.97E-14	Down	NA
LYSMD1	388695	428.9151118	0.777822576	0.098643927	7.885154223	3.14E-15	2.99E-14	Up	NA
SNRPA	6626	1865.320325	0.848253304	0.107584028	7.884565414	3.16E-15	3.00E-14	Up	NA
PHLDB2	90102	1417.551004	-1.012315662	0.128430136	-7.882228377	3.22E-15	3.06E-14	Down	NA
DUSP5	1847	976.470826	-1.695101709	0.215081272	-7.881214824	3.24E-15	3.08E-14	Down	NA
LAMA3	3909	1111.874836	2.265897988	0.287505643	7.881229614	3.24E-15	3.08E-14	Up	yes
THAP8	199745	322.7366527	0.875782595	0.111133204	7.880476424	3.26E-15	3.09E-14	Up	NA
ITGB1BP2	26548	25.49479137	2.04091567	0.259009678	7.87968884	3.28E-15	3.11E-14	Up	yes
PLEKHG2	64857	538.9997187	1.112055806	0.141143957	7.878876492	3.30E-15	3.13E-14	Up	NA
ESR1	2099	527.8596187	-2.444712514	0.310331007	-7.877757801	3.33E-15	3.16E-14	Down	yes
CROCCL2	114819	38.94994024	1.116124539	0.141708641	7.876192501	3.38E-15	3.19E-14	Up	NA
LAPTM4B	55353	5039.687406	1.594957546	0.20251236	7.875852846	3.38E-15	3.20E-14	Up	NA
NAGPA	51172	882.8993363	0.853293433	0.108357119	7.87482574	3.41E-15	3.23E-14	Up	NA
C2orf82	389084	135.3730363	2.7004892	0.343099269	7.870868409	3.52E-15	3.32E-14	Up	yes
STK11IP	114790	417.6494973	0.812990165	0.103290556	7.870905083	3.52E-15	3.32E-14	Up	NA
PALM2-AKAP2	445815	1635.393046	-0.915778115	0.116357863	-7.870358647	3.54E-15	3.34E-14	Down	NA
PRRT3	285368	68.01499757	1.10367137	0.140261517	7.868668451	3.58E-15	3.38E-14	Up	NA
HOXA11AS	221883	4.729443759	4.73472334	0.601859697	7.866822387	3.64E-15	3.43E-14	Up	yes
ATP13A1	57130	2658.348915	0.615463864	0.078238287	7.866530382	3.65E-15	3.43E-14	Up	NA
SERPINB8	5271	501.0149863	-1.565938991	0.199062911	-7.866553243	3.65E-15	3.43E-14	Down	NA
EIF5	1983	7986.981558	-0.712017642	0.090515394	-7.866260212	3.65E-15	3.44E-14	Down	NA
EPS15L1	58513	775.0307501	0.705937457	0.089765748	7.864218508	3.71E-15	3.49E-14	Up	NA
MARS	4141	2915.180058	0.628583248	0.079944534	7.862742005	3.76E-15	3.53E-14	Up	NA
SLC36A1	206358	355.3174647	0.971089053	0.123567023	7.858804323	3.88E-15	3.64E-14	Up	NA
R3HDM1	23518	688.8245544	0.623367663	0.07933071	7.857835422	3.91E-15	3.67E-14	Up	NA
SLC41A2	84102	1532.898658	-1.435792949	0.182810273	-7.854005809	4.03E-15	3.78E-14	Down	NA
IGF1	3479	1591.274035	-2.113048304	0.26907982	-7.852867975	4.07E-15	3.81E-14	Down	yes
ARHGAP11B	89839	15.29264634	2.217085113	0.282363624	7.851879374	4.10E-15	3.84E-14	Up	yes
FEZ1	9638	207.7079403	-1.528000008	0.194609917	-7.851604022	4.11E-15	3.85E-14	Down	NA
C1orf198	84886	2218.700992	1.074824528	0.136896874	7.851344576	4.12E-15	3.85E-14	Up	NA
CTSL1	1514	6764.339876	-0.840668557	0.107127385	-7.847373059	4.25E-15	3.97E-14	Down	NA
PIPSL	266971	414.5755907	0.836610234	0.106621126	7.846570977	4.28E-15	4.00E-14	Up	NA
MED24	9862	2446.399706	0.57399289	0.073167716	7.844892828	4.33E-15	4.05E-14	Up	NA
PRR3	80742	360.5656239	0.831347385	0.106056787	7.838700463	4.55E-15	4.25E-14	Up	NA
TCF21	6943	73.19344793	-1.782500331	0.227446297	-7.837016291	4.61E-15	4.31E-14	Down	NA
EPHB2	2048	418.7310513	2.475245854	0.315860377	7.836519031	4.63E-15	4.32E-14	Up	yes
ANKS1B	56899	41.18299722	2.90994407	0.371414313	7.834765575	4.70E-15	4.38E-14	Up	yes
AGPAT1	10554	4120.736479	0.741719	0.094711566	7.831345578	4.83E-15	4.50E-14	Up	NA
RNF31	55072	1333.094477	0.557110858	0.071150513	7.83003295	4.88E-15	4.54E-14	Up	NA
F8	2157	630.6796608	-1.343636036	0.171623798	-7.828961081	4.92E-15	4.58E-14	Down	NA
LNX2	222484	960.3396291	-0.952553822	0.121693971	-7.827452899	4.98E-15	4.63E-14	Down	NA
NARF	26502	1743.201622	0.97611447	0.12470298	7.827515218	4.98E-15	4.63E-14	Up	NA
PDE2A	5138	411.0124114	-1.50689023	0.192537092	-7.826493158	5.02E-15	4.66E-14	Down	NA
GLOD4	51031	1888.834977	-0.665078402	0.084990088	-7.825364291	5.06E-15	4.70E-14	Down	NA
MURC	347273	14.00866866	1.958184561	0.250242044	7.825162121	5.07E-15	4.71E-14	Up	NA
VRK1	7443	269.862818	0.894071121	0.114260052	7.824879365	5.08E-15	4.71E-14	Up	NA
DCAF4L1	285429	15.79084358	2.037093235	0.260339501	7.824756626	5.09E-15	4.72E-14	Up	yes
ADAMTS16	170690	100.8406788	3.40761317	0.435723694	7.820582668	5.26E-15	4.87E-14	Up	yes
ARHGEF12	23365	6436.259597	-0.836912182	0.107019577	-7.820178355	5.27E-15	4.89E-14	Down	NA
LZTR1	8216	1745.751264	0.564092709	0.072167424	7.816445116	5.43E-15	5.03E-14	Up	NA
YES1	7525	2197.012237	-0.658969359	0.084320915	-7.815016701	5.50E-15	5.08E-14	Down	NA
ZFAT	57623	322.3125611	0.755510775	0.096678834	7.814645063	5.51E-15	5.10E-14	Up	NA
GPATCH4	54865	1432.223099	0.848307061	0.108563998	7.81388931	5.54E-15	5.12E-14	Up	NA
ALKBH6	84964	384.9362676	0.922984135	0.118157934	7.811444433	5.65E-15	5.22E-14	Up	NA
INTS4	92105	576.6490339	0.530436323	0.067934589	7.808044956	5.81E-15	5.36E-14	Up	NA
NTN4	59277	655.0796329	-1.40314749	0.179704635	-7.808076227	5.81E-15	5.36E-14	Down	NA
CLEC2L	154790	21.33796361	4.654637534	0.596188265	7.80732834	5.84E-15	5.39E-14	Up	yes
DIRAS1	148252	58.06473319	3.039992254	0.389446676	7.805926816	5.91E-15	5.44E-14	Up	yes
RNF8	9025	590.083922	0.707093541	0.090587678	7.805626049	5.92E-15	5.45E-14	Up	NA
CGREF1	10669	1180.169364	1.869096592	0.23949012	7.804483104	5.97E-15	5.50E-14	Up	NA
ZNF792	126375	142.6173351	0.887209074	0.113729903	7.801018457	6.14E-15	5.65E-14	Up	NA
C8A	731	12141.16332	-1.802585681	0.231143353	-7.798561604	6.26E-15	5.76E-14	Down	NA
RFC3	5983	348.9904756	1.056343057	0.135470771	7.797571772	6.31E-15	5.80E-14	Up	NA
NHP2	55651	3028.823514	0.937353091	0.120244491	7.795393241	6.42E-15	5.90E-14	Up	NA
RFPL1	5988	5.447966498	-2.717129831	0.348560388	-7.795291512	6.43E-15	5.90E-14	Down	yes
KIAA0040	9674	931.8868476	-1.195457194	0.153367938	-7.794700814	6.46E-15	5.92E-14	Down	NA
H2AFY	9555	4060.938631	0.636801417	0.081698467	7.794533243	6.46E-15	5.93E-14	Up	NA
KLF3	51274	2602.32105	-0.669095937	0.085852289	-7.793571344	6.51E-15	5.97E-14	Down	NA
TIPARP	25976	1031.091075	-0.982516953	0.126071613	-7.793324223	6.53E-15	5.98E-14	Down	NA
VSIG10L	147645	370.108175	2.060252334	0.264466801	7.790211584	6.69E-15	6.12E-14	Up	yes
RGMA	56963	39.695946	1.771777479	0.227512943	7.787589805	6.83E-15	6.25E-14	Up	NA
SPAG5	10615	1286.693207	1.298182078	0.166700886	7.787493565	6.84E-15	6.25E-14	Up	NA
SFRS16	11129	944.2477634	0.711027019	0.091312889	7.786710339	6.88E-15	6.29E-14	Up	NA
LGTN	1939	2389.273569	0.666434424	0.085650182	7.780887437	7.20E-15	6.58E-14	Up	NA
CNTNAP1	8506	168.4995237	1.843868782	0.237004252	7.779897467	7.26E-15	6.63E-14	Up	NA
AK3	50808	5391.076325	-0.954856224	0.122754834	-7.778563081	7.34E-15	6.69E-14	Down	NA
RCCD1	91433	471.6543402	0.7317432	0.094088347	7.777192656	7.42E-15	6.76E-14	Up	NA
AGTR1	185	1823.695221	-1.454612509	0.187073029	-7.775639897	7.51E-15	6.84E-14	Down	NA
PSMB4	5692	12758.28071	0.785051819	0.101003411	7.772527796	7.69E-15	7.01E-14	Up	NA
FPR1	2357	120.5581873	-1.987086325	0.255916857	-7.76457772	8.19E-15	7.46E-14	Down	NA
MYCT1	80177	271.821377	-1.104420248	0.142271575	-7.762761124	8.31E-15	7.56E-14	Down	NA
CD244	51744	48.86832811	-1.752271405	0.225739927	-7.762345933	8.34E-15	7.58E-14	Down	NA
ACBD7	414149	33.98201931	1.727166578	0.222512759	7.762101312	8.35E-15	7.59E-14	Up	NA
SMPX	23676	33.01514331	3.354176455	0.432175245	7.761148957	8.42E-15	7.65E-14	Up	yes
HTR1D	3352	85.94170587	3.493608293	0.450212791	7.759904566	8.50E-15	7.72E-14	Up	yes
SPOCD1	90853	21.22513891	2.389575283	0.307993536	7.758524126	8.59E-15	7.80E-14	Up	yes
PRUNE	58497	1181.43362	0.846740335	0.10915099	7.757514045	8.66E-15	7.85E-14	Up	NA
HPDL	84842	20.7924896	2.461480408	0.317309289	7.757353778	8.67E-15	7.86E-14	Up	yes
HAVCR1	26762	16.02897581	3.968317677	0.51163349	7.756172634	8.75E-15	7.93E-14	Up	yes
KBTBD11	9920	325.227067	-2.241412317	0.289048668	-7.754446099	8.87E-15	8.03E-14	Down	yes
PUS10	150962	406.182213	-0.794316646	0.102447463	-7.753404771	8.95E-15	8.10E-14	Down	NA
UBL4A	8266	2027.455484	0.79885572	0.10304547	7.75245842	9.01E-15	8.15E-14	Up	NA
SOCS7	30837	32.97449075	1.357831953	0.175151489	7.752328934	9.02E-15	8.16E-14	Up	NA
RPAP1	26015	1050.982323	0.549867124	0.070940445	7.751109004	9.11E-15	8.23E-14	Up	NA
SLC25A29	123096	857.5733275	0.99853087	0.128845741	7.749816653	9.20E-15	8.31E-14	Up	NA
PUF60	22827	8752.19333	0.992456668	0.128067157	7.749501835	9.23E-15	8.33E-14	Up	NA
CRTC2	200186	1988.770459	0.606103346	0.078218493	7.748849746	9.27E-15	8.36E-14	Up	NA
SCG2	7857	12.14622261	2.971465342	0.383493188	7.748417529	9.30E-15	8.39E-14	Up	yes
PIM3	415116	2518.448031	-0.957481007	0.123578847	-7.747936096	9.34E-15	8.41E-14	Down	NA
TNFSF4	7292	153.7049336	1.691519067	0.218380716	7.745734593	9.50E-15	8.56E-14	Up	NA
NT5M	56953	111.7714193	1.511811457	0.195190176	7.745325532	9.53E-15	8.58E-14	Up	NA
CCDC78	124093	23.02285149	2.317835321	0.299260295	7.745214984	9.54E-15	8.58E-14	Up	yes
KRI1	65095	1020.165327	0.583308499	0.075315523	7.744864256	9.57E-15	8.60E-14	Up	NA
SLC4A2	6522	6291.397535	0.728368606	0.094053669	7.744180654	9.62E-15	8.64E-14	Up	NA
ASS1	445	44181.52253	-1.668152947	0.215432767	-7.743264734	9.69E-15	8.70E-14	Down	NA
LOC401052	401052	47.54524775	1.3450399	0.173791017	7.739409783	9.99E-15	8.96E-14	Up	NA
C1orf133	574036	13.30248417	2.597708146	0.335689402	7.738427629	1.01E-14	9.03E-14	Up	yes
LIG3	3980	728.2873367	0.634414962	0.082000132	7.736755328	1.02E-14	9.14E-14	Up	NA
SLC8A1	6546	130.5756858	-1.431402355	0.185014048	-7.736722545	1.02E-14	9.14E-14	Down	NA
CALM1	801	8058.163769	-0.603471262	0.078035199	-7.733321238	1.05E-14	9.38E-14	Down	NA
SOX13	9580	1910.081763	0.792746184	0.102529747	7.731865216	1.06E-14	9.49E-14	Up	NA
PLA2G12A	81579	1287.140064	-0.771154285	0.099768919	-7.729404036	1.08E-14	9.67E-14	Down	NA
KIAA1244	57221	112.9397243	2.722337124	0.352284843	7.72765897	1.10E-14	9.79E-14	Up	yes
GLTSCR1	29998	443.7664398	0.634533299	0.082129803	7.72598104	1.11E-14	9.92E-14	Up	NA
TANK	10010	1143.223949	-0.703541874	0.091097897	-7.722921115	1.14E-14	1.02E-13	Down	NA
TOMM6	100188893	5000.24428	0.864787538	0.111977202	7.7228893	1.14E-14	1.02E-13	Up	NA
CHP	11261	9668.788299	-0.841648875	0.109008989	-7.72091259	1.15E-14	1.03E-13	Down	NA
PSMD10	5716	1216.577582	0.647123007	0.083820049	7.720384531	1.16E-14	1.03E-13	Up	NA
ZNF654	55279	339.9692071	-0.646190483	0.083710859	-7.719314923	1.17E-14	1.04E-13	Down	NA
MAP4K2	5871	456.0019629	0.849857307	0.110118842	7.717637498	1.19E-14	1.06E-13	Up	NA
RBCK1	10616	4724.918546	0.855179028	0.110843003	7.715227911	1.21E-14	1.08E-13	Up	NA
UCN2	90226	5.343593911	4.078377942	0.528664462	7.714492344	1.21E-14	1.08E-13	Up	yes
RPL23AP7	118433	85.64663892	0.98692006	0.127937645	7.714070889	1.22E-14	1.08E-13	Up	NA
HOXB9	3219	7.445750997	4.348242657	0.563748959	7.713083259	1.23E-14	1.09E-13	Up	yes
FGFR1OP2	26127	525.2873044	-0.534431407	0.069292746	-7.712660295	1.23E-14	1.09E-13	Down	NA
CR1	1378	75.64131966	-2.149885512	0.278765469	-7.712165784	1.24E-14	1.10E-13	Down	yes
FKBPL	63943	307.527805	0.95666777	0.124062245	7.711191834	1.25E-14	1.11E-13	Up	NA
SLC35E4	339665	75.14195776	1.31329349	0.17031527	7.710955627	1.25E-14	1.11E-13	Up	NA
CCDC11	220136	14.91079592	1.893067597	0.24556485	7.709033253	1.27E-14	1.12E-13	Up	NA
SLC7A2	6542	9577.891576	-1.725349092	0.223814403	-7.708838527	1.27E-14	1.12E-13	Down	NA
FAM5C	339479	10.23018474	4.979041524	0.645961322	7.707956123	1.28E-14	1.13E-13	Up	yes
C9orf78	51759	2391.110809	-0.586013599	0.076030916	-7.707569935	1.28E-14	1.14E-13	Down	NA
LONRF1	91694	353.7184787	-1.050203531	0.136298877	-7.70515175	1.31E-14	1.16E-13	Down	NA
MYPOP	339344	308.9232405	0.781633688	0.101481489	7.70222918	1.34E-14	1.18E-13	Up	NA
ABCA1	19	3186.03154	-1.024690517	0.133056178	-7.701187077	1.35E-14	1.19E-13	Down	NA
TMEM30A	55754	4737.32219	-0.637841004	0.0828595	-7.697862089	1.38E-14	1.22E-13	Down	NA
IGDCC4	57722	41.99739728	2.743411835	0.356407332	7.697405707	1.39E-14	1.23E-13	Up	yes
CXCL17	284340	39.65500453	3.186820926	0.414033754	7.697007537	1.39E-14	1.23E-13	Up	yes
HCN3	57657	324.7861752	1.077594788	0.140013132	7.696383724	1.40E-14	1.23E-13	Up	NA
CXCL14	9547	351.3263799	-3.285385811	0.426921215	-7.695531853	1.41E-14	1.24E-13	Down	yes
LOC285359	285359	72.49278122	0.780618052	0.101461395	7.693744535	1.43E-14	1.26E-13	Up	NA
RHEBL1	121268	22.81527198	1.493949242	0.194184144	7.693466687	1.43E-14	1.26E-13	Up	NA
ZMYND10	51364	21.74849432	1.967721708	0.255803168	7.692327364	1.44E-14	1.27E-13	Up	NA
PLA2G1B	5319	46.8846878	2.541373066	0.330514887	7.689133429	1.48E-14	1.30E-13	Up	yes
ZNF337	26152	431.5931533	0.724965614	0.094295317	7.688246247	1.49E-14	1.31E-13	Up	NA
PYCRL	65263	1281.198744	1.125630553	0.146529247	7.681951385	1.57E-14	1.38E-13	Up	NA
TIGD6	81789	242.4574576	0.575905447	0.074990193	7.679743512	1.59E-14	1.40E-13	Up	NA
SUV39H2	79723	247.788017	0.752668092	0.098028035	7.678090199	1.61E-14	1.42E-13	Up	NA
NAA10	8260	2210.097313	0.954508967	0.124366002	7.67499918	1.65E-14	1.45E-13	Up	NA
COMP	1311	98.78719648	3.600312831	0.46915441	7.674046653	1.67E-14	1.46E-13	Up	yes
BRD8	10902	1168.012815	0.632054296	0.082378341	7.672578559	1.69E-14	1.48E-13	Up	NA
RPL23AP82	284942	140.574989	0.884875482	0.115351351	7.671132381	1.70E-14	1.49E-13	Up	NA
SSFA2	6744	3515.58285	-0.933580103	0.121714257	-7.67026085	1.72E-14	1.50E-13	Down	NA
RAD1	5810	630.0000823	0.598507148	0.078056169	7.667646988	1.75E-14	1.53E-13	Up	NA
C9orf69	90120	1549.516903	0.710250378	0.092653077	7.665696625	1.78E-14	1.56E-13	Up	NA
ACVR1C	130399	74.69484478	-1.695750582	0.221216896	-7.665556353	1.78E-14	1.56E-13	Down	NA
ALDH9A1	223	6329.025341	-0.881073398	0.114940691	-7.6654611	1.78E-14	1.56E-13	Down	NA
NCRNA00201	284702	974.5863728	1.10420933	0.144112782	7.662119332	1.83E-14	1.60E-13	Up	NA
GDPD3	79153	45.85187459	2.130120207	0.278076088	7.660206332	1.86E-14	1.62E-13	Up	yes
C6orf1	221491	723.4876462	1.010791139	0.131964927	7.659543816	1.87E-14	1.63E-13	Up	NA
SYP	6855	93.90649486	1.770380276	0.231141846	7.659280674	1.87E-14	1.63E-13	Up	NA
DNER	92737	23.38092301	4.356064793	0.568777013	7.658651266	1.88E-14	1.64E-13	Up	yes
CORO1B	57175	3470.806723	0.700542832	0.091477272	7.658108051	1.89E-14	1.64E-13	Up	NA
FAM21B	55747	1033.57581	0.775188265	0.10125833	7.655550586	1.92E-14	1.68E-13	Up	NA
TSEN15	116461	786.6009208	0.649820931	0.084907309	7.653297959	1.96E-14	1.70E-13	Up	NA
USP39	10713	1284.545441	0.455079758	0.05950265	7.648058676	2.04E-14	1.77E-13	Up	NA
TESC	54997	1012.409922	2.507501893	0.327888362	7.647425732	2.05E-14	1.78E-13	Up	yes
CENPT	80152	801.1798368	0.644737671	0.08431272	7.646979862	2.06E-14	1.79E-13	Up	NA
ID1	3397	1388.654873	-1.73324265	0.226684155	-7.646068828	2.07E-14	1.80E-13	Down	NA
ABHD12	26090	3014.698351	0.801826294	0.10490991	7.642998598	2.12E-14	1.84E-13	Up	NA
LOC440905	440905	52.32712307	3.72556183	0.487453493	7.642907242	2.12E-14	1.84E-13	Up	yes
KATNB1	10300	644.5921543	0.725917231	0.094989913	7.642045419	2.14E-14	1.85E-13	Up	NA
PPP1R1B	84152	25.53477954	3.602290474	0.471499809	7.640067721	2.17E-14	1.88E-13	Up	yes
PPM1G	5496	3952.605341	0.580152854	0.075942539	7.639366072	2.18E-14	1.89E-13	Up	NA
FIGNL1	63979	291.1961429	1.035203656	0.135518078	7.638860201	2.19E-14	1.90E-13	Up	NA
GLYATL1	92292	4615.084644	-1.989125512	0.260415621	-7.638272641	2.20E-14	1.90E-13	Down	NA
PSMG3	84262	1105.699703	1.116056223	0.146158738	7.635918561	2.24E-14	1.94E-13	Up	NA
RAB33B	83452	480.5437682	-0.932361975	0.122101441	-7.635962063	2.24E-14	1.94E-13	Down	NA
DBF4	10926	222.9102172	0.936458437	0.122646526	7.635425675	2.25E-14	1.94E-13	Up	NA
STRADB	55437	1800.506259	-0.717598369	0.094026978	-7.631834878	2.31E-14	2.00E-13	Down	NA
RIC8A	60626	2471.303424	0.490562196	0.064288552	7.630630638	2.34E-14	2.01E-13	Up	NA
GTPBP3	84705	587.8370838	0.654353145	0.085755402	7.630459765	2.34E-14	2.02E-13	Up	NA
SLC26A11	284129	666.2000873	0.71821074	0.094126779	7.630248774	2.34E-14	2.02E-13	Up	NA
TPM3	7170	9749.598733	0.548580317	0.071924906	7.627125985	2.40E-14	2.07E-13	Up	NA
KLKB1	3818	4623.99378	-1.579997506	0.207165347	-7.626746104	2.41E-14	2.07E-13	Down	NA
ITGA7	3679	664.3918294	1.297160806	0.17008713	7.626448889	2.41E-14	2.08E-13	Up	NA
ATG2A	23130	2152.976037	-0.740169427	0.097068294	-7.62524397	2.44E-14	2.09E-13	Down	NA
BOLA1	51027	801.064359	0.889158636	0.116631867	7.623633752	2.47E-14	2.12E-13	Up	NA
PLEKHG4	25894	107.0151278	2.395632527	0.314249705	7.623340571	2.47E-14	2.12E-13	Up	yes
ARFGAP1	55738	2648.755706	0.732596937	0.096110787	7.622421577	2.49E-14	2.14E-13	Up	NA
BCL2L12	83596	729.3780447	0.969774179	0.127233646	7.621994739	2.50E-14	2.14E-13	Up	NA
DGKZ	8525	877.9039383	0.707767591	0.092879943	7.620241438	2.53E-14	2.17E-13	Up	NA
ORM1	5004	270842.8256	-1.822778872	0.239255156	-7.618556297	2.57E-14	2.20E-13	Down	NA
GABBR2	9568	107.1499532	3.558916369	0.467191868	7.617676186	2.58E-14	2.21E-13	Up	yes
IGSF1	3547	266.530561	2.756452844	0.361855492	7.617551495	2.59E-14	2.21E-13	Up	yes
IFT52	51098	438.1867234	0.762165187	0.100059074	7.617152085	2.59E-14	2.22E-13	Up	NA
C19orf57	79173	85.65638757	1.486716174	0.195187861	7.616847522	2.60E-14	2.22E-13	Up	NA
RBM19	9904	1045.56022	0.554216506	0.072765176	7.616507424	2.61E-14	2.23E-13	Up	NA
NOVA2	4858	65.34554158	1.114414468	0.146335875	7.615456372	2.63E-14	2.25E-13	Up	NA
TNFRSF18	8784	61.58510655	2.105631262	0.276770633	7.607856506	2.79E-14	2.38E-13	Up	yes
HAMP	57817	5461.19633	-3.347200171	0.439997155	-7.607322297	2.80E-14	2.39E-13	Down	yes
DARS2	55157	1234.861167	0.77980654	0.102510102	7.607118925	2.80E-14	2.39E-13	Up	NA
ZFYVE26	23503	807.5772389	0.630285769	0.082868513	7.605853475	2.83E-14	2.41E-13	Up	NA
ZNF512	84450	665.4968243	0.770060467	0.10129546	7.602122254	2.91E-14	2.48E-13	Up	NA
IL1B	3553	58.90965207	-1.909252653	0.251208866	-7.600259841	2.96E-14	2.52E-13	Down	NA
MYBPC1	4604	7.904449772	2.99666852	0.394368076	7.598658982	2.99E-14	2.55E-13	Up	yes
CREM	1390	995.5609926	-0.768292307	0.101115151	-7.598191797	3.00E-14	2.56E-13	Down	NA
NES	10763	1575.65314	1.190518272	0.156699166	7.59747677	3.02E-14	2.57E-13	Up	NA
C7orf25	79020	506.2869263	0.605936839	0.079790174	7.594128599	3.10E-14	2.63E-13	Up	NA
C6	729	14487.62316	-1.91032357	0.251803665	-7.586559817	3.29E-14	2.79E-13	Down	NA
FAM193B	54540	1040.910945	0.793605114	0.104635166	7.584497132	3.34E-14	2.83E-13	Up	NA
MAFF	23764	1242.434656	-1.337266405	0.176325675	-7.584070828	3.35E-14	2.84E-13	Down	NA
ARID4A	5926	694.7721278	-0.90755552	0.119688635	-7.58263739	3.39E-14	2.87E-13	Down	NA
ITGA2	3673	314.4103335	1.835172962	0.242024567	7.582589578	3.39E-14	2.87E-13	Up	NA
NFATC3	4775	1020.990879	-0.702821797	0.092686499	-7.582785048	3.38E-14	2.87E-13	Down	NA
NGFR	4804	584.9402735	-2.045986585	0.269822304	-7.582718538	3.38E-14	2.87E-13	Down	yes
C8ORFK29	340393	10.94174505	2.079828967	0.27432568	7.581605062	3.41E-14	2.89E-13	Up	yes
PDSS1	23590	236.9782649	0.887563322	0.117169317	7.575049017	3.59E-14	3.04E-13	Up	NA
NTM	50863	66.11041214	2.703025332	0.356862584	7.574415071	3.61E-14	3.05E-13	Up	yes
C1QTNF6	114904	721.9021771	1.230575247	0.162485009	7.573469413	3.63E-14	3.07E-13	Up	NA
SLC45A4	57210	406.3295566	1.92189927	0.253784416	7.572960153	3.65E-14	3.08E-13	Up	NA
AAA1	404744	6.034985753	4.526910973	0.597830466	7.572231979	3.67E-14	3.10E-13	Up	yes
CITED2	10370	1644.765054	-1.142163361	0.150884243	-7.569798796	3.74E-14	3.16E-13	Down	NA
C19orf25	148223	1005.391762	0.952806043	0.125901302	7.567880759	3.79E-14	3.20E-13	Up	NA
DENND4A	10260	859.184877	-0.952387831	0.125899792	-7.564649758	3.89E-14	3.28E-13	Down	NA
KLHL2	11275	838.1210527	-0.998764641	0.132046634	-7.563726647	3.92E-14	3.30E-13	Down	NA
DHX37	57647	835.0465885	0.692738217	0.091597152	7.562879455	3.94E-14	3.32E-13	Up	NA
PIP4K2B	8396	1931.155328	0.578171814	0.07648112	7.559667191	4.04E-14	3.40E-13	Up	NA
SIGLEC9	27180	67.73247875	-1.547574987	0.204717636	-7.559558707	4.04E-14	3.40E-13	Down	NA
SLC22A12	116085	352.8633611	3.946088051	0.522020168	7.559263588	4.05E-14	3.41E-13	Up	yes
PKN1	5585	4575.553976	1.098452384	0.145398063	7.554793791	4.20E-14	3.53E-13	Up	NA
SIGLEC16	400709	19.6993433	-1.608845866	0.213037424	-7.551940109	4.29E-14	3.60E-13	Down	NA
WDR7	23335	603.7785319	-0.711907619	0.094267405	-7.552001851	4.29E-14	3.60E-13	Down	NA
ADCK5	203054	565.7836491	1.063151947	0.140781608	7.551781534	4.29E-14	3.60E-13	Up	NA
AP3M2	10947	302.2849194	0.911281747	0.120716635	7.548932627	4.39E-14	3.68E-13	Up	NA
ZNF681	148213	66.86542282	1.939371285	0.256912488	7.548762219	4.39E-14	3.68E-13	Up	NA
EPHA10	284656	41.41072679	3.260473986	0.431983557	7.547680764	4.43E-14	3.71E-13	Up	yes
SFRP1	6422	89.32089276	-2.470516536	0.327410233	-7.545630179	4.50E-14	3.77E-13	Down	yes
MFSD5	84975	1116.261911	0.717029135	0.095042339	7.544312778	4.55E-14	3.81E-13	Up	NA
COMMD4	54939	3475.681938	0.891574334	0.118225049	7.541331891	4.65E-14	3.89E-13	Up	NA
NCRNA00095	283932	44.06738477	1.456533566	0.193141352	7.541282838	4.65E-14	3.89E-13	Up	NA
VWF	7450	3424.472285	1.49130011	0.197767062	7.540690017	4.67E-14	3.91E-13	Up	NA
DMD	1756	1551.411175	-1.299693015	0.172382631	-7.539582204	4.71E-14	3.94E-13	Down	NA
SNHG10	283596	124.7864861	1.057497292	0.140299339	7.537436023	4.79E-14	4.00E-13	Up	NA
PPP1R16A	84988	4674.4619	1.213786904	0.161078331	7.535382911	4.87E-14	4.06E-13	Up	NA
FAM81A	145773	34.44070773	2.096948139	0.278323524	7.534210949	4.91E-14	4.10E-13	Up	yes
FUS	2521	5217.542145	0.652932093	0.086710798	7.529997481	5.07E-14	4.23E-13	Up	NA
CNIH2	254263	18.93391815	2.011376766	0.267139502	7.529312395	5.10E-14	4.25E-13	Up	yes
POGZ	23126	2333.624818	0.772332015	0.102577084	7.529284188	5.10E-14	4.25E-13	Up	NA
CKB	1152	2459.654288	2.28450064	0.303434158	7.528818293	5.12E-14	4.26E-13	Up	yes
NRG2	9542	32.19877998	2.652578831	0.352332885	7.52861553	5.13E-14	4.27E-13	Up	yes
RNASEN	29102	1237.536212	0.5711162	0.075870121	7.527550877	5.17E-14	4.30E-13	Up	NA
LOC149134	149134	53.85291089	1.689369716	0.224459527	7.526389004	5.22E-14	4.34E-13	Up	NA
NR3C2	4306	333.8917264	-1.330312862	0.176764995	-7.525884078	5.24E-14	4.35E-13	Down	NA
BDKRB1	623	29.3237348	2.117965423	0.28147834	7.524434813	5.29E-14	4.40E-13	Up	yes
ATP11C	286410	1249.146384	-1.294978524	0.172171789	-7.521432714	5.42E-14	4.50E-13	Down	NA
PA2G4P4	647033	90.78159161	0.698957266	0.09294043	7.520486668	5.46E-14	4.53E-13	Up	NA
TRIM25	7706	1507.143183	0.833691878	0.110865594	7.519843153	5.48E-14	4.55E-13	Up	NA
[truncated: 14,579 more rows]
