# Supplementary material for: An integrated analysis of genome‐wide DNA methylation and gene expression data in hepatocellular carcinoma
Source: FEBS Open Bio. 2018 May 30;8(7):1093–103. doi: 10.1002/2211-5463.12433 (PMC6026698; doi:10.1002/2211-5463.12433)
Supplement: Supplementary file 3 — Table S3. List of 1194 differentially expressed genes (DEGs). [file FEB4-8-1093-s003.xlsx]

## Sheet: island.table
cpg.island	genes	num.methyl	num.unmethyl	island.delta.beta	island.pvalue	island.fdr	methylation.status
chr1:110610265-110613303	ALX3	4	0	0.224354	0.00121262	0.0131847	Increased Methylation
chr1:111216244-111217937	KCNA3	3	0	0.224354	0.00326319	0.0271092	Increased Methylation
chr1:113050813-113052301	WNT2B	3	0	0.224354	0.00194368	0.0189537	Increased Methylation
chr1:119522385-119522638	TBX15	4	0	0.224354	0.000123647	0.00226675	Increased Methylation
chr1:119526782-119527192	TBX15	4	0	0.224354	0.00478921	0.0347253	Increased Methylation
chr1:119529819-119530712	TBX15	9	0	0.224354	1.49527e-07	1.2049e-05	Increased Methylation
chr1:119531991-119532196	TBX15	9	0	0.224354	2.90415e-09	7.08324e-07	Increased Methylation
chr1:119535666-119535987		7	0	0.224354	5.29073e-05	0.0012652	Increased Methylation
chr1:119543056-119543454		10	0	0.224354	1.27119e-06	6.72647e-05	Increased Methylation
chr1:119549144-119551320		8	0	0.224354	8.17504e-06	0.00029899	Increased Methylation
chr1:1476093-1476669	C1orf70	2	0	0.224354	0.000322552	0.00463692	Increased Methylation
chr1:149399898-149400518	HIST2H2BF	2	0	0.224354	0.00552649	0.0388551	Increased Methylation
chr1:166889776-166890649	ILDR2	4	0	0.224354	0.000682346	0.00861419	Increased Methylation
chr1:169396621-169396869	C1orf114	2	0	0.224354	0.00411299	0.0317671	Increased Methylation
chr1:170630456-170630851		4	0	0.224354	4.44476e-05	0.00112999	Increased Methylation
chr1:171810467-171811325	DNM3	5	0	0.224354	0.000557834	0.0071933	Increased Methylation
chr1:173638662-173639045	ANKRD45	4	0	0.224354	0.000168126	0.00285598	Increased Methylation
chr1:201475885-201476516	CSRP1	4	0	0.224354	0.000100509	0.00201737	Increased Methylation
chr1:2064628-2064855	PRKCZ	3	0	0.224354	0.00481272	0.0347836	Increased Methylation
chr1:213123647-213125092	VASH2	4	0	0.224354	0.000227026	0.00356615	Increased Methylation
chr1:223536842-223538628	SUSD4	4	0	0.224354	0.000361619	0.00508106	Increased Methylation
chr1:226411007-226411880	MIXL1	4	0	0.224354	0.000732053	0.00915775	Increased Methylation
chr1:228246631-228247197	WNT3A	4	0	0.224354	0.00101063	0.0116904	Increased Methylation
chr1:228645196-228646434	HIST3H2BB	7	0	0.224354	2.90577e-05	0.00082206	Increased Methylation
chr1:247170868-247171434	ZNF695	3	0	0.224354	0.00158111	0.016182	Increased Methylation
chr1:248020330-248021252	TRIM58	7	0	0.224354	0.00511788	0.0365752	Increased Methylation
chr1:25255527-25259005	RUNX3	6	0	0.224354	0.000140684	0.00249916	Increased Methylation
chr1:27709600-27709831	CD164L2	3	0	0.224354	0.00231811	0.0212736	Increased Methylation
chr1:32930500-32931061	ZBTB8B	3	0	0.224354	0.00461841	0.0339883	Increased Methylation
chr1:33219427-33220028	KIAA1522	5	0	0.224354	0.00328241	0.0271208	Increased Methylation
chr1:3566445-3569636	WDR8	6	0	0.224354	6.0146e-05	0.00138677	Increased Methylation
chr1:38510102-38513642	POU3F1	3	0	0.224354	0.0012933	0.0137363	Increased Methylation
chr1:43250762-43251082		4	0	0.224354	8.83088e-05	0.0018302	Increased Methylation
chr1:46632689-46632932		3	0	0.224354	0.000919479	0.010994	Increased Methylation
chr1:46951168-46951792		3	0	0.224354	0.00178066	0.0177851	Increased Methylation
chr1:47881896-47883065	FOXE3	4	0	0.224354	6.64263e-05	0.00147502	Increased Methylation
chr1:47909712-47911020		10	0	0.224354	6.39746e-09	1.32587e-06	Increased Methylation
chr1:48058793-48059230		3	0	0.224354	0.00263412	0.0229058	Increased Methylation
chr1:50884228-50891471	DMRTA2	6	0	0.224354	1.27683e-05	0.000441038	Increased Methylation
chr1:59042013-59043295	TACSTD2	6	0	0.224354	0.000125259	0.00227387	Increased Methylation
chr1:63782394-63790471		7	0	0.224354	0.000443771	0.00599814	Increased Methylation
chr1:85462585-85463435	MCOLN2	3	0	0.224354	0.000911753	0.0109542	Increased Methylation
chr1:91185156-91185577		3	0	0.224354	0.00125704	0.0134753	Increased Methylation
chr1:91190489-91192804		6	0	0.224354	2.71634e-05	0.00079477	Increased Methylation
chr1:92945907-92952609	GFI1	4	0	0.224354	0.00118847	0.0131286	Increased Methylation
chr10:102891010-102891794	TLX1;TLX1NB	3	0	0.224354	0.00283624	0.0241566	Increased Methylation
chr10:102893660-102895059	TLX1;TLX1NB	7	0	0.224354	5.51386e-05	0.001306	Increased Methylation
chr10:102896342-102896665	TLX1	3	0	0.224354	0.000241731	0.00364355	Increased Methylation
chr10:105036628-105038084	INA	7	0	0.224354	1.09739e-08	1.70575e-06	Increased Methylation
chr10:11059442-11060524	CUGBP2	8	0	0.224354	6.52702e-10	2.70545e-07	Increased Methylation
chr10:123922850-123923542	TACC2	6	0	0.224354	2.3833e-06	0.000113986	Increased Methylation
chr10:128993505-128995167	DOCK1;FAM196A	7	0	0.224354	8.62485e-08	8.25e-06	Increased Methylation
chr10:134597357-134602649	NKX6-2	30	0	0.224354	5.2985e-28	1.31774e-24	Increased Methylation
chr10:134861174-134861568		0	2	0.224354	0.00291504	0.0245962	Decreased Methylation
chr10:22623350-22625875		5	0	0.224354	0.00418006	0.0319723	Increased Methylation
chr10:22634000-22634862	SPAG6	8	0	0.224354	7.98525e-06	0.000296408	Increased Methylation
chr10:22764708-22767050		4	0	0.224354	2.13403e-05	0.000639438	Increased Methylation
chr10:23462224-23463889		2	0	0.224354	0.00170233	0.0170714	Increased Methylation
chr10:47008084-47008410		3	0	0.224354	0.0011589	0.0129704	Increased Methylation
chr10:8091374-8098329	FLJ45983	5	0	0.224354	3.92721e-05	0.00106163	Increased Methylation
chr10:85954199-85955303		0	2	0.224354	0.00590542	0.0410246	Decreased Methylation
chr11:116450659-116451912		5	0	0.224354	1.43137e-05	0.000468398	Increased Methylation
chr11:12029737-12030841	DKK3	6	0	0.224354	1.86025e-05	0.000585627	Increased Methylation
chr11:125774292-125774584	DDX25;PUS3	3	0	0.224354	0.00217349	0.0203067	Increased Methylation
chr11:13030330-13032584	RASSF10	8	0	0.224354	2.94551e-06	0.00013158	Increased Methylation
chr11:134201784-134202407	GLB1L2	4	0	0.224354	0.000119746	0.00225612	Increased Methylation
chr11:13689588-13690724	FAR1	5	0	0.224354	4.78658e-05	0.00117864	Increased Methylation
chr11:15136058-15136545	INSC	4	0	0.224354	3.74326e-05	0.00102563	Increased Methylation
chr11:20618197-20619920		5	0	0.224354	0.00226131	0.0209066	Increased Methylation
chr11:2290104-2292932	ASCL2	8	0	0.224354	4.2883e-05	0.00112263	Increased Methylation
chr11:31825743-31826967	PAX6	3	0	0.224354	0.000189085	0.0030536	Increased Methylation
chr11:31847132-31847958		4	0	0.224354	0.00364785	0.0292652	Increased Methylation
chr11:32008802-32009044		3	0	0.224354	0.000160179	0.00276642	Increased Methylation
chr11:43602545-43603215	MIR129-2	4	0	0.224354	3.49144e-05	0.000975643	Increased Methylation
chr11:636906-640628	DRD4	4	0	0.224354	7.61963e-05	0.00163362	Increased Methylation
chr11:65553749-65555573	OVOL1	3	0	0.224354	0.00011488	0.00218096	Increased Methylation
chr11:69517840-69519929	FGF19	6	0	0.224354	5.29075e-07	3.55624e-05	Increased Methylation
chr11:74022428-74022703	P4HA3	2	0	0.224354	0.00524815	0.0372919	Increased Methylation
chr11:9025095-9026315	NRIP3	2	0	0.224354	0.0042672	0.032257	Increased Methylation
chr12:104697348-104697984	TXNRD1;EID3	4	0	0.224354	1.93721e-05	0.000602231	Increased Methylation
chr12:109162408-109162722		2	0	0.224354	0.00414796	0.031938	Increased Methylation
chr12:115135925-115136350		4	0	0.224354	8.47299e-06	0.000305396	Increased Methylation
chr12:124246524-124247254	DNAH10	6	0	0.224354	3.54326e-06	0.000149358	Increased Methylation
chr12:128245592-128245836		0	2	0.224354	0.00699665	0.046776	Decreased Methylation
chr12:133484658-133485739		5	0	0.224354	2.95796e-07	2.10184e-05	Increased Methylation
chr12:21810488-21810766	LDHB	9	0	0.224354	1.79913e-08	2.4858e-06	Increased Methylation
chr12:50297580-50297988	FAIM2	3	0	0.224354	0.00218493	0.0203067	Increased Methylation
chr12:52400467-52401696	GRASP	3	0	0.224354	0.00262254	0.0229058	Increased Methylation
chr12:58021294-58022037	B4GALNT1	5	0	0.224354	0.00016881	0.00285598	Increased Methylation
chr12:95941906-95942979	USP44	7	0	0.224354	2.23917e-05	0.000662953	Increased Methylation
chr13:100620241-100624348	ZIC5	10	0	0.224354	5.08264e-08	5.06208e-06	Increased Methylation
chr13:100637112-100637472	ZIC2	5	0	0.224354	0.00106376	0.0121828	Increased Methylation
chr13:100641334-100642188		7	0	0.224354	2.03548e-05	0.000617559	Increased Methylation
chr13:107186468-107189024	EFNB2	9	0	0.224354	3.13292e-09	7.08324e-07	Increased Methylation
chr13:112720564-112723582	SOX1	4	0	0.224354	0.000789318	0.00976634	Increased Methylation
chr13:20735043-20736157	GJA3	3	0	0.224354	0.00398279	0.0311279	Increased Methylation
chr13:25743998-25746127	FAM123A	3	0	0.224354	0.00258711	0.0228858	Increased Methylation
chr13:53419897-53422872	PCDH8	6	0	0.224354	0.00244701	0.0222106	Increased Methylation
chr13:79175610-79177985	POU4F1	11	0	0.224354	9.95926e-10	3.53838e-07	Increased Methylation
chr13:96204691-96205496	CLDN10	4	0	0.224354	0.00280332	0.0240302	Increased Methylation
chr14:103739578-103740892		3	0	0.224354	0.00205644	0.0195952	Increased Methylation
chr14:105830605-105830846	PACS2	4	0	0.224354	0.00195862	0.0189537	Increased Methylation
chr14:29236835-29237832	FOXG1	4	0	0.224354	0.00263052	0.0229058	Increased Methylation
chr14:38724254-38725537	CLEC14A	3	0	0.224354	0.00732953	0.0483515	Increased Methylation
chr14:54420184-54422958	BMP4	3	0	0.224354	0.00352354	0.0287313	Increased Methylation
chr14:61103978-61104663		4	0	0.224354	0.00255844	0.0228642	Increased Methylation
chr14:61108954-61109786		6	0	0.224354	1.65442e-06	8.57196e-05	Increased Methylation
chr14:65016516-65016909	C14orf50	5	0	0.224354	0.00259502	0.0228858	Increased Methylation
chr14:88459118-88459689	GALC	2	0	0.224354	0.00501	0.0359074	Increased Methylation
chr15:45421236-45422394	DUOXA1;DUOX1	5	0	0.224354	0.000277497	0.00410795	Increased Methylation
chr15:68115485-68122575	LBXCOR1	5	0	0.224354	0.000133105	0.00238153	Increased Methylation
chr15:74425091-74428821	ISLR2	2	0	0.224354	0.00632848	0.0434202	Increased Methylation
chr15:76627523-76627838		3	0	0.224354	0.00275734	0.0238108	Increased Methylation
chr15:78556405-78557542	DNAJA4	3	0	0.224354	0.000214037	0.00341225	Increased Methylation
chr15:83951980-83953930	BNC1	7	0	0.224354	2.81665e-07	2.06029e-05	Increased Methylation
chr15:99190446-99194559	IGF1R	6	0	0.224354	0.000100775	0.00201737	Increased Methylation
chr16:1921897-1922426	C16orf73	3	0	0.224354	0.00218826	0.0203067	Increased Methylation
chr16:29818681-29819554	MAZ	0	3	0.224354	0.00355665	0.0288164	Decreased Methylation
chr16:31225956-31228264	TRIM72	4	0	0.224354	0.00332034	0.0272925	Increased Methylation
chr16:31580559-31581023	CSDAP1	3	0	0.224354	0.00258267	0.0228858	Increased Methylation
chr16:49314037-49316543	CBLN1	2	0	0.224354	0.00138	0.0145427	Increased Methylation
chr16:54317821-54324604	IRX3	6	0	0.224354	1.61107e-05	0.000520355	Increased Methylation
chr16:54962422-54967805	IRX5	6	0	0.224354	3.7528e-05	0.00102563	Increased Methylation
chr16:58018400-58019471	TEPP	2	0	0.224354	0.00553439	0.0388551	Increased Methylation
chr16:66612749-66613412	CMTM2	5	0	0.224354	5.93273e-05	0.00138677	Increased Methylation
chr16:68480864-68482822	SMPD3	3	0	0.224354	0.00142105	0.014912	Increased Methylation
chr16:68676450-68676843		4	0	0.224354	0.00371392	0.0294975	Increased Methylation
chr16:79623491-79623957		2	0	0.224354	0.00482522	0.0347836	Increased Methylation
chr16:86965271-86965496		0	3	0.224354	0.00124947	0.0134521	Decreased Methylation
chr16:88459515-88459739		0	2	0.224354	0.00470161	0.0342901	Decreased Methylation
chr17:1880789-1881116	RTN4RL1	3	0	0.224354	0.00419099	0.0319723	Increased Methylation
chr17:19483305-19483687		3	0	0.224354	0.00109281	0.0123015	Increased Methylation
chr17:29298046-29298606	RNF135	8	0	0.224354	1.08942e-06	6.02088e-05	Increased Methylation
chr17:35291899-35300875		6	0	0.224354	0.000101396	0.00201737	Increased Methylation
chr17:3658426-3658685	ITGAE	2	0	0.224354	0.00461924	0.0339883	Increased Methylation
chr17:40805674-40805957		2	0	0.224354	0.00168692	0.0169853	Increased Methylation
chr17:43339124-43339832	LOC100133991;C17orf46	7	0	0.224354	2.1342e-10	1.06155e-07	Increased Methylation
chr17:46800533-46800746	PRAC;C17orf93	4	0	0.224354	7.25277e-05	0.00156849	Increased Methylation
chr17:4981357-4981979	ZFP3	2	0	0.224354	0.00554626	0.0388551	Increased Methylation
chr17:54910496-54912470	DGKE	3	0	0.224354	7.8044e-05	0.00165894	Increased Methylation
chr17:59528979-59530266		4	0	0.224354	0.00424635	0.0321972	Increased Methylation
chr17:59531723-59535254		8	0	0.224354	2.93773e-08	3.65307e-06	Increased Methylation
chr17:62774366-62777797	LOC146880	7	0	0.224354	1.304e-07	1.17052e-05	Increased Methylation
chr17:6679205-6679710	FBXO39	3	0	0.224354	0.000174385	0.0029107	Increased Methylation
chr17:74533281-74534566	CYGB	3	0	0.224354	0.00040758	0.00560029	Increased Methylation
chr17:75368688-75370506	SEPT9	11	0	0.224354	5.46181e-11	4.52784e-08	Increased Methylation
chr17:77460245-77460646	HRNBP3	0	3	0.224354	0.00199519	0.0192327	Decreased Methylation
chr17:79478235-79482426	ACTG1	2	0	0.224354	0.00667271	0.044973	Increased Methylation
chr17:8868469-8869372	PIK3R5	3	0	0.224354	0.000123469	0.00226675	Increased Methylation
chr18:12254147-12255089	CIDEA	2	0	0.224354	0.0018823	0.0185765	Increased Methylation
chr18:28621489-28623117	DSC3	5	0	0.224354	0.00322773	0.0269375	Increased Methylation
chr18:44526866-44527137	KATNAL2	3	0	0.224354	4.27439e-05	0.00112263	Increased Methylation
chr18:49868377-49868759	DCC	0	3	0.224354	0.00202968	0.0194147	Decreased Methylation
chr18:55019707-55021605	ST8SIA3	4	0	0.224354	0.00291186	0.0245962	Increased Methylation
chr18:70533965-70536871	NETO1	3	0	0.224354	0.00452117	0.0336804	Increased Methylation
chr18:76737005-76741244		10	0	0.224354	8.88769e-09	1.5995e-06	Increased Methylation
chr19:12203028-12203503	ZNF788	3	0	0.224354	0.00208159	0.0196852	Increased Methylation
chr19:12305552-12306304		6	0	0.224354	5.05335e-05	0.00123212	Increased Methylation
chr19:12978359-12978785	MAST1	6	0	0.224354	1.27468e-05	0.000441038	Increased Methylation
chr19:1465206-1471241	APC2	3	0	0.224354	0.00121389	0.0131847	Increased Methylation
chr19:15344091-15344419	EPHX3	8	0	0.224354	3.18781e-07	2.20224e-05	Increased Methylation
chr19:19738572-19739821	LPAR2	4	0	0.224354	1.33982e-05	0.000449537	Increased Methylation
chr19:3285856-3286121	BRUNOL5	2	0	0.224354	0.00636327	0.0434202	Increased Methylation
chr19:37095680-37096589	ZNF529;ZNF382	3	0	0.224354	0.00099793	0.0116519	Increased Methylation
chr19:38182793-38183327	ZNF781	3	0	0.224354	0.000732767	0.00915775	Increased Methylation
chr19:38746638-38747379	PPP1R14A	6	0	0.224354	1.83882e-06	9.21267e-05	Increased Methylation
chr19:38754846-38755699	SPINT2	4	0	0.224354	0.000153397	0.0026866	Increased Methylation
chr19:42901016-42901375		3	0	0.224354	0.00022919	0.00356615	Increased Methylation
chr19:50554012-50554492	FLJ26850	5	0	0.224354	0.000322176	0.00463692	Increased Methylation
chr19:52390841-52391368	ZNF577	4	0	0.224354	0.000894545	0.0108524	Increased Methylation
chr19:54485303-54486322	MIR935;CACNG8	5	0	0.224354	0.00148682	0.0153432	Increased Methylation
chr19:54974175-54976819	CDC42EP5	2	0	0.224354	0.000537212	0.00699501	Increased Methylation
chr19:57683596-57683850		2	0	0.224354	0.0045503	0.0336804	Increased Methylation
chr19:58220189-58220517	ZNF154	10	0	0.224354	3.79696e-12	4.72153e-09	Increased Methylation
chr19:58545115-58545897	ZSCAN1	5	0	0.224354	0.000240354	0.00364355	Increased Methylation
chr19:58570393-58571779	ZNF135	4	0	0.224354	0.000178572	0.00294112	Increased Methylation
chr19:9473589-9474001	ZNF177	5	0	0.224354	0.00119303	0.0131286	Increased Methylation
chr2:101033606-101034296	CHST10	3	0	0.224354	0.00276814	0.0238213	Increased Methylation
chr2:1052315-1052730	SNTG2	0	3	0.224354	0.00166678	0.0168507	Decreased Methylation
chr2:105468851-105473488	POU3F3	4	0	0.224354	0.00355715	0.0288164	Increased Methylation
chr2:157176251-157177346		6	0	0.224354	0.000659693	0.00837069	Increased Methylation
chr2:162283581-162284677		4	0	0.224354	0.000200756	0.00322117	Increased Methylation
chr2:172959267-172962054		3	0	0.224354	0.00618278	0.0425944	Increased Methylation
chr2:176944087-176948446	EVX2	2	0	0.224354	0.00563253	0.0393486	Increased Methylation
chr2:176949511-176949795	EVX2	5	0	0.224354	2.58777e-07	1.95024e-05	Increased Methylation
chr2:176973427-176973718	HOXD11	4	0	0.224354	0.00260663	0.0229058	Increased Methylation
chr2:176986424-176988291	HOXD9	5	0	0.224354	9.22556e-05	0.0018962	Increased Methylation
chr2:176993479-176995557	HOXD8	5	0	0.224354	0.00025938	0.0038828	Increased Methylation
chr2:177014948-177015214	HOXD4;MIR10B	3	0	0.224354	0.000978319	0.0114768	Increased Methylation
chr2:177027617-177028014		3	0	0.224354	0.00639086	0.0434202	Increased Methylation
chr2:198649751-198651599	BOLL	7	0	0.224354	1.33164e-07	1.17052e-05	Increased Methylation
chr2:200320502-200329681	SATB2	9	0	0.224354	1.64839e-09	4.55505e-07	Increased Methylation
chr2:200333687-200334172	FLJ32063	5	0	0.224354	0.000184595	0.00302031	Increased Methylation
chr2:200335497-200336413	FLJ32063	4	0	0.224354	0.000163093	0.00279732	Increased Methylation
chr2:206549599-206551316	NRP2	3	0	0.224354	0.00613584	0.0423884	Increased Methylation
chr2:237071794-237078762		6	0	0.224354	8.10356e-07	4.79846e-05	Increased Methylation
chr2:241496576-241497600	ANKMY1	4	0	0.224354	0.00165232	0.0167727	Increased Methylation
chr2:242549373-242549995	THAP4	4	0	0.224354	0.00047388	0.00630236	Increased Methylation
chr2:263400-265238	SH3YL1;ACP1	5	0	0.224354	0.000122431	0.00226675	Increased Methylation
chr2:26395416-26395620	FAM59B	3	0	0.224354	0.000800647	0.00982989	Increased Methylation
chr2:26624603-26625057	C2orf39	3	0	0.224354	0.00230263	0.0212097	Increased Methylation
chr2:39186777-39187968	LOC100271715;LOC375196	4	0	0.224354	0.000494348	0.0065396	Increased Methylation
chr2:45155195-45157049		3	0	0.224354	0.000229427	0.00356615	Increased Methylation
chr2:45161427-45163058		3	0	0.224354	0.00245695	0.0222198	Increased Methylation
chr2:45169505-45171884	SIX3	6	0	0.224354	2.90878e-05	0.00082206	Increased Methylation
chr2:45231781-45232550		3	0	0.224354	0.00524392	0.0372919	Increased Methylation
chr2:45235511-45237792	SIX2	3	0	0.224354	0.00453722	0.0336804	Increased Methylation
chr2:47796923-47799166	KCNK12	3	0	0.224354	0.000308162	0.00450657	Increased Methylation
chr2:63281034-63281347	OTX1	4	0	0.224354	0.00144385	0.0150462	Increased Methylation
chr2:73151200-73152060	EMX1	5	0	0.224354	0.00080236	0.00982989	Increased Methylation
chr2:74740455-74743795	TLX2	5	0	0.224354	4.70586e-05	0.00117035	Increased Methylation
chr2:74875128-74875562	C2orf65	3	0	0.224354	0.00719168	0.0475684	Increased Methylation
chr2:88751335-88752865	FOXI3	4	0	0.224354	0.000332626	0.00472709	Increased Methylation
chr2:99552185-99553831	C2orf55	2	0	0.224354	0.0036015	0.0290809	Increased Methylation
chr20:21376358-21378245	NKX2-4	5	0	0.224354	8.11947e-05	0.00171128	Increased Methylation
chr20:26188638-26190348		6	0	0.224354	4.39909e-05	0.00112999	Increased Methylation
chr20:30777756-30778329	TSPYL3	3	0	0.224354	0.00185869	0.0184902	Increased Methylation
chr20:42543097-42545137	TOX2	5	0	0.224354	0.000289516	0.00426051	Increased Methylation
chr20:42875764-42876184	GDAP1L1	3	0	0.224354	0.00416264	0.0319521	Increased Methylation
chr20:43935199-43935633	MATN4;RBPJL	2	0	0.224354	0.00254281	0.0228302	Increased Methylation
chr20:50721310-50721912	ZFP64	7	0	0.224354	2.82298e-06	0.00013158	Increased Methylation
chr20:60470080-60470335	CDH4	0	3	0.224354	0.000755054	0.0093891	Decreased Methylation
chr20:61806254-61810867	MIR124-3	2	0	0.224354	0.00697183	0.0467357	Increased Methylation
chr20:61927194-61927482	COL20A1	0	3	0.224354	0.00291752	0.0245962	Decreased Methylation
chr20:62079615-62079912	KCNQ2	0	2	0.224354	0.00680365	0.0457316	Decreased Methylation
chr20:62368955-62371962	LIME1	3	0	0.224354	0.000947538	0.0111684	Increased Methylation
chr21:26934423-26934805	MIR155HG	3	0	0.224354	0.00372425	0.0294975	Increased Methylation
chr22:17600563-17602611	CECR6	2	0	0.224354	0.00565242	0.0393769	Increased Methylation
chr22:19510871-19512254	CLDN5	5	0	0.224354	0.00256498	0.0228642	Increased Methylation
chr22:29875919-29877242	NEFH	5	0	0.224354	5.86128e-06	0.000227766	Increased Methylation
chr22:49717505-49717921		0	3	0.224354	0.00640741	0.0434202	Decreased Methylation
chr3:123166218-123168567	ADCY5	4	0	0.224354	0.00394031	0.0309134	Increased Methylation
chr3:126113547-126113967	CCDC37	5	0	0.224354	0.00037704	0.00523853	Increased Methylation
chr3:138663718-138666346		9	0	0.224354	4.01592e-08	4.53981e-06	Increased Methylation
chr3:138679244-138679579		3	0	0.224354	0.00200661	0.0192681	Increased Methylation
chr3:142837885-142840838	CHST2	5	0	0.224354	0.000127324	0.00229459	Increased Methylation
chr3:147108511-147111703	ZIC4	9	0	0.224354	9.64715e-09	1.5995e-06	Increased Methylation
chr3:147126988-147128999	ZIC4	7	0	0.224354	5.19211e-05	0.00125367	Increased Methylation
chr3:170136242-170137886	CLDN11	4	0	0.224354	1.79453e-05	0.000572178	Increased Methylation
chr3:181444409-181445000	SOX2OT	3	0	0.224354	0.00447709	0.0336297	Increased Methylation
chr3:3840513-3842772	LRRN1	3	0	0.224354	0.00399269	0.0311279	Increased Methylation
chr3:40428651-40429015	ENTPD3	2	0	0.224354	0.00710186	0.0471315	Increased Methylation
chr3:44626325-44626794	ZNF660	2	0	0.224354	0.00281174	0.0240302	Increased Methylation
chr3:68056899-68057167	FAM19A1	4	0	0.224354	0.00316487	0.0265018	Increased Methylation
chr4:10458129-10459353	ZNF518B	3	0	0.224354	0.00362763	0.0291972	Increased Methylation
chr4:13543562-13546494	NKX3-2	4	0	0.224354	0.0016508	0.0167727	Increased Methylation
chr4:1396291-1401730		6	0	0.224354	0.000112745	0.00218096	Increased Methylation
chr4:16084195-16085735	PROM1	4	0	0.224354	0.000234039	0.00359294	Increased Methylation
chr4:41869174-41869459		2	0	0.224354	0.00464321	0.0340639	Increased Methylation
chr4:41875445-41875794		3	0	0.224354	0.00018907	0.0030536	Increased Methylation
chr4:41882450-41882964		7	0	0.224354	1.00941e-06	5.70545e-05	Increased Methylation
chr4:42399152-42400802	SHISA3	3	0	0.224354	0.00129595	0.0137363	Increased Methylation
chr4:48485362-48486473	SLC10A4	3	0	0.224354	0.00011406	0.00218096	Increased Methylation
chr4:5894071-5895116	CRMP1	4	0	0.224354	0.000102289	0.00201898	Increased Methylation
chr4:6665671-6666089		2	0	0.224354	0.00639532	0.0434202	Increased Methylation
chr4:76555366-76556079	CDKL2	9	0	0.224354	1.34175e-09	4.17117e-07	Increased Methylation
chr4:85403830-85404524		2	0	0.224354	0.00234118	0.0214063	Increased Methylation
chr4:9783035-9784960	DRD5	6	0	0.224354	5.36147e-06	0.000215064	Increased Methylation
chr4:995482-997541	IDUA	5	0	0.224354	6.21526e-05	0.00140521	Increased Methylation
chr5:113391071-113392005		0	3	0.224354	8.60215e-05	0.00179778	Decreased Methylation
chr5:131593039-131593813	PDLIM4	3	0	0.224354	0.00216335	0.0203029	Increased Methylation
chr5:134363092-134365146		7	0	0.224354	1.68094e-07	1.30641e-05	Increased Methylation
chr5:139047905-139048235	CXXC5	3	0	0.224354	0.00238822	0.0217564	Increased Methylation
chr5:140753654-140753952	PCDHGB1;PCDHGB2;PCDHGA2;PCDHGB3;PCDHGA6;PCDHGA5;PCDHGA1;PCDHGA4;PCDHGA3	2	0	0.224354	0.00144593	0.0150462	Increased Methylation
chr5:140797162-140797701	PCDHGB5;PCDHGA10;PCDHGB4;PCDHGB1;PCDHGB2;PCDHGA2;PCDHGA8;PCDHGA9;PCDHGB3;PCDHGA6;PCDHGB6;PCDHGA5;PCDHGA1;PCDHGA4;PCDHGA3;PCDHGB7;PCDHGA7	5	0	0.224354	0.000566321	0.00726	Increased Methylation
chr5:140800760-140801072	PCDHGB5;PCDHGA10;PCDHGB4;PCDHGB1;PCDHGB2;PCDHGA2;PCDHGA8;PCDHGA9;PCDHGB3;PCDHGA6;PCDHGA11;PCDHGB6;PCDHGA5;PCDHGA1;PCDHGA4;PCDHGA3;PCDHGB7;PCDHGA7	3	0	0.224354	0.00189306	0.0186089	Increased Methylation
chr5:140810494-140812617	PCDHGB5;PCDHGA10;PCDHGB4;PCDHGB1;PCDHGB2;PCDHGA2;PCDHGA12;PCDHGA8;PCDHGA9;PCDHGB3;PCDHGA6;PCDHGA11;PCDHGB6;PCDHGA5;PCDHGA1;PCDHGA4;PCDHGA3;PCDHGB7;PCDHGA7	9	0	0.224354	3.58415e-08	4.24466e-06	Increased Methylation
chr5:140864527-140864748	PCDHGB5;PCDHGA10;PCDHGB4;PCDHGB1;PCDHGB2;PCDHGA2;PCDHGA12;PCDHGA8;PCDHGA9;PCDHGB3;PCDHGC3;PCDHGA6;PCDHGA11;PCDHGB6;PCDHGA5;PCDHGC4;PCDHGA1;PCDHGA4;PCDHGA3;PCDHGB7;PCDHGA7	4	0	0.224354	0.00347982	0.0284682	Increased Methylation
chr5:141030918-141031177	FCHSD1	5	0	0.224354	2.29848e-06	0.000112085	Increased Methylation
chr5:16179064-16180420	MARCH11	10	0	0.224354	0.000937714	0.0111052	Increased Methylation
chr5:170735169-170739863	TLX3	4	0	0.224354	0.00124686	0.0134521	Increased Methylation
chr5:178421225-178422337	GRM6	3	0	0.224354	0.00106789	0.0121828	Increased Methylation
chr5:1856773-1858444		0	3	0.224354	0.00710668	0.0471315	Decreased Methylation
chr5:1881924-1887743	IRX4	4	0	0.224354	0.000149207	0.00263176	Increased Methylation
chr5:2007315-2007879		0	3	0.224354	0.000123956	0.00226675	Decreased Methylation
chr5:32709910-32714450	NPR3	3	0	0.224354	0.00109314	0.0123015	Increased Methylation
chr5:42951076-42952410		7	0	0.224354	2.96279e-06	0.00013158	Increased Methylation
chr5:43017968-43018668		3	0	0.224354	0.00312627	0.026267	Increased Methylation
chr5:54516267-54516919		4	0	0.224354	0.00116301	0.0129704	Increased Methylation
chr5:77253832-77254049		4	0	0.224354	0.000237645	0.00362591	Increased Methylation
chr5:95768874-95769080	PCSK1	6	0	0.224354	1.35566e-05	0.000449537	Increased Methylation
chr6:100912071-100913337	SIM1	10	0	0.224354	1.03636e-10	6.44355e-08	Increased Methylation
chr6:10383525-10384114		4	0	0.224354	0.000171291	0.00287839	Increased Methylation
chr6:10417384-10417842	TFAP2A	4	0	0.224354	0.000176135	0.00292032	Increased Methylation
chr6:10426200-10426638		4	0	0.224354	0.000908599	0.0109542	Increased Methylation
chr6:105400877-105401149		3	0	0.224354	0.00708451	0.0471315	Increased Methylation
chr6:105584148-105585621	BVES	3	0	0.224354	0.00444689	0.0335134	Increased Methylation
chr6:108485671-108490539	NR2E1	8	0	0.224354	9.11379e-07	5.27116e-05	Increased Methylation
chr6:108491033-108491410	NR2E1	3	0	0.224354	0.00253225	0.0228178	Increased Methylation
chr6:108495654-108495986	NR2E1	2	0	0.224354	0.00411076	0.0317671	Increased Methylation
chr6:133562086-133563586	EYA4	8	0	0.224354	4.41798e-08	4.77719e-06	Increased Methylation
chr6:137814355-137815202	OLIG3	3	0	0.224354	0.00497166	0.0357356	Increased Methylation
chr6:153450992-153452792	RGS17	3	0	0.224354	0.003829	0.0302308	Increased Methylation
chr6:1604606-1615866	FOXC1	4	0	0.224354	0.00187425	0.0185708	Increased Methylation
chr6:1624185-1625468	GMDS	3	0	0.224354	0.00546079	0.0385823	Increased Methylation
chr6:24357719-24358309	KAAG1;DCDC2	5	0	0.224354	5.54582e-06	0.000218928	Increased Methylation
chr6:24360029-24360411	KAAG1;DCDC2	4	0	0.224354	0.00332514	0.0272925	Increased Methylation
chr6:26240697-26240951	HIST1H4F	6	0	0.224354	0.000467202	0.00624695	Increased Methylation
chr6:26250436-26250827	HIST1H2BH;HIST1H3F	4	0	0.224354	0.00153985	0.0158249	Increased Methylation
chr6:26251898-26252233	HIST1H2BH;HIST1H3F	4	0	0.224354	0.00118165	0.0131195	Increased Methylation
chr6:26272470-26272696	HIST1H2BI;HIST1H3G	4	0	0.224354	0.00100838	0.0116904	Increased Methylation
chr6:26550782-26551114		4	0	0.224354	0.000602071	0.00767872	Increased Methylation
chr6:28175282-28175605		4	0	0.224354	0.00367558	0.0293922	Increased Methylation
chr6:28226979-28227483	NKAPL	4	0	0.224354	0.000309861	0.00450657	Increased Methylation
chr6:28583934-28584289		4	0	0.224354	6.16317e-05	0.00140521	Increased Methylation
chr6:28956106-28956578		10	0	0.224354	6.30645e-06	0.000239844	Increased Methylation
chr6:28979246-28979499		4	0	0.224354	7.01852e-05	0.00153686	Increased Methylation
chr6:30095173-30095610		7	0	0.224354	3.01841e-06	0.000131698	Increased Methylation
chr6:30227320-30228255	HLA-L	5	0	0.224354	0.000402251	0.00555776	Increased Methylation
chr6:31802598-31802823	SNORD52;C6orf48	0	3	0.224354	0.00146283	0.0151585	Decreased Methylation
chr6:32116590-32117229	PRRT1	10	0	0.224354	1.3583e-08	1.98711e-06	Increased Methylation
chr6:391188-393790	IRF4	7	0	0.224354	4.47609e-06	0.000182493	Increased Methylation
chr6:43612714-43613366	RSPH9	3	0	0.224354	0.00467542	0.0341993	Increased Methylation
chr6:4775131-4777550	CDYL	3	0	0.224354	0.00611313	0.0423492	Increased Methylation
chr6:56818873-56820308	DST;BEND6	5	0	0.224354	0.000260727	0.0038828	Increased Methylation
chr6:78172231-78174088		3	0	0.224354	0.000463079	0.00622528	Increased Methylation
chr6:84417597-84419378	SNAP91	2	0	0.224354	0.00423815	0.0321972	Increased Methylation
chr7:1250826-1251141		0	6	0.224354	4.61786e-05	0.00116006	Decreased Methylation
chr7:134143115-134144063	AKR1B1	6	0	0.224354	0.000558225	0.0071933	Increased Methylation
chr7:139930065-139930356		5	0	0.224354	2.9115e-06	0.00013158	Increased Methylation
chr7:145813030-145814084	CNTNAP2	3	0	0.224354	0.00212111	0.0199818	Increased Methylation
chr7:148982079-148982675	ZNF783	3	0	0.224354	0.00195488	0.0189537	Increased Methylation
chr7:153583317-153585666	DPP6	5	0	0.224354	2.82032e-05	0.000815596	Increased Methylation
chr7:158936507-158938492	VIPR2	5	0	0.224354	9.47789e-05	0.00193209	Increased Methylation
chr7:24323558-24325080	NPY	2	0	0.224354	0.0065998	0.0446024	Increased Methylation
chr7:26415746-26416891		4	0	0.224354	4.23895e-05	0.00112263	Increased Methylation
chr7:27199661-27200960		2	0	0.224354	0.00453296	0.0336804	Increased Methylation
chr7:27203915-27206462	HOXA9	10	0	0.224354	2.48009e-08	3.24631e-06	Increased Methylation
chr7:27208871-27209616		9	0	0.224354	3.98455e-06	0.00016516	Increased Methylation
chr7:27212416-27214396	HOXA10	4	0	0.224354	0.000114185	0.00218096	Increased Methylation
chr7:27225050-27225629	HOXA11AS;HOXA11	5	0	0.224354	0.00051719	0.00680557	Increased Methylation
chr7:27231805-27233097		11	0	0.224354	9.26035e-09	1.5995e-06	Increased Methylation
chr7:27244530-27245297		7	0	0.224354	7.14662e-07	4.3548e-05	Increased Methylation
chr7:27260101-27260467		4	0	0.224354	0.00015578	0.00270926	Increased Methylation
chr7:27265158-27265493		3	0	0.224354	0.00368732	0.0293922	Increased Methylation
chr7:27282086-27283136		9	0	0.224354	1.13661e-06	6.1451e-05	Increased Methylation
chr7:27291119-27292197		4	0	0.224354	4.45272e-05	0.00112999	Increased Methylation
chr7:28995305-28998541	TRIL	10	0	0.224354	5.08854e-08	5.06208e-06	Increased Methylation
chr7:30028518-30029822	SCRN1	3	0	0.224354	0.00402253	0.0312626	Increased Methylation
chr7:5111620-5112088	LOC389458	4	0	0.224354	0.000232733	0.00359294	Increased Methylation
chr7:64029902-64030972		3	0	0.224354	0.000354427	0.0050083	Increased Methylation
chr7:751712-752150	PRKAR1B	3	0	0.224354	0.000436092	0.00592657	Increased Methylation
chr7:96631383-96631800	DLX6AS	4	0	0.224354	0.00129796	0.0137363	Increased Methylation
chr7:96634622-96634915	DLX6AS	4	0	0.224354	7.04473e-05	0.00153686	Increased Methylation
chr7:96645786-96646599	DLX6AS	5	0	0.224354	1.50189e-07	1.2049e-05	Increased Methylation
chr7:96650221-96651551	DLX5	5	0	0.224354	0.000369101	0.00515705	Increased Methylation
chr7:96651963-96652246	DLX5	5	0	0.224354	2.03618e-05	0.000617559	Increased Methylation
chr7:96653467-96654199	DLX5	4	0	0.224354	0.00109246	0.0123015	Increased Methylation
chr7:97361132-97363018	TAC1	3	0	0.224354	6.37721e-05	0.00142884	Increased Methylation
chr7:98245805-98247759	NPTX2	3	0	0.224354	0.000105853	0.00207289	Increased Methylation
chr7:99774733-99775583	GPC2;STAG3	3	0	0.224354	0.00208171	0.0196852	Increased Methylation
chr8:101117922-101118693	RGS22	3	0	0.224354	0.00191422	0.0187428	Increased Methylation
chr8:101661671-101662022	SNX31	6	0	0.224354	7.1792e-07	4.3548e-05	Increased Methylation
chr8:102504478-102504841	GRHL2	8	0	0.224354	1.85216e-06	9.21267e-05	Increased Methylation
chr8:102505512-102506430	GRHL2	4	0	0.224354	0.00121403	0.0131847	Increased Methylation
chr8:104383409-104384109	CTHRC1	5	0	0.224354	5.68432e-07	3.72024e-05	Increased Methylation
chr8:104510870-104513913	RIMS2	4	0	0.224354	0.00105028	0.0120928	Increased Methylation
chr8:11536767-11538961		6	0	0.224354	3.14379e-06	0.000134803	Increased Methylation
chr8:11555099-11555603		4	0	0.224354	0.000431633	0.00589819	Increased Methylation
chr8:140714585-140718259	KCNK9	4	0	0.224354	8.71387e-06	0.000309591	Increased Methylation
chr8:145555342-145562310	SCRT1	3	0	0.224354	0.00264519	0.0229219	Increased Methylation
chr8:145925410-145926101		3	0	0.224354	0.00448937	0.0336297	Increased Methylation
chr8:17270603-17271120	MTMR7	4	0	0.224354	0.00327011	0.0271092	Increased Methylation
chr8:38965013-38965423	ADAM32	4	0	0.224354	0.00537968	0.0381176	Increased Methylation
chr8:49293201-49293547		4	0	0.224354	0.00637136	0.0434202	Increased Methylation
chr8:49468683-49468959		3	0	0.224354	0.0038729	0.0304807	Increased Methylation
chr8:67873388-67875600		9	0	0.224354	7.07139e-07	4.3548e-05	Increased Methylation
chr8:70981873-70984888	PRDM14	6	0	0.224354	6.02215e-05	0.00138677	Increased Methylation
chr8:82192378-82193685	FABP5	4	0	0.224354	0.000218323	0.0034584	Increased Methylation
chr8:85096759-85097247	RALYL	2	0	0.224354	0.000522979	0.00684552	Increased Methylation
chr8:86350765-86351196	CA3	4	0	0.224354	6.36499e-06	0.000239844	Increased Methylation
chr8:99952020-99954686		4	0	0.224354	0.00093279	0.0110998	Increased Methylation
chr8:99960497-99961438	OSR2	12	0	0.224354	1.3649e-07	1.17052e-05	Increased Methylation
chrX:101906001-101907017	GPRASP1	4	0	0.224354	0.000850344	0.0103667	Increased Methylation
chrX:125685711-125686941	DCAF12L1	3	0	0.224354	0.000328779	0.00469927	Increased Methylation
chrX:50556224-50557179	SHROOM4	6	0	0.224354	1.32104e-05	0.000449537	Increased Methylation
chrX:56258951-56259159	KLF8	2	0	0.224354	0.00472365	0.0343501	Increased Methylation
